# Supplementary material for: Crystal structure of 4-(benzo[d]thia­zol-2-yl)-1,2-dimethyl-1H-pyrazol-3(2H)-one
Source: Acta Crystallogr E Crystallogr Commun. 2024 Feb 16;80(Pt 3):289–91. doi: 10.1107/S2056989024001257 (PMC10915665; doi:10.1107/S2056989024001257)
Supplement: Supplementary file 1 [file e-80-00289-sup1.cif]

##############################################################################
#                                                                            #
# This CIF contains the data in a paper accepted for publication in          #
# Acta Crystallographica Section E. It conforms to the requirements of       #
# Notes for Authors for Acta Crystallographica Section E, and has been       #
# peer reviewed under the auspices of the IUCr Commission on Journals.       #
#                                                                            #
# Full details of the Crystallographic Information File format               #
# are given in the paper "The Crystallographic Information File (CIF):       #
# a New Standard Archive File for Crystallography" by S. R. Hall, F. H.      #
# Allen and I. D. Brown [Acta Cryst. (1991), A47, 655-685].                  #
#                                                                            #
# The current version of the core CIF dictionary is obtainable from          #
# ftp://ftp.iucr.org/pub/cif_core.dic.                                       #
#                                                                            #
# Software is freely available for graphical display of the structure(s)     #
# in this CIF. For information consult the CIF software page                 #
# http://www.iucr.org/resources/cif/software.                                #
#                                                                            #
# This file may be used for bona fide research purposes within the           #
# scientific community so long as proper attribution is given to the journal # 
# article from which it was obtained.                                        #
#                                                                            #
##############################################################################
data_I
_audit_creation_method     'SHELXL-2019/3'
_chemical_name_systematic
;\
4-(Benzo[<i>d</i>]thiazol-2-yl)-1,2-dimethyl-1<i>H</i>-pyrazol-3(2<i>H</i>)-\
one
;
_chemical_name_common     ?
_chemical_formula_moiety     'C12 H11 N3 O S'
_chemical_formula_sum     'C12 H11 N3 O S'
_chemical_formula_iupac     'C12 H11 N3 O S'
_chemical_formula_weight     245.30
_chemical_melting_point     ?
_space_group_crystal_system     monoclinic
_space_group_name_H-M_alt     'P 21/c'
_space_group_name_Hall     '-P 2ybc'
loop_
    _space_group_symop_operation_xyz
    'x, y, z'
    '-x, y+1/2, -z+1/2'
    '-x, -y, -z'
    'x, -y-1/2, z-1/2'
_cell_length_a     8.78308(12)
_cell_length_b     11.66215(16)
_cell_length_c     11.00169(15)
_cell_angle_alpha     90
_cell_angle_beta     97.9460(12)
_cell_angle_gamma     90
_cell_volume     1116.08(3)
_cell_formula_units_Z     4
_cell_measurement_reflns_used     32695
_cell_measurement_theta_min     5.0830
_cell_measurement_theta_max     77.3970
_cell_measurement_temperature     100(2)
_exptl_crystal_description     plate
_exptl_crystal_colour     'pale yellow'
_exptl_crystal_size_max     0.15
_exptl_crystal_size_mid     0.10
_exptl_crystal_size_min     0.03
_exptl_crystal_density_diffrn     1.460
_exptl_crystal_density_meas     ?
_exptl_crystal_density_method     ?
_exptl_crystal_F_000     512
_exptl_absorpt_coefficient_mu     2.465
_exptl_absorpt_correction_type     multi-scan
_exptl_absorpt_process_details
;
(CrysAlisPro; Rigaku OD, 2021)
;
_exptl_absorpt_correction_T_min     0.73075
_exptl_absorpt_correction_T_max     1.00000
_diffrn_ambient_temperature     100.0(3)
_diffrn_source     'micro-focus sealed X-ray tube'
_diffrn_radiation_type     'Cu K\a'
_diffrn_radiation_wavelength     1.54184
_diffrn_radiation_monochromator     mirror
_diffrn_measurement_device_type     'XtaLAB Synergy'
_diffrn_measurement_method     '\w scans'
_diffrn_detector     'Hybrid Pixel Array Detector'
_diffrn_detector_area_resol_mean     10.0000
_diffrn_reflns_number     46018
_diffrn_reflns_av_R_equivalents     0.0372
_diffrn_reflns_av_unetI/netI     0.0118
_diffrn_reflns_theta_min     5.084
_diffrn_reflns_theta_max     77.640
_diffrn_reflns_theta_full     77.000
_diffrn_measured_fraction_theta_max     0.995
_diffrn_measured_fraction_theta_full     1.000
_diffrn_reflns_limit_h_min     -11
_diffrn_reflns_limit_h_max     11
_diffrn_reflns_limit_k_min     -14
_diffrn_reflns_limit_k_max     14
_diffrn_reflns_limit_l_min     -13
_diffrn_reflns_limit_l_max     13
_diffrn_radiation_probe     x-ray
_refine_special_details     ?
_reflns_number_total     2367
_reflns_number_gt     2280
_reflns_threshold_expression     'I > 2\s(I)'
_refine_ls_structure_factor_coef     Fsqd
_refine_ls_matrix_type     full
_refine_ls_R_factor_all     0.0307
_refine_ls_R_factor_gt     0.0299
_refine_ls_wR_factor_gt     0.0807
_refine_ls_wR_factor_ref     0.0814
_refine_ls_goodness_of_fit_ref     1.068
_refine_ls_restrained_S_all     1.068
_refine_ls_number_reflns     2367
_refine_ls_number_parameters     156
_refine_ls_number_restraints     0
_refine_ls_hydrogen_treatment     constr
_refine_ls_weighting_scheme     calc
_refine_ls_weighting_details
              'w=1/[\s^2^(Fo^2^)+(0.0434P)^2^+0.4017P] where P=(Fo^2^+2Fc^2^)/3'
_atom_sites_solution_hydrogens     geom
_atom_sites_solution_primary     dual
_atom_sites_solution_secondary     ?
_refine_ls_shift/su_max     0.001
_refine_ls_shift/su_mean     0.000
_refine_diff_density_max     0.284
_refine_diff_density_min     -0.360
_refine_ls_extinction_method     none
_refine_ls_extinction_coef     .
loop_
    _atom_type_symbol
    _atom_type_description
    _atom_type_scat_dispersion_real
    _atom_type_scat_dispersion_imag
    _atom_type_scat_source
    'C' 'C' 0.0181 0.0091
                         'International Tables Vol C Tables 4.2.6.8 and 6.1.1.4'
    'H' 'H' 0.0000 0.0000
                         'International Tables Vol C Tables 4.2.6.8 and 6.1.1.4'
    'N' 'N' 0.0311 0.0180
                         'International Tables Vol C Tables 4.2.6.8 and 6.1.1.4'
    'O' 'O' 0.0492 0.0322
                         'International Tables Vol C Tables 4.2.6.8 and 6.1.1.4'
    'S' 'S' 0.3331 0.5567
                         'International Tables Vol C Tables 4.2.6.8 and 6.1.1.4'
_computing_data_collection
;
CrysAlisPro 1.171.41.122a (Rigaku OD, 2021)
;
_computing_cell_refinement
;
CrysAlisPro 1.171.41.122a (Rigaku OD, 2021)
;
_computing_data_reduction
;
CrysAlisPro 1.171.41.122a (Rigaku OD, 2021)
;
_computing_structure_solution
;
<i>SHELXT</i> (Sheldrick, 2015a)
;
_computing_structure_refinement
;
<i>SHELXL2019/3</i> (Sheldrick, 2015b)
;
_computing_molecular_graphics
;
XP, Version 5.03 (Bruker, 1998)
;
_computing_publication_material
;
<i>SHELXL2019/3</i> (Sheldrick, 2015b)
;
loop_
    _atom_site_type_symbol
    _atom_site_label
    _atom_site_fract_x
    _atom_site_fract_y
    _atom_site_fract_z
    _atom_site_U_iso_or_equiv
    _atom_site_adp_type
    _atom_site_calc_flag
    _atom_site_occupancy
    _atom_site_disorder_assembly
    _atom_site_disorder_group
    S S1 0.63680(4) 0.71933(2) 0.56971(3) 0.02849(11) Uani d 1 . .
    O O1 0.40109(11) 0.79924(7) 0.36636(8) 0.0311(2) Uani d 1 . .
    N N1 0.33946(12) 0.67380(9) 0.20375(9) 0.0266(2) Uani d 1 . .
    N N2 0.39212(12) 0.56914(8) 0.16939(9) 0.0268(2) Uani d 1 . .
    N N3 0.73240(12) 0.52608(9) 0.48701(10) 0.0288(2) Uani d 1 . .
    C C2 0.63324(14) 0.60863(10) 0.45966(11) 0.0259(2) Uani d 1 . .
    C C3A 0.82145(14) 0.54730(11) 0.59907(12) 0.0286(3) Uani d 1 . .
    C C4 0.94097(16) 0.47710(12) 0.65366(13) 0.0350(3) Uani d 1 . .
    H H4 0.964387 0.407342 0.615676 0.042 Uiso calc 1 . .
    C C5 1.02447(16) 0.51076(13) 0.76368(13) 0.0382(3) Uani d 1 . .
    H H5 1.106443 0.463964 0.800905 0.046 Uiso calc 1 . .
    C C6 0.98995(16) 0.61274(13) 0.82092(13) 0.0378(3) Uani d 1 . .
    H H6 1.049479 0.634461 0.896126 0.045 Uiso calc 1 . .
    C C7 0.87033(16) 0.68266(12) 0.76977(12) 0.0339(3) Uani d 1 . .
    H H7 0.845688 0.751223 0.809420 0.041 Uiso calc 1 . .
    C C7A 0.78751(14) 0.64905(11) 0.65836(11) 0.0284(3) Uani d 1 . .
    C C8 0.52570(14) 0.61387(10) 0.34907(11) 0.0258(2) Uani d 1 . .
    C C9 0.42066(14) 0.70641(10) 0.31446(11) 0.0258(2) Uani d 1 . .
    C C10 0.50225(14) 0.53273(10) 0.25637(11) 0.0267(3) Uani d 1 . .
    H H10 0.556198 0.462239 0.255040 0.032 Uiso calc 1 . .
    C C11 0.22779(15) 0.74119(11) 0.12468(12) 0.0313(3) Uani d 1 . .
    H H11A 0.260232 0.747813 0.043243 0.047 Uiso calc 1 . .
    H H11B 0.220412 0.817829 0.159925 0.047 Uiso calc 1 . .
    H H11C 0.127222 0.703488 0.117398 0.047 Uiso calc 1 . .
    C C12 0.32435(15) 0.51086(11) 0.05843(12) 0.0301(3) Uani d 1 . .
    H H12A 0.214516 0.498538 0.061218 0.045 Uiso calc 1 . .
    H H12B 0.375258 0.436717 0.052279 0.045 Uiso calc 1 . .
    H H12C 0.337515 0.557948 -0.013158 0.045 Uiso calc 1 . .
loop_
    _atom_site_aniso_label
    _atom_site_aniso_U_11
    _atom_site_aniso_U_22
    _atom_site_aniso_U_33
    _atom_site_aniso_U_12
    _atom_site_aniso_U_13
    _atom_site_aniso_U_23
    S1 0.03690(19) 0.02172(17) 0.02606(17) 0.00157(11) 0.00148(12) -0.00057(10)
    O1 0.0411(5) 0.0228(4) 0.0290(4) 0.0033(4) 0.0038(4) -0.0025(3)
    N1 0.0317(5) 0.0205(5) 0.0273(5) 0.0015(4) 0.0028(4) -0.0008(4)
    N2 0.0334(5) 0.0198(5) 0.0267(5) 0.0006(4) 0.0030(4) -0.0013(4)
    N3 0.0314(5) 0.0253(5) 0.0295(5) 0.0014(4) 0.0038(4) 0.0007(4)
    C2 0.0308(6) 0.0210(5) 0.0265(6) -0.0019(4) 0.0062(5) 0.0007(4)
    C3A 0.0287(6) 0.0278(6) 0.0294(6) -0.0021(5) 0.0044(5) 0.0023(5)
    C4 0.0338(6) 0.0336(7) 0.0371(7) 0.0045(5) 0.0033(5) 0.0025(5)
    C5 0.0315(7) 0.0431(8) 0.0386(7) 0.0022(6) -0.0002(5) 0.0073(6)
    C6 0.0355(7) 0.0437(8) 0.0321(7) -0.0076(6) -0.0025(5) 0.0034(6)
    C7 0.0380(7) 0.0318(7) 0.0312(6) -0.0065(5) 0.0025(5) 0.0005(5)
    C7A 0.0309(6) 0.0258(6) 0.0286(6) -0.0034(5) 0.0046(5) 0.0037(5)
    C8 0.0316(6) 0.0204(5) 0.0258(6) -0.0008(4) 0.0051(5) 0.0010(4)
    C9 0.0305(6) 0.0228(6) 0.0247(6) -0.0013(4) 0.0054(5) 0.0015(4)
    C10 0.0324(6) 0.0206(6) 0.0273(6) 0.0003(5) 0.0045(5) 0.0017(5)
    C11 0.0353(7) 0.0270(6) 0.0303(6) 0.0049(5) 0.0000(5) -0.0002(5)
    C12 0.0374(7) 0.0239(6) 0.0281(6) -0.0029(5) 0.0014(5) -0.0023(5)
_geom_special_details
;
 All esds (except the esd in the dihedral angle between two l.s. planes)
 are estimated using the full covariance matrix.  The cell esds are taken
 into account individually in the estimation of esds in distances, angles
 and torsion angles; correlations between esds in cell parameters are only
 used when they are defined by crystal symmetry.  An approximate (isotropic)
 treatment of cell esds is used for estimating esds involving l.s. planes.
;
loop_
    _geom_bond_atom_site_label_1
    _geom_bond_atom_site_label_2
    _geom_bond_site_symmetry_2
    _geom_bond_distance
    _geom_bond_publ_flag
    S1 C7A . 1.7374(13) y
    S1 C2 . 1.7673(12) y
    O1 C9 . 1.2468(15) y
    N1 N2 . 1.3766(14) y
    N1 C9 . 1.3772(16) y
    N1 C11 . 1.4493(16) ?
    N2 C10 . 1.3326(16) y
    N2 C12 . 1.4511(15) ?
    N3 C2 . 1.3051(16) y
    N3 C3A . 1.3879(16) y
    C2 C8 . 1.4348(17) y
    C3A C4 . 1.3995(18) ?
    C3A C7A . 1.4058(18) y
    C4 C5 . 1.383(2) ?
    C4 H4 . 0.9500 ?
    C5 C6 . 1.398(2) ?
    C5 H5 . 0.9500 ?
    C6 C7 . 1.386(2) ?
    C6 H6 . 0.9500 ?
    C7 C7A . 1.3923(18) ?
    C7 H7 . 0.9500 ?
    C8 C10 . 1.3856(17) ?
    C8 C9 . 1.4365(17) ?
    C10 H10 . 0.9500 ?
    C11 H11A . 0.9800 ?
    C11 H11B . 0.9800 ?
    C11 H11C . 0.9800 ?
    C12 H12A . 0.9800 ?
    C12 H12B . 0.9800 ?
    C12 H12C . 0.9800 ?
loop_
    _geom_angle_atom_site_label_1
    _geom_angle_atom_site_label_2
    _geom_angle_atom_site_label_3
    _geom_angle_site_symmetry_1
    _geom_angle_site_symmetry_3
    _geom_angle
    _geom_angle_publ_flag
    C7A S1 C2 . . 88.85(6) y
    N2 N1 C9 . . 109.59(10) y
    N2 N1 C11 . . 122.76(10) ?
    C9 N1 C11 . . 127.29(10) ?
    C10 N2 N1 . . 108.87(10) y
    C10 N2 C12 . . 128.87(10) ?
    N1 N2 C12 . . 122.15(10) ?
    C2 N3 C3A . . 110.45(11) y
    N3 C2 C8 . . 124.55(11) y
    N3 C2 S1 . . 115.65(9) y
    C8 C2 S1 . . 119.80(9) y
    N3 C3A C4 . . 125.04(12) y
    N3 C3A C7A . . 115.66(11) y
    C4 C3A C7A . . 119.29(12) ?
    C5 C4 C3A . . 119.03(13) ?
    C5 C4 H4 . . 120.5 ?
    C3A C4 H4 . . 120.5 ?
    C4 C5 C6 . . 120.93(13) ?
    C4 C5 H5 . . 119.5 ?
    C6 C5 H5 . . 119.5 ?
    C7 C6 C5 . . 121.11(13) ?
    C7 C6 H6 . . 119.4 ?
    C5 C6 H6 . . 119.4 ?
    C6 C7 C7A . . 117.78(13) ?
    C6 C7 H7 . . 121.1 ?
    C7A C7 H7 . . 121.1 ?
    C7 C7A C3A . . 121.85(12) ?
    C7 C7A S1 . . 128.77(11) y
    C3A C7A S1 . . 109.37(9) y
    C10 C8 C2 . . 127.48(11) y
    C10 C8 C9 . . 107.06(11) y
    C2 C8 C9 . . 125.46(11) y
    O1 C9 N1 . . 123.88(11) y
    O1 C9 C8 . . 130.92(12) y
    N1 C9 C8 . . 105.19(10) y
    N2 C10 C8 . . 109.28(11) y
    N2 C10 H10 . . 125.4 ?
    C8 C10 H10 . . 125.4 ?
    N1 C11 H11A . . 109.5 ?
    N1 C11 H11B . . 109.5 ?
    H11A C11 H11B . . 109.5 ?
    N1 C11 H11C . . 109.5 ?
    H11A C11 H11C . . 109.5 ?
    H11B C11 H11C . . 109.5 ?
    N2 C12 H12A . . 109.5 ?
    N2 C12 H12B . . 109.5 ?
    H12A C12 H12B . . 109.5 ?
    N2 C12 H12C . . 109.5 ?
    H12A C12 H12C . . 109.5 ?
    H12B C12 H12C . . 109.5 ?
loop_
    _geom_torsion_atom_site_label_1
    _geom_torsion_atom_site_label_2
    _geom_torsion_atom_site_label_3
    _geom_torsion_atom_site_label_4
    _geom_torsion_site_symmetry_1
    _geom_torsion_site_symmetry_2
    _geom_torsion_site_symmetry_3
    _geom_torsion_site_symmetry_4
    _geom_torsion
    _geom_torsion_publ_flag
    C9 N1 N2 C10 . . . . 1.41(13) ?
    C11 N1 N2 C10 . . . . 174.94(11) ?
    C9 N1 N2 C12 . . . . 177.72(11) ?
    C11 N1 N2 C12 . . . . -8.75(17) ?
    C3A N3 C2 C8 . . . . 178.92(11) ?
    C3A N3 C2 S1 . . . . -1.06(13) ?
    C7A S1 C2 N3 . . . . 1.17(10) ?
    C7A S1 C2 C8 . . . . -178.81(10) ?
    C2 N3 C3A C4 . . . . -178.36(12) ?
    C2 N3 C3A C7A . . . . 0.34(15) ?
    N3 C3A C4 C5 . . . . 177.54(13) ?
    C7A C3A C4 C5 . . . . -1.12(19) ?
    C3A C4 C5 C6 . . . . 0.6(2) ?
    C4 C5 C6 C7 . . . . 0.5(2) ?
    C5 C6 C7 C7A . . . . -1.2(2) ?
    C6 C7 C7A C3A . . . . 0.65(19) ?
    C6 C7 C7A S1 . . . . -177.91(10) ?
    N3 C3A C7A C7 . . . . -178.29(11) ?
    C4 C3A C7A C7 . . . . 0.49(19) ?
    N3 C3A C7A S1 . . . . 0.52(14) ?
    C4 C3A C7A S1 . . . . 179.30(10) ?
    C2 S1 C7A C7 . . . . 177.82(13) ?
    C2 S1 C7A C3A . . . . -0.88(9) ?
    N3 C2 C8 C10 . . . . 3.3(2) ?
    S1 C2 C8 C10 . . . . -176.73(10) ?
    N3 C2 C8 C9 . . . . -176.88(11) ?
    S1 C2 C8 C9 . . . . 3.10(17) ?
    N2 N1 C9 O1 . . . . 177.75(11) ?
    C11 N1 C9 O1 . . . . 4.6(2) ?
    N2 N1 C9 C8 . . . . -1.34(13) ?
    C11 N1 C9 C8 . . . . -174.50(11) ?
    C10 C8 C9 O1 . . . . -178.19(13) ?
    C2 C8 C9 O1 . . . . 1.9(2) ?
    C10 C8 C9 N1 . . . . 0.80(13) ?
    C2 C8 C9 N1 . . . . -179.06(11) ?
    N1 N2 C10 C8 . . . . -0.86(13) ?
    C12 N2 C10 C8 . . . . -176.86(12) ?
    C2 C8 C10 N2 . . . . 179.88(12) ?
    C9 C8 C10 N2 . . . . 0.03(14) ?
loop_
    _geom_hbond_atom_site_label_D
    _geom_hbond_atom_site_label_H
    _geom_hbond_atom_site_label_A
    _geom_hbond_site_symmetry_A
    _geom_hbond_distance_DH
    _geom_hbond_distance_HA
    _geom_hbond_distance_DA
    _geom_hbond_angle_DHA
    _geom_hbond_publ_flag
    C10 H10 O1 2_645 0.95 2.38 3.2055(15) 144.7 yes
    C11 H11A O1 4_575 0.98 2.51 3.4368(16) 158.4 yes
    C12 H12B S1 2_645 0.98 2.86 3.7142(13) 145.7 yes
    C12 H12B O1 2_645 0.98 2.60 3.4696(16) 148.4 yes
    C12 H12C O1 4_575 0.98 2.25 3.1966(16) 163.0 yes
_shelx_space_group_comment
;
The symmetry employed for this shelxl refinement is uniquely defined
by the following loop, which should always be used as a source of
symmetry information in preference to the above space-group names.
They are only intended as comments.
;
_shelx_estimated_absorpt_T_min     0.709
_shelx_estimated_absorpt_T_max     0.930
_shelx_hkl_file
;
   0   0   1 3.88847 19.7840  18
   0   0   1 73.6847 15.4448  17
   0   0   1 4.48700 22.9864   4
   0   0  -1 10.2787 23.1555  13
   0   0  -1 8.17634 21.3941  28
   0   0   2 62869.9 2235.29  17
   0   0   2 58894.8 2263.24   4
   0   0   2 57012.4 2236.10  11
   0   0   2 60139.2 2266.20  27
   0   0  -2 61598.5 2258.52  28
   0   0   2 54867.7 2258.35  33
   0   0   3 14.0342 65.3246   4
   0   0   3 28.1797 48.9262  19
   0   0   3 5.26672 30.4153  17
   0   0  -3 6.36996 58.2599  28
   0   0   3 7.03085 56.6016  33
   0   0  -3 6.97754 53.8380  46
   0   0   4 24266.2 947.833   4
   0   0   4 22510.5 919.946  19
   0   0   4 21814.3 912.629  16
   0   0   4 22107.6 870.773  17
   0   0  -4 24381.8 938.164  28
   0   0   4 22474.8 942.242  33
   0   0  -4 21893.1 935.796  46
   0   0   5 50.4566 67.2880  19
   0   0   5 51.6618 78.4821   4
   0   0   5 9.55883 64.8087  16
   0   0  -5-12.7610 31.1143   7
   0   0   5 51.5915 79.1711  33
   0   0  -5-23.4507 74.1015  28
   0   0  -5 25.3757 72.2246  46
   0   0  -6 791.845 64.3961  73
   0   0  -6 562.602 56.8849  64
   0   0   6 824.912 131.373  33
   0   0  -6 625.774 118.263  43
   0   0  -6 741.397 123.316  34
   0   0  -6 549.321 113.315  46
   0   0  -6 737.822 119.638  28
   0   0   6 810.912 130.189   4
   0   0   6 692.761 91.2058  23
   0   0   6 799.296 108.647  19
   0   0   6 613.918 105.486  16
   0   0   7 15.4731 58.5506  19
   0   0   7 43.2779 70.8423  16
   0   0   7 10.2850 41.8802  23
   0   0   7-28.7951 44.6791  92
   0   0   7 46.0053 40.4295 134
   0   0   7-22.3722 41.4747  72
   0   0  -7-3.73271 31.5864  64
   0   0  -7 55.2887 38.7807  73
   0   0  -7 76.1255 40.4706  74
   0   0   7 5.05861 43.9158 100
   0   0  -7-19.0784 86.0582  43
   0   0  -7-40.0752 83.4217  46
   0   0  -7-95.7280 95.4760  34
   0   0   7 123.236 90.9164  33
   0   0   8 9569.93 515.149  19
   0   0   8 9416.81 405.878  87
   0   0   8 8999.79 408.125  92
   0   0  -8 9356.02 407.508  75
   0   0   8 9190.96 411.012  93
   0   0   8 9309.34 403.099 136
   0   0   8 9438.53 412.839 134
   0   0  -8 9560.99 409.543  74
   0   0  -8 9248.40 405.629  73
   0   0  -8 10114.7 397.358 130
   0   0   8 9056.40 405.045 132
   0   0   8 9205.23 410.216 100
   0   0  -8 10045.5 561.286  43
   0   0  -8 9771.51 556.144  34
   0   0  -8 10270.1 571.425  46
   0   0   9-6.41970 54.3183  92
   0   0   9 65.9633 46.0187  87
   0   0   9 6.14739 47.1313 148
   0   0   9 17.4122 49.8789 136
   0   0  -9-6.40955 53.0784  74
   0   0  -9-31.3878 49.0461  75
   0   0  -9 12.2929 44.6421  73
   0   0   9 42.3138 48.9457 132
   0   0  -9 13.7047 40.6367 130
   0   0  -9-104.407 115.536  34
   0   0  -9-79.4858 115.001  43
   0   0   9 40.1625 73.9593  19
   0   0  -9 78.1236 75.8234  22
   0   0  10 14995.9 644.782 159
   0   0  10 15030.8 649.011 155
   0   0  10 15433.2 651.532 148
   0   0 -10 15996.2 658.894  74
   0   0 -10 16273.7 660.873  63
   0   0  10 16277.6 667.611 133
   0   0 -10 16622.3 660.344 124
   0   0  10 15706.7 653.540 132
   0   0  10 15779.5 657.640  92
   0   0 -10 16658.3 660.871  75
   0   0 -10 16378.6 840.437  34
   0   0 -10 15848.4 843.714  43
   0   0 -11 33.5159 44.7668 156
   0   0  11 10.7557 45.5036 155
   0   0  11 36.5176 45.9617 148
   0   0  11-13.5531 57.3376 133
   0   0 -11 17.9457 50.3471 124
   0   0  11-38.1539 48.4850 132
   0   0 -11 6.13665 48.8251  74
   0   0 -11-12.0780 49.4573  75
   0   0 -11-12.4015 49.3353  63
   0   0 -11 25.0131 51.2122  97
   0   0 -11 70.4883 54.2196  85
   0   0  11 11.6065 53.0765  92
   0   0  12 4260.07 121.250 155
   0   0 -12 4845.65 145.020  63
   0   0 -12 4824.17 142.322 124
   0   0  12 4743.56 150.030 133
   0   0  12 4405.01 151.659 123
   0   0 -12 4804.34 146.686  97
   0   0 -12 5114.53 153.343  85
   0   0  12 3890.70 119.037  92
   0   0 -13 2.82716 31.3334 124
   0   0  13 18.9088 31.6685 133
   0   0 -13-16.2895 32.7380  97
   0   0 -13-20.6716 35.0063  85
   0   0 -13 14.7129 33.9842 138
   0  -1   0 10.1344 12.0022  15
   0   1   0 6.51360 22.3033   7
   0  -1   0 17.4573 25.2752   7
   0   1   0-4.66796 24.3152  17
   0  -1  -1 57266.4 2090.84   8
   0   1  -1 53146.3 2068.85  22
   0  -1   1 55975.6 2080.43   4
   0  -1   1 56576.7 2088.05  20
   0  -1   1 55201.2 2089.67  26
   0   1   1 55998.4 2080.87   4
   0  -1   2 21628.1 822.437   4
   0  -1   2 21208.7 798.411  19
   0  -1  -2 19730.2 802.147  11
   0   1   2 23107.1 818.361  17
   0   1   2 20255.1 797.201  23
   0  -1   2 19501.5 813.942  25
   0   1   2 22423.2 831.299  18
   0  -1  -2 22524.0 831.066   8
   0   1  -2 20395.4 811.036  34
   0  -1  -2 18816.7 805.808  29
   0   1   3 18876.7 747.234  23
   0  -1   3 18593.2 752.801  19
   0  -1   3 19522.5 784.827   4
   0   1   3 20925.6 763.793  17
   0  -1  -3 20045.6 783.624  13
   0   1   3 18237.3 747.563  16
   0   1   3 18112.4 779.167  19
   0  -1  -3 17787.7 758.117  35
   0   1  -3 20599.6 779.276  43
   0  -1  -3 18434.8 758.745  29
   0  -1   3 19225.3 782.777  45
   0  -1  -3 19222.4 764.369  40
   0  -1   4 79518.8 2815.64   4
   0  -1  -4 76381.1 2806.10  13
   0   1   4 73463.1 2798.70  19
   0  -1   4 73150.6 2770.76  19
   0   1   4 70599.7 2760.87  16
   0   1   4 74462.7 2762.82  17
   0   1   4 72139.4 2756.42  23
   0  -1  -4 68271.9 2762.41   7
   0   1   4 74921.1 2813.17  33
   0  -1  -4 68287.2 2769.32  35
   0  -1   4 72163.8 2803.80  33
   0  -1  -4 78166.7 2806.74  28
   0  -1   4 69675.2 2757.74  36
   0   1  -4 72278.5 2791.97  34
   0   1  -4 76717.1 2805.23  43
   0  -1  -4 70567.5 2778.86  40
   0   1  -4 72716.3 2805.61  46
   0   1  -5 7097.19 262.609  73
   0  -1   5 7725.33 270.178  56
   0  -1   5 6952.63 266.648  66
   0   1  -5 6698.73 256.181  64
   0  -1   5 7937.76 387.352  27
   0   1   5 6789.77 294.276  23
   0   1   5 7079.43 291.491  17
   0  -1  -5 6569.78 294.080   7
   0  -1   5 7314.94 366.069   4
   0  -1   5 7272.70 319.994  19
   0  -1   5 7396.35 347.874  16
   0   1   5 7498.19 351.597  19
   0  -1  -5 7393.50 355.251  28
   0  -1  -5 6571.38 319.252  49
   0   1   5 7187.46 362.039  33
   0  -1  -5 6982.80 355.844  46
   0   1  -5 7618.11 363.709  46
   0   1  -5 7491.36 353.655  43
   0  -1   5 6441.75 348.582  33
   0   1  -5 7226.59 344.959  34
   0   1  -6 3069.30 154.922  74
   0  -1   6 3251.60 160.320  72
   0  -1  -6 3080.79 145.946  64
   0  -1   6 3000.81 159.370  66
   0  -1   6 3420.72 164.080  56
   0   1  -6 3125.80 156.093  73
   0   1  -6 3117.92 151.188  64
   0  -1  -6 2840.76 149.696  73
   0   1  -6 3566.75 252.450  46
   0   1  -6 3454.84 238.849  34
   0   1  -6 3356.81 250.244  43
   0  -1  -6 3651.20 258.177  28
   0  -1  -6 3353.87 251.417  46
   0   1   6 3201.33 256.685  33
   0  -1   6 3412.28 247.380  33
   0  -1  -6 2596.73 170.474   7
   0   1   6 3534.95 235.826  19
   0  -1   6 3242.16 254.558   4
   0   1   6 2721.72 175.603  23
   0  -1   6 3825.00 287.931  27
   0  -1   6 2936.66 227.386  16
   0  -1   6 3298.52 210.642  19
   0   1  -7 16613.8 811.906  46
   0  -1  -7 17733.1 818.123  46
   0  -1  -7 17797.2 812.397  28
   0  -1   7 17193.5 815.385  33
   0   1  -7 16352.6 799.586  43
   0   1  -7 16229.8 787.666  34
   0  -1   7 15631.7 776.149  16
   0  -1   7 16967.3 752.540  19
   0   1   7 16394.1 782.453  19
   0   1  -7 16722.1 747.855  22
   0   1  -7 17662.9 671.573 158
   0  -1   7 16221.3 669.335 153
   0   1   7 15663.2 665.411 136
   0   1   7 16422.7 670.377 134
   0  -1   7 16189.2 672.126 134
   0  -1  -7 16865.2 665.009  73
   0   1  -7 16731.0 670.038  74
   0  -1   7 15588.1 667.672  72
   0   1  -7 16705.4 669.347  73
   0   1  -7 17005.5 670.022  59
   0  -1   7 15807.5 669.096 132
   0  -1   7 17614.5 674.009 100
   0   1   7 17331.9 673.464 100
   0   1   7 17209.3 672.975  92
   0  -1   7 16283.6 675.773  83
   0   1  -7 16734.8 668.962  75
   0  -1   7 16017.9 673.262  93
   0  -1   8 7007.86 466.373  16
   0   1   8 8743.64 497.413  19
   0   1  -8 9068.87 465.518  22
   0  -1   8 7789.39 451.435  19
   0  -1   8 8198.60 379.961  93
   0  -1   8 8382.35 373.267  92
   0   1   8 8266.41 376.473  92
   0  -1   8 8295.45 374.714  87
   0   1  -8 8251.76 373.448  75
   0   1   8 8069.60 365.029 140
   0   1   8 8743.90 375.415 136
   0   1   8 8658.78 378.111 148
   0  -1   8 8550.34 380.957 134
   0  -1   8 8321.48 364.429 136
   0   1  -8 9342.51 380.991  59
   0  -1   8 8604.06 373.035  72
   0   1  -8 9139.28 380.614  74
   0  -1  -8 8749.48 373.850  74
   0  -1  -8 8383.73 369.327  73
   0   1  -8 8436.03 375.488  73
   0   1   8 7608.21 363.848 132
   0   1  -8 8665.82 362.694 130
   0  -1   8 8416.43 377.682 132
   0  -1   8 8833.91 379.751 100
   0  -1  -8 10048.2 546.623  43
   0   1  -8 9220.85 522.434  43
   0  -1  -8 8536.48 520.520  34
   0   1  -8 9011.00 533.188  46
   0   1  -8 8879.81 509.224  34
   0  -1  -8 9473.06 533.756  46
   0  -1  -9 21.8837 93.1498  22
   0   1   9 292.582 107.084  19
   0  -1   9 73.8754 53.0526  92
   0  -1   9 137.175 62.0020  93
   0   1   9 133.875 58.8191  92
   0  -1   9 71.5036 51.6189  87
   0  -1   9 71.5667 60.0428 134
   0   1   9 112.138 57.8778 136
   0   1   9 116.090 52.3708 148
   0  -1   9 127.070 50.9204 136
   0   1   9 80.0171 45.3086 140
   0  -1  -9 133.939 48.1214  73
   0   1  -9 79.4632 54.7742  63
   0  -1  -9 100.135 52.9439  59
   0   1  -9 92.4668 54.8373  74
   0  -1   9 84.7439 47.7139  72
   0  -1  -9 179.451 57.9902  74
   0  -1  -9 67.5001 52.6130  75
   0   1  -9 138.091 54.5975  59
   0   1  -9 83.5114 52.4622  75
   0   1  -9 96.5683 53.4590  73
   0   1   9 109.776 49.2158 132
   0   1   9 135.207 58.2304 133
   0   1  -9 194.463 48.7037 130
   0  -1   9 59.0592 57.1024 132
   0  -1   9 142.878 61.2224 100
   0  -1  -9 81.8640 118.508  43
   0  -1  -9 54.6139 111.256  34
   0   1  -9 25.8627 120.967  43
   0   1  -9 99.0206 103.136  34
   0  -1  -9-26.9762 102.152  46
   0  -1 -10 13399.2 762.672  22
   0   1  10 15483.2 645.808 155
   0  -1  10 14465.7 633.674 155
   0  -1  10 15275.1 638.760 148
   0   1  10 15541.5 633.045 140
   0   1  10 15945.9 647.577 148
   0   1 -10 15916.5 647.756  63
   0   1 -10 16009.1 651.920  75
   0  -1 -10 15924.1 653.473  63
   0   1 -10 16113.1 654.537  59
   0  -1 -10 16316.5 656.693  59
   0   1 -10 15947.3 652.952  74
   0  -1 -10 15788.1 646.597  74
   0  -1  10 15187.4 648.144 132
   0   1 -10 15200.5 627.153 130
   0   1  10 14696.0 633.821 132
   0   1  10 16040.5 655.053 133
   0   1 -10 15764.0 650.986 124
   0   1 -10 16620.1 655.197  85
   0  -1 -10 15956.9 647.114  75
   0   1  10 15769.4 652.013  92
   0  -1  10 15246.4 635.291  87
   0  -1  10 15263.6 643.217  92
   0  -1 -10 16452.8 846.261  34
   0  -1 -10 16519.8 849.966  43
   0  -1  11 147.306 49.6433 155
   0   1 -11 175.403 52.2978 156
   0  -1  11 121.836 46.0942 159
   0   1  11 138.754 54.8037 155
   0   1 -11 170.496 49.9466 149
   0   1  11 116.839 52.7624 148
   0   1 -11 193.747 56.8962  59
   0   1 -11 140.827 53.4732  63
   0  -1 -11 152.934 54.2049  63
   0  -1 -11 150.181 58.6253  59
   0  -1 -11 132.148 54.2384  75
   0  -1 -11 195.500 56.7483  74
   0   1 -11 179.546 58.8951  75
   0   1  11 160.645 41.7826 132
   0  -1  11 150.162 54.7234 132
   0   1  11 77.2799 53.9125 133
   0  -1  11 131.959 58.4100 133
   0   1 -11 111.620 53.5823 124
   0   1  11 95.1655 63.7929 123
   0  -1 -11 140.038 53.5597 124
   0   1 -11 169.561 50.7315  97
   0   1  11 140.896 58.2791  92
   0  -1 -11 265.118 65.3069  85
   0  -1  11 159.183 52.4116  92
   0   1 -11 165.864 60.4156  85
   0   1 -12 2501.24 138.823 156
   0   1  12 2862.47 147.730 155
   0   1 -12 2800.52 150.820 138
   0  -1 -12 2422.39 138.895  61
   0   1 -12 2987.09 150.093  63
   0  -1 -12 2749.85 150.873  63
   0  -1 -12 2980.03 155.414  59
   0  -1  12 3134.25 162.463 133
   0  -1 -12 2842.80 146.160 124
   0   1 -12 2836.45 153.514 124
   0  -1  12 2783.31 160.473 123
   0   1  12 2770.46 153.040 133
   0  -1  12 2676.32 147.665 132
   0   1  12 2621.44 154.898 123
   0   1 -12 2922.86 153.028  97
   0   1  12 2528.01 144.704  92
   0   1 -12 2983.63 157.326  85
   0  -1 -12 2706.23 152.554  85
   0   1  13 721.256 51.8078 155
   0  -1  13 881.005 65.5544 133
   0  -1 -13 726.922 53.8721 124
   0   1 -13 800.038 61.7477 124
   0  -1 -13 755.078 63.5735  97
   0   1 -13 927.312 63.1958  97
   0  -1 -13 833.655 64.2355  85
   0   1 -13 894.173 65.5901  85
   0  -1 -13 741.610 61.3160 138
   0   2   0 276.999 59.5851  17
   0   2   0 251.303 51.2403   7
   0  -2   0 182.451 30.5224  15
   0  -2  -1 26.3106 42.0073   7
   0  -2   1-39.4532 53.4102  26
   0   2  -1 27.2221 38.0499   7
   0   2   1 13.4157 45.4019  18
   0  -2   1 19.5216 26.0458   4
   0   2  -1 20.4102 42.2179  17
   0  -2   1 15.5192 41.9371  14
   0   2  -1-15.1870 39.0101   9
   0   2   1 24.3610 28.5931   4
   0  -2   1 17.0767 41.0784  20
   0  -2   2 135.737 69.8846  20
   0   2   2 87.6858 46.7973   4
   0   2   2 107.460 65.4440  17
   0  -2  -2 65.9966 62.5541   8
   0  -2   2 123.490 53.1873   4
   0   2  -2 40.9280 16.1915  12
   0  -2   2 206.578 76.7903  26
   0  -2  -2 86.8196 57.0350   7
   0   2  -2 96.4175 44.6809   7
   0  -2   2 72.6585 62.9115  38
   0   2  -2 88.0139 40.2315  34
   0  -2   2 214.053 71.2785  41
   0   2   3 14990.6 593.422  17
   0  -2   3 13970.9 542.561  19
   0  -2   3 12921.4 585.769  25
   0  -2  -3 15025.9 609.768   8
   0  -2   3 14029.0 588.416   4
   0   2  -3 13564.1 551.984  22
   0  -2  -3 12664.2 564.794  11
   0   2   3 14083.5 588.059   4
   0   2  -3 13730.4 547.596   7
   0   2   3 14003.0 595.869  19
   0  -2  -3 14512.5 589.775   7
   0   2  -3 13968.4 572.684  34
   0   2  -3 13303.1 588.903  46
   0   2  -3 14028.2 588.226  43
   0  -2  -3 13018.9 572.488  29
   0   2   4 81989.0 3001.22   4
   0  -2  -4 76228.8 2954.59  11
   0   2  -4 68781.7 2915.32   7
   0   2  -4 78309.8 2947.02  22
   0   2   4 81815.7 2979.91  17
   0  -2   4 83821.5 2996.55  25
   0  -2  -4 84851.6 3008.35  13
   0  -2   4 80202.6 2940.65  19
   0   2   4 80479.9 3002.34  19
   0  -2  -4 76802.3 2975.85   7
   0  -2   4 82439.5 3003.82   4
   0   2  -4 79259.4 2976.80  34
   0  -2   4 79433.6 3007.53  45
   0   2  -4 78512.6 2988.61  43
   0  -2  -4 73841.5 2967.13  35
   0  -2  -4 75351.2 2962.13  40
   0  -2   4 78614.3 2921.49  53
   0  -2  -4 78408.1 2970.88  29
   0   2  -4 78256.7 2980.66  51
   0   2  -4 77967.3 2915.05  59
   0   2   5 420.325 91.9506   4
   0  -2  -5 322.060 108.646  13
   0  -2  -5 390.370 75.2818   7
   0   2  -5 256.943 61.8842  22
   0   2   5 312.075 74.7382  17
   0   2   5 301.677 101.862  19
   0  -2   5 462.724 98.0681   4
   0  -2   5 221.325 54.9102  19
   0  -2   5 222.918 63.3366  36
   0   2  -5 329.212 88.6805  43
   0   2  -5 283.095 78.7969  34
   0  -2  -5 407.940 73.1386  49
   0  -2   5 242.578 85.9137  33
   0  -2  -5 333.567 71.0697  35
   0  -2  -5 288.271 93.8223  28
   0   2  -5 353.608 47.6502  73
   0   2  -5 348.953 45.1696  59
   0  -2   5 277.005 55.4851  66
   0  -2   5 275.978 50.9096  56
   0   2  -6 6756.97 289.203  75
   0  -2   6 6227.81 284.827  62
   0   2  -6 6635.11 286.996  59
   0   2  -6 6544.28 289.108  73
   0  -2   6 7072.15 299.402  56
   0   2  -6 6545.12 289.407  74
   0  -2   6 6770.12 297.246  66
   0   2  -6 6730.48 373.138  34
   0  -2   6 7499.57 405.451  33
   0  -2  -6 7370.63 404.019  28
   0  -2  -6 6871.78 392.684  46
   0   2  -6 6876.01 388.501  43
   0  -2  -6 7472.29 410.881  13
   0  -2   6 6529.77 394.276  16
   0   2   6 6168.31 327.070  17
   0  -2   6 6749.04 419.111  27
   0  -2  -6 5700.70 329.026   7
   0  -2   6 6577.98 331.525  19
   0   2  -6 6491.38 335.146  22
   0   2   6 6853.01 392.992  19
   0   2  -7 14329.7 704.643  43
   0   2  -7 15706.2 703.578  34
   0  -2  -7 14645.2 719.841  28
   0  -2   7 15472.5 727.689  33
   0  -2  -7 14565.2 715.366  46
   0   2   7 14725.6 709.716  19
   0   2  -7 14001.8 635.816  22
   0  -2   7 14158.2 753.693  27
   0  -2   7 13669.4 705.659  16
   0  -2   7 13920.0 575.600 153
   0   2   7 13742.0 572.941 140
   0   2   7 13737.8 575.996 136
   0   2   7 14408.1 581.328 148
   0  -2  -7 14520.8 569.474  73
   0  -2   7 13321.1 567.722  62
   0   2  -7 14177.9 578.137  73
   0  -2   7 14937.1 588.519  56
   0   2  -7 13767.0 576.268  74
   0   2  -7 14408.9 576.364  59
   0   2  -7 14630.2 572.445  63
   0  -2   7 13408.1 578.502  72
   0  -2   7 14870.4 588.502  66
   0  -2   7 13710.4 581.246 132
   0   2  -7 13770.3 565.163 130
   0  -2   7 13859.3 577.049 100
   0  -2   7 14213.2 585.888  83
   0   2  -7 14305.8 577.003  75
   0   2   7 14043.2 580.576  92
   0  -2   7 13399.5 579.339  87
   0  -2   7 13844.8 584.154  93
   0   2  -8 15946.6 789.524  34
   0  -2  -8 17067.7 828.876  46
   0  -2   8 16271.3 822.784  33
   0  -2  -8 18633.1 846.112  28
   0  -2   8 17161.8 876.466  27
   0  -2   8 15922.8 812.088  16
   0   2   8 16729.5 811.931  19
   0  -2   8 16074.7 652.236 152
   0   2   8 15575.4 641.625 161
   0   2   8 16228.4 660.190 136
   0   2   8 15493.7 652.580 140
   0   2   8 16266.0 661.862 148
   0   2  -8 16672.0 658.865  59
   0  -2  -8 15874.1 652.501  74
   0   2  -8 16284.9 652.142  63
   0   2  -8 16672.8 663.571  74
   0   2  -8 16253.5 660.550  73
   0  -2   8 15913.9 660.990  72
   0  -2  -8 15779.2 647.991  73
   0   2   8 16493.8 658.947 133
   0  -2   8 15399.4 662.893 132
   0   2  -8 16408.4 646.550 130
   0  -2   8 16610.6 662.429 100
   0   2   8 16228.5 662.994  92
   0  -2   8 14830.0 658.118  87
   0  -2   8 15271.8 663.618  93
   0  -2   8 15347.8 652.077  92
   0   2  -8 15970.3 658.150  75
   0  -2   8 16436.5 672.282  83
   0  -2  -9 1474.51 212.991  46
   0   2   9 1376.54 197.359  19
   0  -2   9 1499.30 247.280  27
   0  -2   9 1402.08 104.080 152
   0   2   9 1322.21 109.781 148
   0   2   9 1347.40 111.147 136
   0   2   9 1377.94 104.368 140
   0  -2  -9 1357.24 100.599  73
   0   2  -9 1348.96 111.405  75
   0  -2   9 1361.91 109.776  72
   0   2  -9 1244.63 102.472  63
   0   2  -9 1252.62 105.807  59
   0   2  -9 1195.55 105.747  74
   0  -2  -9 1206.87 99.9405  74
   0  -2  -9 1380.15 110.718  59
   0   2  -9 1295.44 109.874 124
   0   2   9 1386.92 110.014 133
   0  -2   9 1422.34 117.506 132
   0   2  -9 1441.50 100.138 130
   0  -2   9 1320.98 110.194 100
   0  -2  -9 1367.01 105.819  75
   0  -2   9 1420.82 108.730  92
   0  -2   9 1437.58 113.947  87
   0  -2   9 1478.96 122.140  93
   0   2   9 1312.05 111.343  92
   0  -2 -10 379.792 151.075  34
   0  -2 -10 496.459 155.214  43
   0  -2 -10 603.286 150.670   2
   0   2  10 495.568 133.768  19
   0  -2 -10 602.009 142.874  22
   0   2 -10 565.144 153.776   2
   0   2  10 385.986 76.5017 155
   0   2  10 443.668 72.4572 148
   0   2  10 386.673 62.0124 140
   0  -2 -10 462.776 67.9199  75
   0   2 -10 525.813 79.6857  74
   0   2 -10 376.889 66.8256  63
   0   2 -10 520.438 65.0573  65
   0  -2 -10 468.639 66.7027  74
   0   2 -10 474.838 74.0202  75
   0  -2 -10 562.313 79.8582  59
   0   2 -10 468.209 72.1172  59
   0   2  10 446.148 74.7787 133
   0   2 -10 589.379 80.2108 124
   0   2 -10 447.457 61.2289 130
   0   2  10 500.239 88.9619 123
   0  -2  10 454.860 80.0168 132
   0   2 -10 453.668 73.4744  97
   0  -2  10 551.551 79.7311 100
   0   2  10 482.796 81.3525  92
   0  -2  10 453.268 79.0492  93
   0  -2  10 534.691 71.3983  87
   0  -2  10 481.700 69.4445  92
   0  -2 -11 2174.14 246.217  43
   0  -2 -11 2145.61 234.752  34
   0   2 -11 2434.14 120.150 156
   0   2  11 2406.77 122.104 155
   0   2 -11 2482.39 123.051 138
   0   2  11 2173.47 117.723 148
   0   2 -11 2367.92 113.662 149
   0   2  11 2521.12 110.471 140
   0  -2 -11 2356.58 113.946  75
   0   2 -11 2427.95 122.696  59
   0  -2 -11 2231.05 110.305  74
   0  -2 -11 2217.41 122.968  59
   0   2 -11 2264.79 113.362  63
   0  -2  11 2353.82 134.573 133
   0  -2 -11 2213.90 110.438 124
   0   2 -11 2216.76 125.723 124
   0   2  11 2253.49 133.433 123
   0  -2  11 2321.52 128.149 132
   0   2  11 2270.39 117.816 133
   0   2 -11 2306.88 118.956  97
   0  -2 -11 2079.11 119.632  85
   0   2  11 2513.54 128.984  92
   0   2  12 2435.20 139.562 155
   0   2 -12 2522.20 136.984 156
   0   2 -12 2614.66 138.729 138
   0  -2 -12 2638.69 132.348 124
   0  -2  12 2596.42 150.485 133
   0  -2  12 2425.55 141.397 132
   0   2 -12 2445.89 143.291 124
   0   2  12 2506.83 144.698 123
   0  -2 -12 2602.59 143.900  59
   0  -2 -12 2475.39 136.861  61
   0   2 -12 2568.92 140.693  97
   0  -2 -12 2797.70 146.637  97
   0  -2 -12 2551.07 142.390  85
   0   2  13 67.0232 28.3861 155
   0   2 -13 54.9996 34.1551 115
   0  -2 -13 69.9889 31.8313  85
   0  -2  13 109.843 37.7854 133
   0   2 -13 65.3611 32.5314 124
   0   3   0 35.8118 69.5155  17
   0   3   0 23.6398 33.1703  19
   0  -3   0 8.76517 29.6898  15
   0  -3   0-10.3631 44.9823   9
   0   3  -1 3639.86 199.991   7
   0  -3   1 3709.89 196.714  10
   0  -3   1 3581.36 168.958  21
   0   3   1 3798.94 196.669  19
   0  -3   1 3713.73 196.596  14
   0  -3   1 3784.96 201.470  20
   0  -3  -1 4344.60 220.664   7
   0   3  -1 4370.36 215.908  17
   0   3  -1 3958.79 198.848  44
   0  -3   1 3670.39 177.419  32
   0  -3  -2 46874.5 1643.91   7
   0  -3   2 41468.3 1589.35   4
   0  -3   2 42953.1 1625.62  20
   0   3  -2 38932.3 1600.05   7
   0   3  -2 40889.6 1610.14   9
   0   3   2 40944.2 1621.73  19
   0   3   2 40460.6 1588.02   4
   0  -3   2 42138.5 1635.75  26
   0   3   2 47745.3 1647.18  17
   0  -3   2 40669.2 1617.20  38
   0   3  -2 41967.1 1628.29  51
   0  -3   2 39728.5 1593.99  32
   0  -3   2 39311.7 1617.30  41
   0  -3  -3 12629.8 592.732   7
   0   3  -3 13114.4 553.604   7
   0  -3  -3 14113.9 611.269   8
   0   3   3 14489.8 606.377  17
   0  -3   3 13862.6 574.482   4
   0  -3   3 13543.4 603.026  25
   0   3   3 12726.7 570.456   4
   0  -3   3 13646.2 599.304  38
   0   3  -3 14182.0 599.592  51
   0  -3   3 13329.9 595.783  41
   0  -3   3 13147.7 600.333  45
   0  -3   3 13340.0 528.892  53
   0   3   4 73909.9 2812.29   4
   0   3   4 73831.5 2834.22  19
   0  -3  -4 70698.1 2817.61   7
   0   3   4 77598.1 2828.28  17
   0  -3  -4 72481.6 2791.74  11
   0  -3   4 79155.4 2820.75   4
   0  -3   4 77317.0 2834.55  25
   0   3  -4 72463.1 2821.06  51
   0  -3  -4 71527.0 2781.18  40
   0  -3  -4 73635.2 2800.49  29
   0  -3   4 71506.7 2740.07  53
   0  -3   4 73075.3 2743.90  52
   0   3  -4 69035.0 2742.90  30
   0   3  -4 72333.3 2730.93  59
   0  -3   4 72610.5 2738.36  67
   0   3   5 6809.32 396.243  19
   0  -3  -5 7359.55 407.424  13
   0   3   5 7898.45 388.032  17
   0  -3  -5 7127.01 379.632   7
   0  -3  -5 7408.79 373.386  35
   0  -3   5 7064.19 369.315  36
   0  -3  -5 7042.27 351.792  40
   0  -3   5 7717.59 415.969  45
   0  -3  -5 7500.52 369.915  29
   0   3  -5 6993.89 322.486  30
   0  -3   5 7186.82 390.933  33
   0  -3   5 7270.63 313.316  67
   0   3  -5 7102.06 297.525  63
   0   3  -5 7335.79 303.256  59
   0   3  -6 12756.3 509.748  85
   0  -3   6 12566.5 519.153  83
   0   3   6 12500.4 514.533  92
   0  -3   6 12456.9 520.946  66
   0  -3   6 13144.9 523.544  56
   0   3  -6 12266.5 501.067  63
   0   3  -6 12101.8 510.392  73
   0   3  -6 12796.7 507.062  59
   0  -3   6 14358.7 685.800  27
   0  -3  -6 11991.4 578.538  35
   0  -3   6 12203.0 580.345  36
   0  -3  -6 12822.9 636.089  28
   0  -3   6 12977.9 626.003  33
   0  -3  -6 12979.9 625.967  46
   0  -3  -6 12993.0 641.294  13
   0  -3  -6 10416.8 573.397   7
   0   3   6 11992.3 580.935  17
   0   3   6 12411.8 629.124  19
   0  -3  -7 13941.8 724.146  46
   0  -3   7 15285.2 741.568  33
   0  -3  -7 16365.8 762.782  28
   0  -3   7 15931.2 804.614  27
   0   3   7 14308.7 736.562  19
   0  -3   7 14691.7 756.377  16
   0  -3  -7 15193.1 755.174  13
   0  -3   7 14145.0 595.773 153
   0   3   7 14639.4 601.562 136
   0  -3   7 14391.1 603.513 134
   0   3   7 15377.6 607.850 148
   0   3   7 14200.5 597.617 140
   0  -3  -7 14224.8 585.837  73
   0  -3   7 13740.6 593.743  62
   0   3  -7 15031.8 596.196  59
   0  -3   7 14698.9 611.460  56
   0  -3   7 14617.7 606.411  72
   0   3  -7 15305.5 590.822  63
   0  -3   7 14553.0 609.384  66
   0   3  -7 14941.1 603.122  73
   0   3   7 14279.3 594.000 133
   0   3  -7 14090.7 588.420 130
   0   3  -7 14865.4 594.265  97
   0   3   7 15080.5 605.457  92
   0   3  -7 15186.8 599.753  85
   0   3  -7 14306.1 591.581  88
   0  -3   7 14454.4 608.067  83
   0  -3  -8 51.9252 105.757  34
   0  -3  -8 150.165 101.951  28
   0  -3   8 166.141 92.1944  33
   0  -3  -8 46.4344 80.6780  46
   0   3   8 96.8586 91.6785  19
   0  -3   8 79.7818 103.290  16
   0  -3   8 94.4341 133.904  27
   0   3   8 49.6130 41.2021 161
   0  -3   8 40.7287 47.4832 152
   0   3   8 120.867 53.3452 136
   0   3   8 113.491 48.4649 140
   0   3   8 19.9512 56.6503 148
   0  -3   8 120.670 56.5082 134
   0  -3  -8 119.017 45.9154  74
   0   3  -8 36.6477 48.6951  75
   0   3  -8 45.2160 44.7977  63
   0  -3  -8 88.5973 40.5982  73
   0  -3   8 110.275 67.0061  56
   0  -3   8 115.362 61.2981  72
   0  -3   8 86.5579 65.1471  66
   0   3  -8 85.2866 47.9546  59
   0   3  -8 151.283 55.0800  74
   0   3   8 56.9418 49.2808 133
   0   3  -8 73.7983 44.9012 130
   0   3   8 64.7309 54.8751 123
   0   3  -8 60.0368 48.6486  97
   0  -3   8 55.3376 50.7316 100
   0   3   8 218.710 66.9196  92
   0  -3   8 107.683 61.0756  87
   0   3  -8 114.059 54.2459  85
   0  -3   8 135.701 65.9800  93
   0  -3   8 36.7649 56.0969  83
   0   3  -8 75.6803 44.9872  88
   0  -3  -9 34162.9 1544.77  46
   0  -3  -9 36777.4 1584.12  28
   0  -3  -9 35170.0 1577.55  34
   0  -3   9 31320.3 1547.80  16
   0  -3   9 37451.1 1653.71  27
   0   3   9 33077.4 1543.63  19
   0  -3   9 34651.8 1362.98 152
   0   3   9 33930.2 1352.86 161
   0   3  -9 37987.2 1367.95 149
   0  -3   9 34931.1 1379.38 134
   0   3   9 35406.1 1367.77 140
   0   3   9 35118.9 1376.03 148
   0   3  -9 34238.9 1363.35  65
   0   3  -9 36614.2 1374.94  75
   0  -3   9 33954.6 1371.38  72
   0   3  -9 35959.8 1375.70  74
   0   3  -9 34606.9 1366.04  59
   0   3  -9 36223.8 1360.46  63
   0  -3  -9 35592.1 1372.21  59
   0  -3  -9 33711.6 1355.90  74
   0  -3  -9 33114.0 1349.29  73
   0  -3   9 34768.0 1379.92 132
   0   3   9 34472.1 1380.88 123
   0   3  -9 34248.3 1353.94 130
   0   3   9 33883.9 1363.22 133
   0   3  -9 35822.9 1373.14 124
   0  -3   9 35152.3 1370.94 100
   0   3  -9 35784.8 1364.95  97
   0   3   9 33897.7 1374.09  92
   0  -3   9 35639.4 1387.60  83
   0  -3   9 34551.5 1378.78  93
   0  -3   9 33638.8 1370.02  87
   0   3  -9 37017.5 1373.73  85
   0  -3 -10 791.137 152.336  22
   0   3 -10 876.063 170.045   2
   0   3  10 733.506 149.499  19
   0  -3 -10 651.833 147.488   2
   0   3 -10 835.447 88.9768 156
   0   3  10 613.514 84.3080 155
   0  -3  10 568.166 70.9773 152
   0   3  10 677.912 68.3463 161
   0   3  10 727.785 88.5103 148
   0   3  10 710.918 79.4058 140
   0   3 -10 718.996 82.0286 138
   0   3 -10 716.483 78.0896 149
   0  -3 -10 606.656 72.3057  75
   0  -3 -10 722.811 84.6360  59
   0   3 -10 654.962 75.0267  65
   0   3 -10 700.386 78.4801  59
   0  -3  10 707.275 77.3951  72
   0   3 -10 533.106 68.7946  63
   0  -3 -10 773.953 75.4738  74
   0   3  10 721.447 81.4855 133
   0   3  10 673.681 93.8077 123
   0   3 -10 549.904 84.8167 124
   0  -3  10 611.249 89.1363 132
   0  -3  10 643.724 82.5257 100
   0   3 -10 762.242 82.9040  97
   0   3 -10 760.099 89.4112  85
   0   3  10 636.946 87.2771  92
   0  -3  10 767.399 92.8137  93
   0  -3  10 646.287 79.6205  87
   0   3  10 577.593 68.7212  95
   0  -3 -11 52.6960 102.289  43
   0   3  11 18.0630 55.5636 155
   0   3 -11 22.9885 53.5038 156
   0   3  11 35.0688 42.8357 140
   0   3 -11 32.0391 40.1314 149
   0   3 -11 10.3913 47.9478 138
   0  -3 -11-17.4864 37.5716  74
   0  -3 -11 79.0324 54.0804  63
   0  -3 -11 6.02536 45.9008  59
   0  -3 -11 18.6205 41.0158  75
   0   3 -11 73.7762 58.9516 124
   0  -3  11-6.46477 56.1223 132
   0  -3 -11-12.7927 40.8904 124
   0   3  11-26.0432 57.9176 123
   0   3  11 19.9931 37.3288 133
   0   3 -11 5.27214 45.3099  97
   0   3  11 12.6308 55.6418  92
   0   3 -11 54.5421 52.3471  85
   0   3 -12 5453.05 255.482 156
   0  -3  12 5541.78 254.357 159
   0   3  12 5823.73 261.193 155
   0   3  12 5703.81 252.346 145
   0  -3  12 5408.47 262.289 132
   0   3 -12 5842.32 264.764 124
   0   3  12 5620.38 258.212 123
   0  -3 -12 6002.64 263.314  63
   0  -3 -12 5922.41 261.412  59
   0  -3 -12 5793.79 261.710  97
   0  -3 -12 5903.11 258.275  85
   0   3 -12 5886.67 263.238  85
   0   3  13 821.137 58.4058 155
   0   3 -13 892.782 61.5893 115
   0  -3 -13 937.049 61.4079  97
   0  -3 -13 833.747 56.5233  80
   0  -3 -13 772.113 56.3289  85
   0   3 -13 993.854 64.8096 124
   0  -3  13 754.161 57.2591 132
   0  -3  13 913.496 66.1762 133
   0  -4   0 162180. 6597.62  15
   0  -4   0 184895. 6640.30   9
   0   4   0 174549. 6607.60  19
   0  -4   0 182754. 6640.28  10
   0   4   1 79012.5 2594.15  17
   0  -4   1 64128.5 2545.67  14
   0  -4   1 71456.7 2550.80  20
   0  -4  -1 76437.8 2592.17   7
   0  -4   1 66905.8 2503.56  21
   0  -4   1 72211.8 2551.99  10
   0   4   1 69616.5 2536.28  19
   0  -4   1 59764.1 2477.15  24
   0   4  -1 72470.3 2549.16  44
   0  -4   1 68235.5 2514.88  32
   0  -4   2 25052.2 1036.81  20
   0   4   2 25355.9 1031.39  19
   0  -4   2 25794.4 1051.56  26
   0  -4  -2 27012.6 1063.01   7
   0  -4   2 23844.0 997.994  32
   0   4  -2 25291.2 1046.40  51
   0  -4   2 25712.2 1042.06  41
   0   4  -2 25554.3 1027.47  44
   0  -4   2 24846.9 1031.87  38
   0  -4   3 32969.3 1315.79  53
   0  -4   3 35749.6 1422.84  26
   0  -4  -3 34819.7 1415.13   7
   0   4   3 35781.8 1420.01  17
   0  -4  -3 36001.4 1423.08   8
   0   4   3 35739.5 1403.91  19
   0   4  -3 35830.3 1415.21  51
   0  -4   3 35003.7 1408.32  41
   0  -4   3 34446.7 1403.46  38
   0  -4   3 33427.8 1406.92  45
   0   4  -4 3346.59 152.227  59
   0  -4   4 3127.25 159.248  67
   0  -4   4 3793.45 248.383  25
   0  -4  -4 3587.81 254.505   8
   0   4   4 3862.70 251.837  17
   0  -4  -4 3174.28 212.676  11
   0  -4  -4 3092.68 230.446   7
   0  -4   4 3407.26 167.803  53
   0  -4   4 3457.10 248.068  45
   0  -4   4 3310.32 167.763  52
   0   4  -5 1187.08 73.6868  63
   0   4  -5 1305.11 81.4659  59
   0   4  -5 1361.58 87.1784  74
   0  -4   5 1228.91 90.8126  67
   0   4  -5 1329.90 87.8154  75
   0  -4  -5 1114.46 131.195  29
   0  -4   5 1255.31 94.5715  53
   0  -4   5 1367.51 99.9489  52
   0  -4   5 1106.62 135.046  33
   0  -4  -5 1047.83 128.343  35
   0   4   5 1184.11 148.835  17
   0  -4  -5 1271.75 150.379   7
   0  -4  -5 1184.05 126.720  11
   0  -4   5 1262.42 156.295  25
   0  -4  -5 1344.55 163.181  13
   0   4   6 48182.1 2071.67  19
   0  -4  -6 53357.8 2098.62  13
   0   4  -6 51173.8 1928.87  85
   0   4  -6 50788.9 1930.54  88
   0  -4   6 50689.5 1940.73  83
   0   4   6 47851.7 1933.83  92
   0   4   6 50422.1 1937.73 143
   0   4   6 48574.5 1931.14 140
   0   4  -6 53468.1 1932.50 149
   0   4   6 49688.2 1933.79 141
   0   4   6 50553.8 1938.16 148
   0  -4   6 48965.5 1932.55 134
   0   4  -6 50321.6 1917.11  63
   0   4  -6 52231.2 1925.51  59
   0   4  -6 52655.3 1935.81  74
   0  -4   6 51732.0 1945.29  66
   0   4  -6 51928.1 1932.59  75
   0  -4   6 51529.0 1945.21  56
   0  -4   6 51045.3 1938.70 132
   0   4   6 49796.0 1937.17 123
   0   4  -6 50534.2 1924.76 130
   0   4  -6 49423.5 1927.83 124
   0   4  -6 47897.6 1920.53  97
   0  -4   6 48849.3 2029.25  36
   0  -4  -6 49952.9 2021.59  35
   0  -4   6 51242.6 2055.88  33
   0  -4  -6 50914.7 2019.72  29
   0  -4  -6 50691.7 2053.16  46
   0  -4   7 706.315 134.844  33
   0  -4  -7 552.088 143.945  28
   0  -4   7 509.555 101.583  36
   0  -4  -7 437.777 110.990  46
   0  -4   7 619.591 152.812  16
   0  -4  -7 719.906 148.594  13
   0   4   7 485.619 122.025  19
   0  -4   7 573.079 154.578  27
   0   4   7 451.111 56.9153 151
   0  -4   7 447.947 63.0793 153
   0   4   7 561.981 80.0419 148
   0   4   7 595.642 73.9114 136
   0  -4   7 530.900 75.2238 134
   0   4  -7 545.504 67.4560 149
   0   4   7 541.542 72.1968 140
   0   4  -7 546.600 67.3232 138
   0   4  -7 468.094 54.9150  63
   0   4  -7 583.705 66.2569  59
   0  -4   7 438.407 80.5420  56
   0  -4   7 494.873 78.7654  66
   0  -4   7 581.028 73.2861  62
   0   4   7 523.395 61.1885 133
   0   4  -7 485.719 69.1537 124
   0  -4   7 648.197 81.7118 132
   0   4   7 527.094 74.3008 123
   0   4  -7 495.397 63.8649 130
   0   4  -7 476.342 61.8053  97
   0   4  -7 469.538 63.9961  88
   0  -4   7 573.567 79.2771  83
   0   4   7 576.809 72.6780  92
   0   4  -7 630.169 69.4321  85
   0  -4  -8 522.086 147.097  28
   0  -4   8 370.729 125.891  33
   0  -4  -8 241.163 116.607  34
   0  -4  -8 292.481 115.848  46
   0  -4   8 165.000 121.827  27
   0  -4   8 209.911 140.434  16
   0   4   8 26.0225 113.259  19
   0  -4   8 170.976 62.2709 152
   0   4   8 252.216 58.1183 161
   0  -4   8 334.161 62.8893 153
   0   4  -8 120.113 53.6713 138
   0   4  -8 306.676 60.4398 149
   0   4   8 212.384 61.7720 140
   0  -4   8 258.021 68.9996 134
   0   4   8 220.634 69.0315 148
   0  -4   8 296.638 69.5428  72
   0   4  -8 261.536 58.1535  65
   0   4  -8 214.200 48.7360  63
   0  -4  -8 224.350 48.9944  74
   0  -4   8 264.076 74.3327  66
   0  -4   8 268.692 59.1064  62
   0   4  -8 231.235 56.0208  59
   0  -4   8 285.916 76.3002  56
   0   4   8 193.789 52.7057 133
   0   4  -8 175.217 49.9206 130
   0  -4   8 240.185 68.5254 132
   0   4   8 168.275 71.2184 123
   0   4  -8 270.305 65.1086 124
   0   4  -8 251.084 53.8433  97
   0  -4   8 218.176 59.1286 100
   0   4  -8 175.015 52.7668  88
   0   4  -8 258.544 61.2690  85
   0   4   8 168.290 53.3356  95
   0  -4   8 176.868 65.2614  83
   0  -4   8 190.567 72.0638  93
   0   4   8 224.758 69.7555  92
   0  -4  -9 9798.61 607.891  34
   0  -4  -9 8720.77 584.382  28
   0  -4  -9 10469.9 622.015  43
   0  -4  -9 9336.99 566.932  46
   0   4  -9 8856.37 576.181   2
   0  -4   9 9075.10 637.974  27
   0   4   9 8688.11 578.800  19
   0  -4  -9 9498.02 576.988   2
   0  -4   9 8978.47 607.691  16
   0  -4   9 9483.42 429.037 152
   0   4   9 9695.34 421.326 161
   0   4   9 9574.09 434.622 155
   0   4   9 10088.3 442.458 148
   0  -4   9 9742.41 440.308 134
   0   4  -9 10287.1 429.124 138
   0   4   9 9776.80 433.224 140
   0   4  -9 10512.4 429.666 149
   0   4  -9 9554.26 430.812  65
   0  -4  -9 10367.0 434.559  59
   0  -4   9 9958.85 441.550  72
   0   4  -9 9470.76 414.635  63
   0  -4  -9 9691.76 415.386  74
   0   4   9 9854.74 443.128 123
   0   4   9 9880.55 422.223 133
   0  -4   9 10499.3 434.740 100
   0   4   9 9991.71 422.184  95
   0   4  -9 10086.7 425.976  97
   0   4  -9 9399.32 419.158  88
   0   4   9 9740.61 441.317  92
   0   4  -9 9687.09 431.357  85
   0  -4   9 9580.40 437.818  87
   0  -4   9 9829.62 449.552  83
   0  -4   9 9680.46 444.292  93
   0  -4 -10 140.794 112.643  34
   0   4  10 269.086 117.394  19
   0  -4  10 419.578 166.669  27
   0   4 -10 262.479 67.7189 156
   0   4  10 320.289 71.4829 155
   0  -4  10 219.435 56.4003 152
   0   4  10 427.696 55.4149 161
   0   4 -10 361.705 61.5172 149
   0   4  10 296.080 65.0956 140
   0   4 -10 342.439 62.3910 138
   0  -4  10 220.889 68.6733 134
   0  -4 -10 376.537 65.2170  59
   0  -4 -10 305.436 54.7124  75
   0   4 -10 318.449 61.3018  65
   0  -4  10 291.705 61.4562  72
   0   4  10 297.881 70.0982 123
   0   4  10 346.445 53.6550 133
   0   4 -10 278.840 58.0433 129
   0   4 -10 289.236 57.7450  97
   0  -4  10 313.887 61.5815 100
   0   4  10 326.521 75.4651  92
   0   4  10 353.004 50.9177  95
   0  -4  10 347.351 75.7894  93
   0  -4  10 419.331 73.7116  87
   0   4 -10 324.334 66.7286  85
   0   4  11 21559.7 834.072 155
   0   4 -11 21692.7 831.888 156
   0   4 -11 19957.1 811.808 149
   0   4  11 22030.6 825.724 140
   0   4 -11 20558.8 815.549 138
   0   4 -11 19258.7 815.830  65
   0  -4 -11 19084.3 806.142  75
   0  -4 -11 20952.0 826.525  59
   0  -4 -11 20972.6 829.941  63
   0   4 -11 19428.8 808.676 129
   0   4  11 21827.1 833.890 123
   0  -4  11 21597.8 829.939  93
   0   4 -11 22320.0 833.167  85
   0  -4 -11 21241.8 1005.13  34
   0   4  12 1032.74 76.7103 155
   0  -4  12 801.123 71.2821 159
   0   4 -12 820.186 71.9486 156
   0   4  12 750.183 66.8950 145
   0  -4  12 827.365 76.8698 132
   0   4 -12 992.916 79.1377 124
   0  -4  12 813.178 77.9486 133
   0  -4 -12 795.959 70.3973  63
   0  -4 -12 813.203 68.4888  59
   0   4 -12 970.819 74.1746 115
   0  -4 -12 870.098 67.7880  85
   0   4  13 486.157 41.5548 155
   0  -4 -13 397.277 38.5193  97
   0  -4 -13 461.312 38.8975  80
   0   4 -13 408.400 42.8053 124
   0  -4  13 464.594 41.7550 132
   0   5   0 10.8957 38.4229  19
   0  -5   0 9.20102 51.7654   9
   0  -5   0 9.21263 49.9455  10
   0   5   0 38.5920 91.4074  17
   0   5   1 2387.80 199.294  17
   0   5   1 2413.07 152.521  19
   0  -5   1 2030.79 160.681  20
   0  -5   1 2250.63 162.395  10
   0  -5  -1 2031.99 127.299  15
   0  -5   1 2344.58 169.643  14
   0  -5   1 2020.70 120.766  21
   0   5  -1 2329.29 164.174  44
   0  -5   1 1949.65 128.756  32
   0   5  -2 37269.7 1328.69  65
   0   5   2 37134.8 1408.10  19
   0  -5  -2 39377.7 1459.64   7
   0  -5   2 38894.6 1445.27  26
   0  -5   2 37746.1 1425.38  20
   0   5  -2 38978.7 1412.82  44
   0  -5   2 38556.6 1421.21  38
   0  -5   2 35811.0 1366.24  32
   0  -5   2 35966.1 1420.41  41
   0  -5  -3 1894.90 131.815   2
   0  -5   3 2298.50 207.201  26
   0   5   3 2609.63 215.897  17
   0   5   3 2740.59 195.181  19
   0  -5  -3 2114.44 193.614   8
   0   5  -3 2033.70 131.607   2
   0  -5  -3 2333.61 201.834   7
   0   5  -3 2211.99 178.671  44
   0  -5   3 2593.74 197.992  38
   0  -5   3 2303.98 199.334  41
   0  -5   3 2418.06 200.201  45
   0  -5   4 33099.5 1338.98  67
   0   5  -4 35838.4 1343.85  65
   0  -5   4 34710.7 1345.02  53
   0  -5   4 35399.6 1465.61  41
   0  -5   4 36276.6 1481.45  45
   0   5   4 36489.1 1462.00  19
   0  -5  -4 32854.8 1462.81   7
   0   5   4 37122.4 1482.34  17
   0  -5  -4 32540.4 1428.10  11
   0  -5  -4 36965.2 1495.62   8
   0  -5   4 36856.4 1479.66  25
   0   5   5 485.905 121.524  17
   0   5   5 718.825 124.042  19
   0  -5  -5 561.713 116.450   7
   0  -5   5 495.444 127.442  25
   0  -5  -5 685.699 106.311  11
   0   5  -5 559.721 61.9873  85
   0   5  -5 623.471 69.7948  88
   0   5   5 733.430 69.5444 141
   0   5   5 551.822 72.0012 148
   0   5   5 693.423 72.0059 143
   0  -5   5 616.495 70.1283  67
   0   5  -5 599.543 68.5915  65
   0   5   5 652.495 75.1344 107
   0  -5   5 694.666 81.3373  52
   0  -5   5 800.318 147.706  45
   0  -5   5 541.609 102.876  33
   0  -5   5 737.993 77.9265  53
   0  -5  -5 620.505 103.708  29
   0  -5  -6 931.015 159.973  13
   0   5  -6 1133.89 91.2833  88
   0   5  -6 1151.94 87.2799  85
   0  -5   6 1365.64 103.712  83
   0   5   6 1074.89 94.6656  92
   0   5   6 1014.58 89.9109 140
   0   5   6 1043.61 95.5166 143
   0   5  -6 942.651 83.0855 138
   0   5   6 1009.22 82.8304 144
   0   5  -6 972.750 84.2609 135
   0   5   6 912.554 90.7915 136
   0  -5   6 969.297 90.6174 134
   0   5   6 1088.16 96.4700 148
   0   5  -6 1054.96 87.6697 149
   0   5  -6 1223.23 94.5707  65
   0   5   6 1073.25 86.3370 128
   0   5  -6 1046.71 87.7145 124
   0   5   6 892.473 89.1043 123
   0  -5   6 973.233 90.5159 132
   0   5  -6 1074.26 81.7077  97
   0  -5   6 1066.81 84.9044  99
   0   5   6 983.586 83.8000  95
   0  -5  -6 1104.48 139.428  29
   0  -5   6 892.362 138.726  36
   0  -5   6 1114.27 148.728  33
   0  -5  -6 1025.82 138.358  35
   0  -5  -6 858.763 131.572  46
   0  -5   6 1089.57 101.718  52
   0  -5   7 4063.62 375.123  27
   0  -5   7 4665.51 324.107  36
   0  -5   7 4114.91 316.712  33
   0  -5  -7 4872.28 365.354  28
   0  -5  -7 4258.92 314.925  46
   0  -5  -7 4486.10 300.161  35
   0  -5  -7 4393.52 354.921  13
   0  -5   7 4299.99 387.960  16
   0   5   7 4673.47 359.583  19
   0   5   7 3945.22 210.583 151
   0   5   7 4406.18 227.558 155
   0  -5   7 4229.41 214.089 153
   0   5   7 4395.17 233.771 148
   0   5  -7 4464.09 217.886 138
   0   5  -7 4870.10 226.037 149
   0  -5   7 4429.60 227.313 134
   0   5   7 4370.58 227.365 140
   0  -5   7 4332.44 237.099  66
   0  -5   7 4391.32 240.452  56
   0   5  -7 4622.49 228.656  65
   0  -5   7 4429.90 230.150 132
   0   5   7 4627.74 233.577 123
   0   5  -7 4255.93 223.058 124
   0   5   7 4221.91 215.801  95
   0   5  -7 4164.93 212.266  97
   0   5   7 4781.20 234.146  92
   0   5  -7 4719.35 226.501  88
   0  -5   7 4348.41 235.056  83
   0   5  -7 4915.96 226.605  85
   0  -5  -8 1897.08 209.760  46
   0  -5  -8 2143.06 255.482  34
   0  -5   8 1666.44 202.623  33
   0  -5  -8 1459.79 223.569  28
   0   5   8 1568.38 228.428  19
   0   5  -8 1511.19 203.220   2
   0  -5   8 1653.76 251.707  16
   0  -5  -8 1412.62 198.366   2
   0  -5   8 1855.57 260.770  27
   0  -5  -8 1967.67 249.860  13
   0   5   8 1669.31 114.436 151
   0   5   8 1800.64 122.765 161
   0   5   8 2118.46 138.279 140
   0   5  -8 1803.54 123.973 138
   0   5  -8 2001.99 130.633 149
   0   5   8 1915.40 142.132 148
   0  -5   8 2080.87 140.994 134
   0  -5   8 2093.63 149.050  66
   0  -5   8 1594.70 144.104  56
   0  -5   8 1787.49 130.255  62
   0  -5   8 1630.72 140.886  72
   0   5  -8 2066.02 134.877  65
   0  -5   8 2210.60 146.973 132
   0   5  -8 1822.11 130.628 124
   0   5   8 1811.73 139.759 123
   0  -5   8 2051.68 130.671 100
   0   5  -8 1950.89 121.988  97
   0   5   8 1851.55 123.705  95
   0  -5   8 1960.74 149.959  93
   0   5   8 1973.12 139.851  92
   0   5  -8 1738.44 125.410  88
   0  -5   8 1874.66 139.984  83
   0   5  -8 1889.47 126.921  85
   0  -5  -9 10510.7 594.539  46
   0  -5  -9 11558.8 657.465  34
   0  -5  -9 11255.7 658.461  28
   0  -5   9 9096.99 659.809  16
   0  -5   9 12157.7 729.083  27
   0   5   9 10030.1 642.918  19
   0   5  -9 9859.69 612.346   2
   0  -5   9 11498.9 485.491 152
   0   5   9 10706.9 472.133 161
   0   5  -9 10973.7 483.034 156
   0   5   9 11162.9 484.481 140
   0   5  -9 10931.5 474.643 149
   0   5  -9 10936.7 471.227 138
   0  -5   9 11001.5 490.428 134
   0  -5  -9 11431.9 479.118  59
   0  -5   9 11038.2 493.170  72
   0  -5   9 11385.8 501.131  56
   0   5  -9 11627.1 486.152  65
   0   5  -9 11476.6 486.157 124
   0   5   9 11514.1 493.250 123
   0  -5   9 11361.8 494.696 132
   0   5  -9 11339.4 477.590 129
   0   5  -9 11191.1 470.209  97
   0   5   9 10617.5 465.229  95
   0  -5   9 10658.2 474.439 100
   0  -5   9 11592.9 499.868  93
   0   5  -9 11879.6 485.074  85
   0   5   9 10419.5 487.527  92
   0  -5   9 11402.1 498.475  83
   0  -5   9 10978.9 491.537  87
   0  -5 -10 3656.38 338.959  34
   0  -5 -10 4512.11 371.700  43
   0  -5  10 4302.65 398.560  27
   0   5 -10 4064.49 223.218 156
   0   5  10 4575.12 230.209 155
   0  -5  10 4510.28 221.660 152
   0   5  10 4828.51 218.353 161
   0  -5  10 4414.24 232.624 134
   0   5 -10 4342.82 213.521 149
   0   5  10 4512.30 225.479 140
   0   5 -10 4396.78 211.470 138
   0   5 -10 4336.91 221.663  65
   0  -5 -10 4508.61 219.245  59
   0  -5  10 4274.72 225.218  72
   0  -5  10 4107.77 230.677 132
   0   5 -10 4238.88 213.844 129
   0   5  10 4256.20 227.570 123
   0   5 -10 4396.27 227.063 124
   0  -5  10 3810.75 209.369 100
   0   5  10 4772.55 236.258  92
   0  -5  10 4010.16 221.585  87
   0   5 -10 4302.28 221.846  85
   0  -5  10 4297.46 233.001  93
   0  -5 -11 22087.3 1043.30  43
   0   5  11 22828.1 888.962 155
   0   5 -11 23513.9 887.749 156
   0   5  11 22019.7 867.889 161
   0   5  11 22854.3 885.042 145
   0   5  11 23945.7 884.895 140
   0   5 -11 20744.1 874.554  65
   0  -5 -11 22304.3 881.521  63
   0  -5 -11 21007.4 874.904  59
   0  -5  11 22166.9 891.237 132
   0   5 -11 21712.5 866.437 129
   0   5 -11 23252.9 888.598 124
   0   5 -11 22100.5 879.394 115
   0  -5  11 22065.9 882.707  93
   0   5  12 782.390 65.8007 155
   0  -5  12 624.722 61.2522 159
   0   5 -12 654.136 62.6202 156
   0   5  12 630.925 58.5106 145
   0  -5  12 676.220 64.9655 133
   0   5 -12 619.859 53.9736 115
   0  -5 -12 663.589 57.8203  97
   0  -5 -12 686.496 51.7463  85
   0  -5 -12 465.270 52.9167  61
   0  -5 -12 579.543 55.2113  63
   0   6   0 8740.07 364.701  65
   0  -6   0 8738.48 448.607  14
   0  -6   0 9312.54 438.687  20
   0  -6   0 10166.9 451.206   9
   0  -6   0 9268.15 444.941  10
   0   6   0 8216.61 389.458  19
   0   6  -1 67.0632 39.7914  65
   0   6   1 17.1221 103.052  17
   0  -6   1 123.754 76.0657  14
   0  -6   1 97.6837 39.0469  12
   0   6   1 64.8429 59.2225  19
   0  -6  -1 252.784 80.7230   9
   0  -6   1 86.9881 68.3402  20
   0  -6   1 138.110 49.2254  32
   0  -6   1 185.887 73.5281  38
   0   6  -2 27376.4 1062.13  65
   0  -6  -2 24905.3 1093.60  15
   0   6   2 28143.6 1142.92  19
   0  -6   2 28828.5 1171.67  20
   0  -6   2 27833.3 1190.07  26
   0  -6   2 29411.7 1196.33  25
   0  -6  -2 28115.9 1207.97   7
   0  -6   2 27870.1 1159.36  38
   0   6  -2 27882.1 1150.27  44
   0  -6   2 26881.8 1167.29  41
   0   6  -3 87703.4 3245.71  65
   0   6  -3 86629.0 3343.07  44
   0  -6   3 85575.6 3370.27  41
   0  -6   3 83651.0 3379.19  45
   0  -6   3 86377.0 3365.10  38
   0  -6  -3 82769.9 3387.88   8
   0   6   3 89680.6 3411.46  17
   0   6   3 84363.9 3349.49  19
   0  -6   3 84110.6 3391.64  26
   0  -6   3 85988.8 3388.16  25
   0  -6  -3 81743.5 3394.56   7
   0  -6  -4 26425.5 1183.39   8
   0   6   4 27400.7 1186.72  17
   0  -6  -4 24154.8 1125.09  11
   0   6   4 26935.6 1150.45  19
   0   6   4 26490.2 1025.42  92
   0   6  -4 24896.5 1020.27  88
   0   6   4 25307.6 1019.55 140
   0   6  -4 27396.1 1022.92 149
   0   6  -4 26997.8 1023.86 135
   0   6   4 26027.2 1021.61 144
   0   6   4 24972.1 1022.83 143
   0  -6   4 26697.4 1026.95  53
   0  -6   4 26281.4 1020.98  67
   0   6  -4 26281.9 1020.74 129
   0   6   4 25217.3 1019.72 128
   0   6   4 26791.8 1026.68 125
   0   6   4 24791.8 1027.50 107
   0   6  -4 26334.4 1129.02  44
   0  -6   4 27559.7 1167.51  41
   0  -6   4 26761.5 1174.29  45
   0  -6   5 22316.9 851.467  53
   0  -6  -5 21003.6 947.521  29
   0   6  -5 20623.1 954.567  44
   0  -6   5 22338.2 1019.01  45
   0  -6   5 22017.8 858.415  52
   0  -6   5 22733.3 1026.09  25
   0  -6  -5 20904.4 1020.59   8
   0   6   5 21087.0 984.541  19
   0  -6  -5 21130.4 955.345  11
   0   6   5 20210.2 835.167 155
   0   6   5 20425.9 839.626 140
   0   6  -5 21838.3 842.115 135
   0   6  -5 20682.1 838.401 149
   0   6   5 21107.3 840.802 144
   0   6   5 20946.7 846.812 143
   0  -6   5 21669.6 843.807  67
   0   6  -5 21891.4 846.854  65
   0   6   5 21190.0 839.717 128
   0  -6   5 20738.9 837.986 132
   0   6   5 22615.7 850.034 123
   0   6  -5 21521.6 842.030 129
   0   6  -5 20728.3 832.972 124
   0   6   5 20885.8 846.296 102
   0  -6   5 20479.1 833.398  99
   0   6  -5 20575.7 834.400 115
   0   6   5 21875.4 856.657 107
   0   6  -5 20459.1 830.251 111
   0   6   5 20379.5 833.293  95
   0   6  -5 19973.7 840.147  88
   0  -6   6-43.2089 87.9756  36
   0  -6   6-108.454 120.021  45
   0  -6   6 7.59103 64.2406  52
   0   6  -6 80.3066 85.3901  44
   0  -6  -6 119.294 78.2926  29
   0  -6  -6 53.2679 80.1019  35
   0  -6  -6-25.0967 102.194  13
   0   6   6-48.3631 107.044  19
   0   6   6 17.5425 46.2631 155
   0   6   6 49.8091 49.0107 151
   0   6   6 80.7052 44.4966 144
   0   6   6 112.570 54.8496 143
   0  -6   6 35.7877 51.7935 134
   0   6  -6 33.9608 50.3641 135
   0   6  -6 91.6948 53.8271 149
   0   6  -6 84.0810 45.4559 138
   0   6  -6 51.0601 52.2850  65
   0   6  -6 10.7113 46.7408 124
   0   6  -6 40.7708 51.5777 129
   0  -6   6 24.3890 49.9497 132
   0   6   6 16.8222 45.1589 128
   0   6   6 78.6976 55.5032 123
   0   6   6 58.6856 57.1819 102
   0   6  -6 27.5438 47.3572 115
   0  -6   6 21.4310 43.8956  99
   0   6  -6 49.0957 45.5351  88
   0   6  -6 5.30249 42.4567  85
   0   6   6 5.34127 44.7326  95
   0  -6   6-6.86716 53.6665  83
   0  -6   7 10224.4 587.084  36
   0   6  -7 10550.1 593.762  44
   0  -6   7 11135.1 491.875  52
   0  -6  -7 10941.6 630.274  28
   0  -6  -7 11276.9 624.688  34
   0  -6  -7 10676.5 641.129  13
   0  -6   7 10673.9 676.913  16
   0   6  -7 10791.4 464.552 156
   0   6   7 10227.0 465.771 155
   0   6   7 9759.36 454.738 151
   0   6  -7 10829.7 464.208 149
   0  -6   7 10468.6 467.955 134
   0   6  -7 11288.3 462.313 135
   0   6  -7 10960.5 457.153 138
   0   6   7 11371.5 480.010 143
   0   6   7 10688.3 470.301 140
   0   6  -7 11077.7 474.300  65
   0  -6   7 10971.3 486.047  66
   0  -6   7 10776.4 488.073  56
   0   6   7 11051.5 476.863 123
   0   6  -7 10516.5 462.368 124
   0   6  -7 10997.5 466.948 129
   0  -6   7 11414.6 477.153 132
   0  -6   7 10186.5 456.559  99
   0   6  -7 10715.5 462.414 115
   0   6   7 10437.9 456.740  95
   0  -6   7 10278.0 475.389  83
   0   6  -7 11306.1 464.371  85
   0   6   7 10875.1 475.526  92
   0   6  -7 10805.6 468.393  88
   0  -6  -8 3997.04 346.396  28
   0   6  -8 3294.80 299.452  44
   0  -6  -8 4262.55 348.855  34
   0  -6  -8 3458.27 337.206  13
   0  -6   8 3658.36 372.869  16
   0  -6   8 3548.55 371.964  27
   0   6   8 3846.48 214.872 155
   0   6  -8 3630.97 208.740 156
   0   6   8 3681.57 197.765 151
   0   6   8 4023.51 207.798 161
   0   6  -8 3844.77 200.153 138
   0  -6   8 3730.20 213.753 134
   0   6  -8 4146.24 209.645 149
   0   6   8 3796.59 214.469 140
   0   6  -8 4247.39 220.699  65
   0  -6   8 3908.94 229.277  66
   0  -6   8 3482.05 207.547  62
   0  -6   8 4055.28 233.307  56
   0   6  -8 4072.15 211.582 124
   0   6   8 4048.18 219.143 123
   0  -6   8 3995.35 221.205 132
   0   6  -8 4378.10 214.796 129
   0  -6   8 4108.76 207.195 100
   0   6  -8 3861.04 208.051 115
   0   6   8 3748.45 218.903  92
   0   6   8 3930.48 199.524  95
   0   6  -8 4002.44 207.905  85
   0  -6   8 3897.05 222.737  83
   0   6  -8 3884.05 210.938  88
   0  -6  -9 634.751 149.515  34
   0  -6  -9 534.398 145.558  28
   0   6  -9 772.299 134.698  44
   0   6   9 481.880 141.839  19
   0  -6   9 697.784 200.465  27
   0   6   9 770.765 82.3488 161
   0   6   9 711.783 91.7178 155
   0  -6   9 872.070 91.5536 152
   0   6   9 717.771 70.7784 151
   0   6   9 816.316 90.1989 140
   0   6  -9 694.872 79.8108 149
   0  -6   9 728.863 90.1693 134
   0  -6   9 766.372 102.850  56
   0   6  -9 740.583 86.4532  65
   0  -6   9 694.776 99.7809  66
   0  -6   9 749.390 98.4831  72
   0  -6  -9 719.177 77.3062  59
   0   6  -9 771.969 87.4985 124
   0   6   9 746.681 91.2479 123
   0   6  -9 761.075 84.7129 129
   0  -6   9 775.506 93.8065 132
   0  -6   9 724.389 77.8078 100
   0   6  -9 670.557 80.4680 115
   0  -6   9 805.546 99.1890  87
   0  -6   9 744.432 102.686  93
   0  -6   9 826.977 95.2947  83
   0   6   9 634.725 68.5413  95
   0  -6 -10 118.682 94.4267  34
   0  -6 -10-25.1866 90.1498  43
   0   6  10 5.12282 47.6923 161
   0  -6  10-11.3273 49.1682 152
   0   6  10 30.1594 50.4989 140
   0   6  10 44.3599 53.3385 145
   0  -6  10-19.1877 56.3511 134
   0   6 -10 14.2569 39.7876 149
   0   6 -10 23.9515 47.0728  65
   0  -6  10 80.4625 55.3205  72
   0  -6 -10 14.6585 38.8786  59
   0  -6  10 13.2245 57.4027 132
   0   6 -10 40.9417 55.8525 124
   0   6 -10-19.9051 44.4786 129
   0   6 -10-10.5664 46.0945 115
   0   6  10 14.3214 39.3178 117
   0  -6  10-20.0172 61.5744  93
   0  -6  10 78.0185 58.0158  87
   0   6 -11 2731.60 146.162 156
   0   6  11 2731.78 134.050 161
   0   6  11 2822.89 145.982 140
   0   6  11 2717.86 146.256 145
   0   6 -11 2336.41 136.200  65
   0  -6 -11 2719.68 139.238  63
   0  -6 -11 2469.70 132.441  59
   0  -6  11 2691.74 150.061 132
   0   6 -11 2807.95 146.452 124
   0   6 -11 2337.61 128.199 129
   0   6 -11 2570.49 134.627 115
   0  -6  11 2824.00 145.518  93
   0  -6 -11 2407.91 127.251  85
   0   6  12 10.4012 28.5567 145
   0  -6  12 73.5311 36.2420 132
   0  -6  12 25.5143 32.1716 133
   0   6 -12-14.6230 30.6802 124
   0  -6 -12 14.6083 27.3173  97
   0   6  12 9.39483 32.3983 155
   0  -6  12-9.51265 32.8046 159
   0  -7   0-108.568 68.7083  20
   0  -7   0-46.7751 74.1476  14
   0  -7   0-14.1625 55.0003  10
   0   7   0-12.1843 34.7533  65
   0  -7   1 5873.06 345.630  38
   0   7  -1 5858.38 269.020  65
   0   7   1 6231.64 274.015  96
   0   7  -1 5918.09 271.849 111
   0  -7   1 6099.89 359.977  14
   0  -7  -1 5858.65 351.874   9
   0  -7   1 6652.49 399.193  26
   0   7   1 5739.53 314.247  19
   0  -7  -1 6137.20 340.176  20
   0  -7   1 6400.25 361.440  20
   0  -7  -1 6489.45 356.993  10
   0   7   2 969.820 122.041  19
   0  -7  -2 633.814 118.876   9
   0  -7   2 1051.34 159.436  26
   0  -7   2 899.498 135.821  20
   0  -7   2 1190.43 160.767  25
   0   7   2 896.920 75.1224 151
   0   7   2 932.213 86.3365 163
   0   7  -2 799.946 78.1408 164
   0   7  -2 976.793 83.6154 168
   0   7  -2 968.045 83.0808 157
   0   7   2 976.007 85.6935 166
   0   7   2 957.684 81.2357 149
   0   7  -2 763.538 78.8429 149
   0   7   2 911.517 81.3128 144
   0   7  -2 976.586 78.6208  65
   0   7   2 797.757 78.3777 128
   0   7   2 843.554 80.4764 125
   0   7   2 910.284 80.7322 126
   0   7   2 871.026 78.3241 119
   0   7  -2 870.521 73.4539 114
   0   7   2 832.388 86.3935 107
   0   7  -2 766.630 74.7990 111
   0   7  -2 1021.93 76.9720 110
   0  -7   2 809.708 143.539  41
   0  -7   2 579.698 117.413  38
   0   7   3 23372.5 1004.97  19
   0  -7   3 24894.4 1072.00  26
   0  -7   3 24748.2 1071.15  25
   0  -7  -3 21290.0 1044.56   8
   0   7   3 22495.6 886.143 157
   0   7   3 22594.6 895.310 145
   0   7   3 21974.2 885.919 140
   0   7  -3 22964.8 895.746 135
   0   7  -3 22940.8 893.617 149
   0   7   3 22233.8 894.006 149
   0   7  -3 22961.7 894.892  65
   0   7   3 22386.8 895.727 125
   0   7   3 22537.5 893.422 126
   0   7   3 21474.9 887.031 127
   0   7   3 22248.3 890.543 119
   0   7  -3 22855.7 895.181 129
   0   7   3 21695.3 891.166 128
   0   7  -3 23335.0 892.387 111
   0   7  -3 21891.6 883.930 110
   0   7  -3 22510.7 884.115 114
   0   7   3 22621.9 897.783 102
   0  -7   3 22570.8 1021.02  38
   0  -7   3 22970.0 1041.15  45
   0   7  -3 23269.3 1000.18  44
   0  -7   3 21626.6 1020.50  41
   0  -7   4 1548.42 198.918  45
   0  -7   4 1020.09 166.448  41
   0   7  -4 664.755 125.859  44
   0   7   4 1025.29 152.795  19
   0  -7  -4 860.832 141.803  11
   0  -7  -4 1152.14 180.821   8
   0   7  -4 846.165 74.4119 156
   0   7   4 793.835 75.1000 155
   0   7   4 914.954 79.1432 157
   0   7   4 800.980 79.0539 151
   0   7  -4 818.841 85.4457 149
   0   7   4 879.417 74.2279 139
   0   7   4 934.868 90.6547 145
   0   7   4 772.929 79.2035 144
   0   7   4 1045.24 90.8911 143
   0   7  -4 885.216 86.2443 135
   0   7   4 863.809 80.5264 140
   0  -7   4 1042.42 91.5635  53
   0  -7   4 931.690 83.5441  67
   0   7   4 1027.43 89.3553 119
   0   7   4 1029.39 90.0847 128
   0   7  -4 881.550 85.2799 129
   0   7  -4 839.285 73.6134 124
   0   7   4 805.451 86.6212 125
   0   7   4 933.745 77.2902 117
   0   7  -4 875.605 80.5319 111
   0   7   4 865.490 88.7584 102
   0   7  -4 721.483 72.7133 115
   0   7  -4 914.578 86.3059  88
   0   7  -5 6746.18 416.157  44
   0  -7  -5 6486.92 409.141  29
   0  -7   5 6921.20 328.961  52
   0  -7   5 7405.27 488.371  45
   0  -7   5 6939.77 321.447  53
   0  -7  -5 6105.89 411.044  11
   0   7   5 7197.26 446.148  19
   0  -7   5 6737.37 477.040  25
   0   7   5 6632.19 300.109 157
   0   7   5 6305.23 307.970 151
   0   7   5 6740.86 307.002 155
   0   7  -5 6388.23 301.448 156
   0   7  -5 7504.45 319.859 135
   0   7   5 7010.09 320.610 143
   0   7  -5 6691.71 312.965 149
   0   7   5 6560.96 312.101 144
   0  -7   5 6954.45 309.736 134
   0   7   5 6775.24 313.193 140
   0  -7   5 7062.04 314.567  67
   0   7  -5 6553.81 301.990 124
   0  -7   5 6862.60 308.870 132
   0   7   5 6605.53 302.031 117
   0   7  -5 7137.05 316.739 129
   0   7   5 6901.77 313.530 128
   0   7  -5 6506.85 303.403 111
   0  -7   5 6624.04 304.234  99
   0   7  -5 6631.22 304.050 115
   0   7   5 7168.60 322.867 102
   0   7   5 7600.37 333.338 107
   0   7  -5 6405.99 314.885  88
   0  -7   6 2694.88 296.141  45
   0   7  -6 2174.21 230.202  44
   0  -7  -6 2414.25 219.083  29
   0  -7  -6 2424.14 227.820  35
   0  -7   6 2244.55 250.622  36
   0  -7   6 2558.99 173.623  52
   0  -7  -6 2667.92 275.879  13
   0   7   6 2773.46 273.502  19
   0   7   6 1939.18 140.559 151
   0   7   6 2380.73 148.709 155
   0   7  -6 2283.14 142.459 156
   0   7   6 2524.47 156.901 143
   0   7   6 2576.30 155.898 140
   0   7   6 2462.90 150.326 144
   0   7  -6 2602.88 153.820 149
   0  -7   6 2562.93 151.916 134
   0   7  -6 2479.63 150.262 135
   0   7  -6 2468.48 156.599  65
   0   7  -6 2362.55 142.183 124
   0   7  -6 2438.76 151.134 129
   0  -7   6 2307.45 148.856 132
   0   7   6 2675.59 150.954 128
   0  -7   6 2313.35 142.032  99
   0   7   6 2228.55 140.017 117
   0   7  -6 2406.62 145.506 115
   0   7   6 2482.53 159.146 102
   0   7  -6 2128.50 148.094  88
   0  -7  -7 72834.4 3039.35  34
   0  -7   7 74202.5 3048.40  36
   0   7  -7 74040.1 3012.58  44
   0  -7   7 77666.4 2898.93  52
   0  -7  -7 77003.1 3074.56  28
   0  -7   7 71684.3 3147.51  16
   0  -7  -7 74960.7 3090.93  13
   0   7   7 76260.8 3090.07  19
   0   7   7 76177.2 2871.99 155
   0   7  -7 74708.7 2867.62 156
   0   7   7 72009.6 2863.31 151
   0   7  -7 77177.3 2871.58 149
   0   7   7 78696.8 2885.07 143
   0   7   7 75929.8 2881.02 145
   0   7  -7 77260.9 2867.91 135
   0  -7   7 76119.4 2873.40 134
   0  -7   7 75016.0 2893.29  66
   0  -7   7 78607.3 2899.79  56
   0   7  -7 76935.5 2881.92  65
   0  -7   7 75581.8 2874.52 132
   0   7  -7 73202.1 2863.33 124
   0   7  -7 77587.9 2874.72 129
   0   7  -7 73628.3 2862.85 115
   0  -7   7 71540.9 2858.24  99
   0   7   7 71535.7 2857.79 117
   0  -7   7 75474.3 2883.99  83
   0  -7  -8 320.459 131.959  28
   0  -7  -8 498.455 134.175  34
   0  -7   8 367.481 169.440  16
   0  -7   8 417.115 163.157  27
   0   7   8 433.490 144.862  19
   0  -7  -8 378.263 136.815  13
   0   7   8 345.146 68.8581 161
   0   7   8 490.224 70.2745 151
   0   7   8 350.275 74.9609 155
   0   7  -8 477.496 77.9999 156
   0   7   8 351.784 78.5219 145
   0  -7   8 311.030 68.6732 134
   0   7   8 537.968 82.9743 140
   0   7  -8 382.494 70.4033 149
   0  -7   8 366.905 72.6086  62
   0   7  -8 385.400 69.6576  65
   0  -7   8 306.192 85.4976  66
   0  -7   8 405.839 93.4648  56
   0   7  -8 437.353 72.4310 124
   0   7  -8 391.448 71.3543 129
   0  -7   8 387.863 77.2645 132
   0   7  -8 415.215 65.5679 115
   0  -7   8 356.352 61.7564 100
   0   7   8 452.792 63.8447 117
   0  -7   8 343.869 75.5637  83
   0  -7  -9 2323.85 245.343  34
   0  -7  -9 2041.25 237.831  28
   0  -7   9 2449.54 297.132  27
   0   7   9 2554.15 150.871 161
   0   7   9 2685.83 142.306 151
   0   7  -9 2698.01 155.892 156
   0   7   9 2760.76 159.578 155
   0  -7   9 2629.66 158.867 152
   0   7   9 2583.01 163.894 145
   0   7  -9 2643.84 148.299 149
   0   7   9 2526.72 157.944 140
   0  -7   9 2556.47 157.352 134
   0  -7  -9 2225.22 135.432  59
   0   7  -9 2709.50 160.527  65
   0  -7   9 2484.68 166.622  72
   0  -7   9 2375.17 166.834  56
   0  -7   9 2379.18 164.184  66
   0   7  -9 2683.66 153.145 124
   0   7  -9 2465.40 149.620 129
   0  -7   9 2524.86 160.392 132
   0   7   9 2497.02 139.460 117
   0   7  -9 2393.08 143.411 115
   0  -7   9 2528.83 162.738  83
   0  -7   9 2148.92 157.581  87
   0  -7   9 2373.02 163.833  93
   0   7  10 3742.90 186.511 155
   0   7 -10 3341.88 179.642 156
   0  -7  10 3492.23 179.643 152
   0   7  10 3677.99 177.232 161
   0   7  10 3750.31 189.373 145
   0   7  10 3527.51 183.990 140
   0   7 -10 3331.78 179.354  65
   0  -7 -10 3199.30 168.718  63
   0  -7  10 3390.00 184.509  72
   0   7  10 3286.09 171.774 119
   0   7 -10 3223.75 170.097 129
   0  -7  10 3567.83 187.656 132
   0   7 -10 3360.01 176.444 124
   0  -7 -10 2792.13 270.927  43
   0  -7  10 3438.61 186.389  93
   0  -7  10 3399.15 182.295  87
   0   7  11 1080.36 79.2831 145
   0  -7 -11 954.475 67.6091  63
   0   7 -11 935.124 73.4051  65
   0  -7  11 1059.18 81.8561 132
   0  -7  11 1082.29 78.8191 133
   0   7 -11 1031.18 74.8635 124
   0  -7  11 1006.80 76.7704  93
   0   7  11 1161.08 80.1749 160
   0   7  11 1170.89 81.8128 155
   0  -7  12 1837.98 90.1543 132
   0   7  12 1769.18 86.5066 160
   0  -7  12 1679.44 89.5349 159
   0   7 -12 1790.50 88.5990 164
   0  -8   0 74.2900 75.6735  14
   0  -8   0 63.8102 86.6505  25
   0  -8   0 96.3509 77.6662  20
   0  -8   0 67.2791 63.7063  10
   0   8   0 80.1689 48.2771 163
   0   8   0 114.904 51.6657 166
   0   8   0 45.9674 51.6722 157
   0   8   0 136.254 46.2395 168
   0   8   0 89.3582 37.9075 151
   0   8   0 92.9289 55.9606 164
   0   8   0 59.8176 43.3563 139
   0   8   0 129.348 48.9260 135
   0   8   0 25.3159 44.0425 144
   0   8   0 24.4867 47.9097 125
   0   8   0 99.5229 52.1510 129
   0   8   0 72.1738 42.0752 128
   0   8   0 129.381 49.6389 119
   0   8   0 51.9057 49.6415 127
   0   8   0 44.1857 41.6175 111
   0   8   0 38.1669 50.1698  96
   0   8   0 62.1825 41.5674 110
   0  -8   0 132.145 66.2893  38
   0  -8   1 3748.35 287.843  20
   0  -8   1 3881.06 322.556  26
   0  -8  -1 3498.96 274.505  10
   0  -8  -1 3663.36 281.753   9
   0  -8  -1 3570.49 262.973  20
   0  -8   1 3753.04 285.290  14
   0  -8  -1 4018.39 305.642  14
   0  -8   1 4190.58 323.935  25
   0   8   1 4110.14 206.429 157
   0   8   1 3774.43 208.652 163
   0   8  -1 4108.79 212.275 164
   0   8  -1 4151.69 205.934 166
   0   8  -1 4237.08 205.570 168
   0   8   1 4088.94 199.994 151
   0   8   1 4206.82 199.619 168
   0   8   1 3644.76 208.467 164
   0   8  -1 3875.10 202.139 163
   0   8   1 4247.44 212.039 166
   0   8  -1 3865.39 194.972 144
   0   8   1 4251.82 205.065 144
   0   8   1 4366.68 205.967 139
   0   8   1 4153.53 202.389 135
   0   8  -1 3936.46 205.608 135
   0   8   1 4039.41 206.455 145
   0   8  -1 3936.40 207.333 149
   0   8   1 3946.55 208.002 149
   0   8  -1 4133.56 209.173 139
   0   8  -1 3774.78 199.676  65
   0   8   1 4191.82 213.634 125
   0   8   1 4231.23 206.979 128
   0   8   1 4747.91 213.521 119
   0   8  -1 4101.11 212.535 129
   0   8   1 3858.29 192.390 117
   0   8  -1 3851.48 209.552 125
   0   8  -1 4094.28 198.492 128
   0   8   1 4151.43 204.732 126
   0   8   1 4362.00 211.049 127
   0   8   1 3818.35 193.570 131
   0   8   1 4398.97 210.267  96
   0   8   1 4153.32 203.414 111
   0   8  -1 4061.66 200.618 114
   0   8   1 4399.53 217.133 107
   0   8   1 3751.43 198.119 110
   0   8  -1 4011.52 200.261 110
   0  -8   1 4234.92 290.278  38
   0  -8   1 3541.88 298.450  41
   0  -8   2 12035.0 673.463  26
   0   8   2 11560.2 592.627  19
   0  -8  -2 12936.1 648.925   9
   0  -8  -2 12293.7 628.954  10
   0  -8   2 11303.4 671.740  25
   0   8   2 12053.1 518.267 151
   0   8  -2 12374.5 517.874 166
   0   8  -2 13017.9 529.151 168
   0   8   2 11975.2 507.554 168
   0   8   2 12977.9 534.267 166
   0   8   2 13029.7 534.698 163
   0   8  -2 12235.3 529.185 164
   0   8   2 12057.2 507.146 160
   0   8   2 12841.1 522.258 157
   0   8  -2 12417.1 525.494 149
   0   8   2 12586.9 516.795 139
   0   8   2 12325.6 526.746 149
   0   8   2 12786.0 512.431 140
   0   8   2 12485.9 524.446 144
   0   8   2 12906.0 526.919 145
   0   8  -2 12344.7 522.070  65
   0   8   2 12398.7 527.747 125
   0   8   2 13114.3 527.191 127
   0   8  -2 12380.3 509.193 128
   0   8   2 13167.9 526.039 119
   0   8   2 12540.3 523.979 126
   0   8   2 12643.0 510.106 117
   0   8   2 12392.8 524.554 128
   0   8  -2 12149.2 524.027 127
   0   8   2 11681.0 508.509 131
   0   8   2 12662.2 532.264 107
   0   8  -2 12623.6 518.569 110
   0   8   2 11874.7 515.252 111
   0   8  -2 13020.7 526.002 111
   0   8  -2 12435.6 517.503 114
   0  -8   2 12694.0 667.816  45
   0  -8   2 13391.1 670.135  41
   0  -8   2 12378.8 633.787  38
   0  -8   3 10143.7 618.395  26
   0  -8  -3 9485.43 616.634   8
   0   8   3 10480.2 559.576  19
   0  -8   3 11625.5 642.787  25
   0  -8  -3 10609.3 594.569   9
   0   8   3 11196.1 453.200 160
   0   8  -3 10404.7 467.983 164
   0   8   3 11071.4 459.625 157
   0   8   3 9918.57 458.691 151
   0   8   3 11189.7 468.787 145
   0   8  -3 9890.66 447.733 147
   0   8   3 10726.1 455.267 140
   0   8  -3 10867.4 467.004 135
   0   8  -3 11291.3 468.076 149
   0   8   3 11027.6 454.912 139
   0  -8   3 10973.6 466.822  53
   0   8  -3 11028.3 467.315  65
   0  -8   3 11017.0 458.490  67
   0   8   3 11542.2 473.265 125
   0   8   3 10790.8 465.453 126
   0   8   3 11052.9 450.442 117
   0   8   3 10142.3 447.685 131
   0   8  -3 11372.9 469.367 129
   0   8  -3 10839.6 464.976 127
   0   8   3 11350.1 465.569 119
   0   8   3 9998.39 458.702 127
   0   8   3 11260.5 473.033 102
   0   8  -3 10542.0 461.527 111
   0   8  -3 11160.6 457.409 114
   0   8   3 10214.4 448.600 111
   0   8   3 11400.2 477.984 107
   0  -8   3 10882.3 602.103  41
   0  -8   3 11369.8 627.351  45
   0  -8   4 59.3155 63.3992  52
   0  -8   4-20.1580 55.9574  53
   0  -8   4 108.822 113.267  45
   0  -8   4 72.3591 110.798  41
   0  -8  -4 23.3315 75.7895  11
   0  -8  -4 50.4531 78.9639   9
   0   8   4 63.7155 92.1899  19
   0   8  -4 19.2293 37.5728 156
   0   8  -4 114.424 57.2454 164
   0   8   4 26.9988 43.2286 160
   0   8   4 28.8279 40.2354 155
   0   8   4 16.1706 43.4048 157
   0   8  -4 122.817 52.3494 149
   0   8   4 86.1592 50.4960 144
   0   8   4 35.5379 48.5173 140
   0   8   4-6.87405 56.6198 145
   0   8  -4 46.2245 54.3921 135
   0   8   4 20.6395 52.0754 143
   0   8   4-9.74198 39.2265 139
   0   8  -4 27.0238 53.1174  65
   0  -8   4-5.90628 50.5071  67
   0   8  -4 19.6199 54.7591 129
   0   8  -4 43.7195 51.7305 127
   0   8   4-14.0961 54.7338 125
   0   8   4-6.43140 51.4831 128
   0   8   4-6.25659 49.4919 119
   0   8  -4 18.1377 45.7657 111
   0   8   4 14.4858 38.6588 117
   0   8   4 35.0647 54.4610 102
   0   8  -4 59.3600 41.4240  78
   0  -8   5 21447.6 1081.68  25
   0  -8  -5 19748.4 1008.25  11
   0   8   5 23306.4 1045.36  19
   0   8   5 21105.5 858.353 155
   0   8  -5 21628.5 858.000 156
   0   8   5 21325.0 868.666 151
   0   8   5 21112.3 854.819 157
   0   8  -5 22580.0 876.493 135
   0   8  -5 22663.8 874.560 149
   0  -8   5 21296.7 859.973 134
   0   8   5 22503.1 880.108 143
   0   8   5 21643.4 879.068 145
   0   8   5 23016.2 874.679 140
   0   8   5 21404.5 875.138 144
   0  -8   5 22033.3 870.370  67
   0   8  -5 19936.1 852.499 124
   0   8   5 22072.5 872.909 128
   0   8  -5 20933.8 866.254 127
   0   8  -5 22364.4 875.826 129
   0  -8   5 21570.4 858.947 132
   0   8   5 21728.6 870.587 119
   0   8   5 20985.9 853.189 117
   0   8  -5 20763.6 855.531 115
   0   8   5 21216.1 885.863 107
   0   8  -5 22016.8 865.300 111
   0   8   5 21238.2 875.706 102
   0  -8   5 19947.0 855.219  99
   0   8  -5 21350.8 986.642  44
   0  -8   5 22257.7 1068.43  36
   0  -8   5 22077.6 879.963  53
   0  -8   5 23413.6 1094.25  45
   0  -8   5 22722.1 892.635  52
   0  -8  -5 21114.4 998.325  29
   0   8  -6-39.3027 80.0179  44
   0  -8  -6 42.4275 84.3933  34
   0  -8   6-27.6466 112.571  36
   0  -8  -6-60.3989 78.1639  35
   0  -8   6-52.5060 74.0467  52
   0   8   6 26.6787 83.5059  19
   0  -8   6-36.5176 130.706  16
   0  -8  -6-28.5452 128.761  13
   0   8   6-6.10891 52.7704 155
   0   8   6-6.66116 53.6299 151
   0   8  -6-5.90017 48.3256 156
   0   8  -6-13.7493 58.4770 135
   0   8   6-21.2065 53.5009 140
   0  -8   6-12.2835 50.5857 134
   0   8  -6-47.5687 64.3562 149
   0   8   6-7.55403 58.6576 143
   0   8  -6-41.8402 60.5397 129
   0   8  -6-56.1798 49.0182 124
   0  -8   6-6.15766 51.8311 132
   0   8  -6-18.8541 52.0492 127
   0   8   6-6.76433 53.5021 119
   0   8   6 22.0699 58.5355 102
   0  -8   6-33.4962 51.5223  99
   0   8   6-36.5816 46.4924 117
   0   8  -6-22.2052 44.6964 115
   0  -8   6 7.72801 64.3510  83
   0  -8   7 52.2752 93.5932  36
   0  -8  -7 66.6483 74.7439  34
   0  -8  -7 26.1539 93.6514  28
   0  -8   7 99.2962 78.8012  52
   0   8   7-27.9221 102.874  19
   0  -8  -7 144.661 109.512  13
   0   8   7 51.4410 54.1896 151
   0   8   7 123.397 62.3341 161
   0   8  -7 73.8318 50.4636 156
   0   8   7-12.8114 52.2376 155
   0   8   7 94.3447 57.1159 140
   0   8  -7 46.1793 51.2972 149
   0   8  -7 103.552 59.5229 135
   0   8   7 93.2398 71.1173 145
   0  -8   7 140.336 60.9749 134
   0   8   7 60.5028 61.2990 143
   0  -8   7 116.329 76.9488  66
   0  -8   7 100.675 82.9943  56
   0   8  -7 68.7507 60.1129  65
   0   8  -7 75.3860 60.1484 129
   0  -8   7 59.1248 55.6535 132
   0   8  -7 17.4042 48.1217 127
   0   8  -7 104.283 56.7450 124
   0   8   7 80.1917 56.9067 119
   0   8   7 127.212 47.8604 117
   0   8  -7 76.8665 47.5042 115
   0  -8   7 110.038 64.0660  83
   0  -8  -8 194.277 95.5529  34
   0  -8  -8 49.3061 90.8001  28
   0  -8   8 32.7156 139.133  27
   0   8   8 12.4658 52.4647 155
   0   8   8 18.5316 53.0903 161
   0   8  -8-12.0113 52.6587 156
   0   8   8 17.1839 46.6516 151
   0   8   8 44.1489 65.1448 145
   0  -8   8 43.1154 57.8402 134
   0   8  -8 41.5327 53.0341 149
   0   8  -8 14.4793 60.2851  65
   0  -8   8 13.2953 57.4235  62
   0  -8   8 8.68502 73.1008  56
   0  -8   8 8.39820 71.4350  66
   0   8   8-24.6029 54.7179 119
   0  -8   8 77.5655 55.5529 132
   0   8  -8-5.57219 48.3779 124
   0   8  -8 4.70410 44.7401 127
   0   8  -8 31.4598 51.2439 129
   0   8   8-4.49110 33.5468 117
   0   8  -8 69.7690 41.0486 115
   0  -8   8 22.3297 58.5154  83
   0   8   9 1711.46 114.681 151
   0  -8   9 2022.46 134.252 152
   0   8   9 1858.85 126.129 160
   0   8   9 1981.73 126.967 161
   0   8  -9 2010.43 127.674 156
   0   8   9 2102.14 129.614 155
   0   8  -9 1985.72 121.683 149
   0  -8   9 2158.85 129.091 134
   0   8   9 2292.76 143.482 145
   0  -8   9 1963.10 144.671  56
   0   8  -9 2147.63 137.034  65
   0  -8   9 1973.94 140.214  72
   0  -8   9 2305.66 148.489  66
   0   8  -9 1930.80 121.413 124
   0   8  -9 2006.10 127.191 129
   0   8   9 2037.73 124.081 119
   0  -8   9 2073.42 132.135 132
   0  -8  -9 1593.45 205.633  43
   0  -8   9 2125.54 145.165  93
   0  -8   9 1836.68 135.048  87
   0  -8   9 2072.48 137.774  83
   0   8  10 5069.81 235.730 145
   0   8 -10 4846.83 230.238  65
   0  -8 -10 4584.21 213.074  63
   0  -8  10 4258.95 226.580  72
   0   8 -10 5179.53 234.813 125
   0  -8  10 5274.40 232.872 132
   0   8 -10 5042.82 220.821 129
   0   8 -10 4901.39 221.269 124
   0   8 -10 5001.48 227.788 156
   0   8  10 4888.63 227.006 160
   0   8  10 5077.72 228.651 155
   0   8 -10 5119.74 234.912 164
   0  -8  10 5203.52 229.976 152
   0   8  10 5152.24 227.122 161
   0  -8  10 4652.89 226.380  87
   0  -8  10 4803.34 233.359  93
   0  -8  11 4154.39 178.402 132
   0  -8  11 3801.12 172.477 133
   0   8 -11 3783.87 175.391 125
   0  -8  11 4265.40 183.581 159
   0   8  11 3900.02 175.507 160
   0   8  11 4168.86 177.842 155
   0   8 -11 4039.47 179.766 164
   0   8  11 3632.75 174.544  96
   0   8  11 4173.90 180.437 145
   0   9   0-6.27384 51.0908 139
   0   9   0 5.76393 44.4736 144
   0   9   0 6.22705 50.9971 135
   0   9   0-26.2273 54.5953 163
   0   9   0 64.5387 54.9784 164
   0   9   0 11.4816 47.8009 168
   0   9   0 26.3185 52.0366 166
   0   9   0-5.05080 38.4750 151
   0   9   0 26.6539 53.6437 157
   0   9   0 21.3308 55.8933 125
   0   9   0 13.5840 56.2452 129
   0   9   0 23.4845 50.4548 128
   0   9   0 14.7495 43.7341 131
   0   9   0-12.1676 49.2612 126
   0   9   0-6.70789 52.0834 127
   0   9   0-36.1540 53.0874 110
   0   9   0 19.1949 49.0547 111
   0   9   0 63.2703 62.6236  96
   0   9   0 5.92291 45.1181 114
   0  -9   0 21.0407 81.6848  14
   0  -9   0-26.0946 115.505  26
   0  -9   0 49.8278 91.7576  25
   0  -9  -1 18275.9 898.328  25
   0  -9  -1 18262.8 893.741  14
   0  -9   1 18342.7 934.622  26
   0  -9   1 16960.9 912.578  25
   0   9  -1 18114.4 758.980 164
   0   9  -1 18846.1 749.084 163
   0   9   1 18706.6 757.980 166
   0   9   1 18011.6 738.496 168
   0   9  -1 17988.4 747.572 166
   0   9   1 17890.6 741.453 151
   0   9   1 18884.4 758.900 163
   0   9   1 19019.7 754.662 157
   0   9  -1 19190.1 751.671 168
   0   9  -1 17434.6 728.882 151
   0   9  -1 17576.9 736.267 144
   0   9   1 18020.8 754.227 149
   0   9   1 18964.4 748.261 139
   0   9  -1 18178.6 751.722 135
   0   9   1 18810.7 750.836 144
   0   9  -1 18432.8 741.372 128
   0   9  -1 18289.4 760.339 125
   0   9  -1 18265.9 755.588 129
   0   9   1 18493.7 754.213 127
   0   9   1 19713.7 756.449 119
   0   9   1 18425.6 750.112 126
   0   9   1 18540.5 757.720 125
   0   9   1 17575.1 733.127 131
   0   9   1 18677.6 750.005 128
   0   9   1 19142.1 755.192  96
   0   9   1 19406.4 762.982 107
   0   9  -1 18437.2 746.341 114
   0   9   1 18046.8 747.642 111
   0   9  -1 18299.8 746.133 110
   0   9   1 18532.9 750.650 110
   0  -9   1 18763.1 908.170  41
   0  -9   1 17310.0 890.649  45
   0  -9   2 2716.30 293.688  26
   0  -9  -2 2919.25 255.968  25
   0  -9   2 2981.13 298.026  25
   0  -9  -2 2525.67 259.694  14
   0   9  -2 2694.84 159.022 166
   0   9  -2 2692.17 171.745 164
   0   9   2 3042.47 167.461 157
   0   9   2 2721.72 159.758 151
   0   9   2 2686.82 150.334 168
   0   9  -2 2743.02 157.840 163
   0   9  -2 2599.14 167.316 149
   0   9  -2 2825.64 169.426 135
   0   9   2 2743.45 171.478 149
   0   9   2 2871.76 161.018 139
   0   9   2 3068.44 173.490 145
   0   9   2 2869.59 170.869 144
   0   9  -2 2753.32 164.051  65
   0   9   2 3015.03 171.203 127
   0   9   2 2908.46 168.002 126
   0   9  -2 2503.97 148.364 128
   0   9   2 3157.08 171.888 119
   0   9   2 2626.30 149.732 117
   0   9   2 2863.93 173.591 125
   0   9   2 2600.14 149.423 131
   0   9   2 2640.67 165.591 128
   0   9  -2 2957.54 173.230 127
   0   9  -2 3022.95 165.955 110
   0   9   2 2881.95 162.632 110
   0   9   2 2758.34 174.125 107
   0   9  -2 2776.40 168.589 111
   0   9   2 2888.23 160.204 111
   0   9  -2 2832.79 160.291 114
   0  -9   2 2709.91 273.267  41
   0  -9   2 2547.55 242.263  38
   0  -9   2 2716.67 270.675  45
   0  -9  -3 25.9463 90.1482  11
   0  -9   3 244.265 127.154  25
   0   9   3 73.2381 71.1492  19
   0   9   3 134.107 56.3371 157
   0   9  -3 72.2824 45.1280 166
   0   9   3 114.093 44.6521 160
   0   9   3 104.211 56.3424 151
   0   9  -3 45.5109 58.2364 164
   0   9  -3 119.019 55.4566 149
   0   9   3 35.2665 57.5218 145
   0   9  -3 98.0915 57.1415 135
   0   9   3 104.338 47.5336 139
   0  -9   3 11.7706 48.5676  67
   0   9  -3 97.5421 54.1862  65
   0   9   3 39.7498 52.1707 119
   0   9  -3 63.5948 57.6257 129
   0   9   3 119.222 59.3657 125
   0   9   3 156.315 57.5881 126
   0   9  -3 102.601 56.1031 127
   0   9   3 105.526 53.4932 127
   0   9   3 58.3728 40.8410 131
   0   9  -3 141.990 51.7080 114
   0   9   3 63.5695 70.0758 107
   0   9   3-7.51840 54.6941 102
   0   9   3 81.0675 44.1206 111
   0   9  -3 60.5605 54.8845 111
   0   9   3 119.695 43.5035 117
   0  -9   3 245.801 116.913  41
   0  -9   3 164.956 124.051  45
   0  -9   3 13.7159 56.2493  53
   0  -9  -4 130.275 106.188  11
   0   9   4 258.998 106.087  19
   0  -9   4 192.715 142.246  25
   0   9  -4 116.927 63.6453 164
   0   9   4 158.109 49.8514 160
   0   9   4 122.567 54.2921 157
   0   9  -4 114.113 58.9154 149
   0   9   4 7.26174 52.5655 144
   0   9   4 96.9047 68.3304 145
   0   9   4 87.3183 44.8252 139
   0   9   4 96.9966 59.5413 143
   0   9   4 111.230 53.5724 140
   0   9  -4 122.780 63.1770 135
   0   9  -4 133.209 60.4404  65
   0  -9   4 99.0997 51.7766  67
   0   9  -4 151.312 58.3757 127
   0   9   4 169.040 63.1130 119
   0   9  -4 122.471 67.8023 129
   0   9   4 119.694 56.2068 128
   0   9   4 197.765 67.4946 102
   0   9  -4 93.7128 56.2259 111
   0   9   4 179.307 49.0958 117
   0  -9   4 170.295 73.3018  52
   0  -9   4 166.504 62.0646  53
   0  -9   4 29.7424 118.407  45
   0  -9   5 931.006 184.611  36
   0  -9   5 1103.79 110.368  53
   0  -9   5 1041.10 208.466  45
   0  -9   5 1010.23 113.288  52
   0  -9   5 1058.37 215.924  16
   0  -9  -5 986.625 158.392  11
   0   9   5 918.983 161.670  19
   0   9   5 1071.71 91.5573 160
   0   9   5 874.535 83.3369 155
   0   9  -5 1090.92 108.270 164
   0   9   5 833.308 90.4627 161
   0   9   5 983.060 87.1019 157
   0   9  -5 969.986 86.2885 156
   0   9   5 1070.86 100.601 151
   0   9  -5 1155.61 104.357 135
   0   9   5 1216.04 102.334 140
   0   9   5 961.612 106.257 145
   0   9   5 925.948 97.6234 143
   0   9  -5 1014.05 101.085 149
   0  -9   5 1139.14 98.3117  67
   0   9  -5 1082.34 110.751  65
   0   9   5 1095.85 102.632 119
   0   9   5 1262.64 106.356 128
   0   9  -5 1116.82 106.418 129
   0   9  -5 1008.40 96.7492 127
   0   9   5 905.620 81.0080 117
   0   9   5 1202.66 109.632 102
   0   9  -5 959.789 83.0548  78
   0  -9   6 2746.26 303.278  36
   0  -9   6 2983.50 198.860  52
   0   9   6 3067.21 299.761  19
   0  -9   6 3059.61 346.801  16
   0  -9  -6 2896.79 297.702  13
   0   9   6 3260.61 180.013 161
   0   9   6 3027.04 179.201 151
   0   9  -6 3253.62 191.340 164
   0   9  -6 3220.70 170.154 156
   0   9   6 2981.10 172.365 160
   0   9   6 2985.02 167.210 155
   0   9  -6 3281.55 185.271 135
   0   9   6 3292.91 190.034 143
   0   9  -6 3067.84 182.182 149
   0  -9   6 3008.69 168.179 134
   0   9   6 3614.35 187.203 140
   0  -9   6 2663.79 163.673 132
   0   9   6 2986.95 160.770 117
   0   9   6 3159.94 180.747 119
   0   9  -6 3242.45 193.787 125
   0   9  -6 3032.36 184.464 129
   0   9  -6 3129.57 177.845 127
   0   9   6 3379.91 187.241 102
   0  -9   6 3018.45 186.902  83
   0   9  -6 2977.72 162.961  78
   0   9   7 11613.5 473.072 155
   0   9   7 11032.9 477.859 151
   0   9   7 10951.8 473.800 160
   0   9  -7 11452.4 492.731 164
   0   9  -7 11004.7 470.032 156
   0   9   7 11630.4 491.575 143
   0  -9   7 10711.6 467.618 134
   0   9  -7 12110.2 484.303 149
   0   9   7 12178.0 489.148 140
   0   9  -7 10843.2 487.645  65
   0  -9   7 11222.7 502.174  66
   0   9  -7 11486.2 483.812 129
   0   9   7 11050.5 476.860 119
   0   9  -7 11483.6 495.993 125
   0   9  -7 10457.0 461.162 124
   0   9  -7 10702.4 469.386 127
   0  -9   7 11265.2 472.034 132
   0  -9   7 11787.8 505.810  52
   0  -9   7 9163.02 654.259  27
   0  -9  -7 10246.0 616.103  28
   0  -9   7 11151.4 644.910  36
   0   9  -7 10385.0 459.652  78
   0  -9   7 11328.3 491.120  83
   0   9   8 110.913 54.3641 140
   0  -9   8 77.4000 43.9388 134
   0   9  -8 151.183 52.4672 149
   0   9   8 151.856 61.5319 145
   0   9  -8 91.7948 54.0756  65
   0  -9   8 82.0297 55.7938  62
   0  -9   8 54.5838 67.7529  56
   0  -9   8 22.5377 60.8982  66
   0  -9   8 67.3437 65.3442  72
   0   9  -8 28.2567 49.6317 129
   0   9   8 89.1198 47.1634 119
   0  -9   8 51.6919 46.9387 132
   0   9  -8 57.2245 39.1389 127
   0   9  -8 59.2455 57.2184 125
   0   9   8 74.2964 46.3891 160
   0   9  -8 70.9025 53.7478 164
   0   9   8 104.840 49.9326 151
   0   9   8 91.3481 47.3324 155
   0   9  -8 25.0804 45.5539 156
   0   9   8 111.467 49.8962 161
   0  -9   8 96.5631 55.9588  83
   0  -9   9 7607.67 190.234 152
   0   9  -9 7538.36 191.844 164
   0   9   9 6899.06 165.775 160
   0   9   9 7463.19 168.932 155
   0   9   9 7445.56 163.505 151
   0   9   9 7261.18 176.631 161
   0   9   9 7269.48 191.663 145
   0  -9   9 7213.53 201.173  56
   0  -9   9 6957.94 191.190  72
   0  -9   9 6955.08 191.548  66
   0   9  -9 7321.29 186.661  65
   0   9  -9 7387.68 189.124 125
   0   9   9 7070.39 159.291 119
   0  -9   9 7498.14 171.389 132
   0   9  -9 7666.86 174.297 129
   0   9   9 7047.13 178.912  96
   0  -9   9 6967.60 187.215  87
   0  -9   9 7333.94 196.642  93
   0  -9   9 7030.93 181.858  83
   0  -9  10 564.375 55.9477 152
   0   9 -10 575.954 57.9653 164
   0   9  10 634.026 55.4563 161
   0   9  10 485.112 49.2531 160
   0   9  10 652.394 61.8466 145
   0   9 -10 527.209 47.1755 129
   0  -9  10 601.945 52.0236 132
   0   9 -10 564.324 58.1321 125
   0  -9  10 596.157 46.8755 133
   0   9  10 565.764 55.5670  96
   0  -9  10 563.821 57.7351  93
   0 -10   0 15048.1 792.217  25
   0 -10   0 14305.7 796.916  26
   0  10   0 14777.8 615.425 166
   0  10   0 14104.4 619.444 164
   0  10   0 14170.8 595.757 151
   0  10   0 15873.5 623.607 157
   0  10   0 15228.1 609.591 128
   0  10   0 14446.0 608.422 126
   0  10   0 14857.8 622.502 125
   0  10   0 13919.7 590.542 131
   0  10   0 14148.8 615.975 127
   0  10   0 14572.7 614.096 111
   0  10   0 14270.1 609.265 110
   0  10   0 14771.3 609.681 114
   0  10   0 14785.7 618.325 107
   0 -10   0 13444.5 759.028  41
   0 -10   0 14257.4 742.581  45
   0 -10   1 636.263 173.837  26
   0 -10  -1 728.794 149.958  25
   0 -10  -1 603.536 163.514  26
   0 -10   1 534.026 154.305  25
   0  10   1 702.411 74.2154 151
   0  10  -1 636.525 81.1343 166
   0  10  -1 511.795 79.0425 164
   0  10   1 664.451 90.3490 157
   0  10   1 700.512 83.0890 139
   0  10   1 728.498 81.2099 144
   0  10   1 601.926 87.8587 149
   0  10  -1 608.387 68.2731 131
   0  10   1 757.790 94.6850 125
   0  10   1 665.742 82.2361 126
   0  10  -1 631.397 75.5604 128
   0  10  -1 696.363 84.6988 126
   0  10   1 580.054 84.4725 127
   0  10  -1 625.167 92.4485 129
   0  10   1 621.628 84.0401 128
   0  10  -1 776.129 99.2911 125
   0  10   1 590.872 80.8715 110
   0  10   1 686.863 81.0851 111
   0  10  -1 684.624 86.8304 107
   0  10  -1 615.592 80.8917 114
   0  10  -1 696.351 82.6975 110
   0  10   1 683.272 90.8342  96
   0  10   1 666.196 87.5477 107
   0  10   1 698.689 80.7511 114
   0 -10   1 567.714 140.989  45
   0 -10   1 751.470 152.613  41
   0 -10   2 355.331 139.382  26
   0 -10  -2 462.071 129.048  14
   0 -10   2 597.172 162.236  25
   0  10   2 512.206 71.0926 151
   0  10  -2 515.423 87.2379 164
   0  10   2 365.439 68.9389 157
   0  10   2 348.177 54.3822 161
   0  10  -2 360.983 66.6353 166
   0  10   2 463.525 72.6886 139
   0  10   2 653.001 79.0048 144
   0  10  -2 412.261 77.8807 135
   0  10  -2 549.509 80.0927 149
   0  10   2 395.693 79.2948 149
   0 -10   2 422.881 65.8590  67
   0  10   2 565.998 80.3252 128
   0  10   2 476.761 75.4891 126
   0  10   2 564.888 84.9935 125
   0  10   2 406.310 80.4916 119
   0  10   2 339.072 69.1114 127
   0  10  -2 375.818 54.2026 128
   0  10  -2 513.494 81.9366 127
   0  10   2 409.751 68.9776 111
   0  10  -2 537.948 78.4471 110
   0  10  -2 339.245 67.0510 114
   0  10   2 544.233 82.9398 102
   0  10   2 346.567 70.9465 110
   0  10   2 423.311 78.9110 107
   0  10  -2 583.454 78.7979 111
   0 -10   2 438.785 76.0646  53
   0 -10   2 242.085 117.884  45
   0 -10   2 374.702 132.909  41
   0 -10   3 5130.31 437.936  25
   0 -10  -3 5211.91 413.484  14
   0 -10  -3 4726.53 406.174  11
   0  10   3 6128.07 279.469 157
   0  10   3 5562.49 265.205 161
   0  10   3 5374.68 277.346 151
   0  10  -3 5355.44 265.533 166
   0  10  -3 5719.60 289.930 164
   0  10   3 5878.76 286.662 145
   0  10  -3 6204.10 291.776 149
   0  10   3 5587.16 267.665 139
   0  10   3 6061.00 291.723 143
   0 -10   3 5491.32 281.324  53
   0  10  -3 6105.27 288.370  65
   0 -10   3 5414.65 268.788  67
   0  10   3 5830.57 283.976 119
   0  10  -3 5695.65 285.396 127
   0  10   3 5809.57 291.701 125
   0  10   3 5729.99 292.680 102
   0  10   3 6255.91 302.429 107
   0  10  -3 5430.00 272.802 114
   0  10  -3 5877.83 284.958 111
   0  10   3 5828.21 270.233 111
   0 -10   3 5261.50 403.578  41
   0 -10   3 5719.23 437.701  45
   0 -10   4 141.183 122.672  16
   0 -10  -4 201.660 109.136  14
   0  10   4 116.484 49.3009 161
   0  10   4 97.8504 40.6347 160
   0  10   4 153.285 60.7126 151
   0  10  -4 158.343 66.1314 164
   0  10   4 210.694 58.6085 157
   0  10  -4 190.792 63.2809 149
   0  10  -4 214.981 71.5645 135
   0  10   4 119.580 47.2786 139
   0  10   4 173.113 72.6541 145
   0  10   4 121.303 63.6861 143
   0 -10   4 172.633 56.6173  67
   0  10  -4 166.547 60.1020  65
   0  10  -4 51.9568 62.3596 129
   0  10   4 166.810 64.1131 128
   0  10  -4 170.093 60.1960 127
   0  10   4 156.904 58.2623 119
   0  10   4 146.121 67.3003 102
   0  10   4 76.5417 68.6672 107
   0 -10   4 58.2687 67.9905  52
   0 -10   4 130.705 63.2548  53
   0 -10   4 273.207 129.205  45
   0 -10   5 1626.90 257.579  16
   0  10   5 1578.64 111.051 157
   0  10  -5 1809.10 137.308 164
   0  10   5 1837.49 115.711 160
   0  10   5 1857.20 124.061 161
   0  10  -5 1962.83 134.975 149
   0  10   5 1831.12 137.271 145
   0  10   5 1721.76 132.798 143
   0  10  -5 1917.22 138.807  65
   0  10  -5 1462.48 126.455 129
   0  10  -5 1730.43 128.079 127
   0  10   5 1836.74 127.515 119
   0  10   5 1790.03 127.352 110
   0  10   5 2004.62 139.037 102
   0  10   5 1605.35 128.981  96
   0 -10   5 1615.69 236.891  36
   0 -10   5 1555.43 128.688  53
   0 -10   5 1933.43 145.333  52
   0 -10  -6 22.7077 79.2719  28
   0 -10   6 279.543 128.668  36
   0 -10   6 179.611 71.3422  52
   0  10   6 146.020 53.2062 151
   0  10   6 213.719 56.1045 161
   0  10   6 301.984 57.2750 160
   0  10  -6 208.776 65.7572 164
   0  10   6 269.045 66.3801 143
   0  10  -6 248.876 64.4076 149
   0  10   6 296.919 73.7687 145
   0  10  -6 218.369 62.4489  65
   0 -10   6 228.144 75.2496  56
   0  10  -6 265.996 70.4662 129
   0  10  -6 164.057 66.5212 125
   0  10  -6 255.845 58.5512 127
   0  10   6 253.466 58.6742 119
   0  10   6 182.381 55.1994 110
   0  10   6 195.790 64.8645  96
   0 -10   6 256.191 66.6216  83
   0 -10  -7 380.956 105.029  39
   0  10   7 477.260 59.2874 160
   0  10  -7 699.298 81.8704 164
   0  10   7 471.091 65.9373 161
   0  10   7 532.480 69.5885 151
   0  10  -7 614.166 71.2075 149
   0 -10   7 592.102 85.0236  66
   0  10  -7 538.147 77.7682 125
   0  10  -7 444.887 63.2985 127
   0  10  -7 551.265 72.7373 129
   0  10   7 466.501 63.5028 119
   0  10   7 490.951 65.2098 110
   0  10   7 439.462 71.7949  96
   0 -10   7 598.055 79.5387  83
   0  10  -8 3862.90 193.508 164
   0  10   8 3831.70 185.592 151
   0  10  -8 3688.84 179.447 149
   0 -10   8 3617.46 200.148  72
   0 -10   8 3855.88 201.267  66
   0  10  -8 3830.97 193.951  65
   0 -10   8 3671.49 203.155  56
   0  10  -8 4060.80 190.168 129
   0  10   8 3492.69 177.672 119
   0  10  -8 3748.01 193.538 125
   0  10   8 4008.89 181.174 110
   0  10   8 3229.76 184.016  96
   0 -10   8 3773.70 188.982  83
   0 -10   8 3678.21 199.672  93
   0 -10   9 20090.4 763.709 152
   0  10   9 19919.9 758.849 161
   0  10   9 19138.6 750.817 151
   0  10  -9 19703.0 760.853 164
   0  10   9 20372.3 765.270 145
   0  10  -9 19226.6 761.097 125
   0  10  -9 18443.0 751.849 129
   0  10   9 19443.0 758.649  96
   0 -10   9 18575.7 760.144  87
   0 -10   9 19682.5 765.181  93
   0 -10   9 18758.1 763.834  72
   0  10  10 1753.48 84.7089  96
   0  10 -10 1663.67 83.2787 164
   0 -11   0-115.038 174.761  26
   0 -11   0 27.9041 90.6353  25
   0  11   0-10.2252 48.6187 151
   0  11   0-19.4209 53.3139 126
   0  11   0 18.6464 51.1877 128
   0  11   0-23.8721 68.0337 125
   0  11   0-15.0713 64.0950 127
   0  11   0 6.65172 55.3858 114
   0  11   0-20.1968 51.2835 110
   0  11   0-21.3982 58.4146 111
   0  11   0 21.7578 57.0126 107
   0 -11   0 24.7100 125.077  41
   0 -11   1 19516.5 1043.50  25
   0 -11  -1 19222.9 1028.78  26
   0 -11   1 20621.9 1047.12  26
   0  11  -1 19393.7 856.420 164
   0  11   1 21572.7 842.824 151
   0  11   1 19976.6 857.197 149
   0  11   1 21541.3 852.098 128
   0  11  -1 21083.2 864.589 125
   0  11   1 21312.3 863.998 125
   0  11   1 20772.4 857.126 127
   0  11  -1 20443.0 844.518 126
   0  11  -1 21446.8 838.927 128
   0  11   1 21047.7 849.898 126
   0  11  -1 21281.2 853.197 107
   0  11   1 21857.7 868.331 102
   0  11   1 21097.4 851.380 110
   0  11   1 21528.2 852.155 114
   0  11   1 20915.4 851.149 111
   0  11  -1 20504.3 848.788 110
   0  11  -1 21296.9 850.176 114
   0  11   1 22153.3 863.850 107
   0 -11  -1 19817.9 1010.59  41
   0 -11   1 20103.7 998.726  45
   0 -11  -1 19400.6 1002.81  36
   0 -11  -2 21898.8 1125.00  26
   0 -11   2 22720.6 1150.27  25
   0  11  -2 23147.4 943.208 164
   0  11   2 24101.9 928.070 151
   0  11  -2 22946.1 939.213 149
   0 -11   2 21435.3 926.648  53
   0  11   2 23724.4 936.053 128
   0  11   2 23581.4 946.164 125
   0  11  -2 22382.3 921.334 126
   0  11  -2 22291.1 936.223 127
   0  11  -2 23605.5 928.844 114
   0  11   2 24138.6 945.604 107
   0  11   2 23148.8 934.375 110
   0  11  -2 22401.5 925.871 107
   0  11   2 23711.2 945.022 102
   0  11  -2 23362.0 937.711 111
   0  11   2 24383.0 939.334  96
   0 -11   2 21592.1 1126.86  36
   0 -11   2 22807.0 1103.28  45
   0  11   3 641.814 62.9506 161
   0  11   3 718.331 85.5800 157
   0  11   3 556.533 77.1052 151
   0  11  -3 503.441 81.1949 164
   0  11   3 381.670 75.1700 143
   0  11  -3 525.282 85.9827 149
   0 -11  -3 666.498 163.115  26
   0  11   3 558.776 87.2169 125
   0  11  -3 602.967 85.5436 127
   0  11  -3 585.803 72.5434 126
   0  11   3 588.732 89.2582 102
   0  11   3 569.143 88.5821 107
   0  11  -3 625.503 84.5559 107
   0 -11   3 800.504 186.393  36
   0 -11   3 505.127 76.2939  53
   0 -11   3 602.808 153.787  45
   0 -11   3 574.044 88.9373  52
   0  11   4 31647.1 1252.56 143
   0  11  -4 33343.6 1254.53 149
   0  11  -4 30861.1 1254.97 164
   0  11   4 30893.5 1230.53 161
   0  11   4 33103.0 1248.81 151
   0  11  -4 31995.8 1251.98 129
   0  11  -4 31653.4 1248.89 127
   0  11   4 32541.2 1245.94 119
   0  11  -4 30536.1 1228.86 126
   0  11  -4 30342.8 1228.79 107
   0  11   4 32399.9 1244.94 114
   0  11   4 31473.9 1251.28 102
   0  11   4 33088.8 1266.43 107
   0 -11   4 32477.8 1261.41  52
   0 -11   4 29923.1 1243.01  53
   0 -11   5 423.368 143.676  36
   0 -11   5 330.609 76.1939  52
   0  11   5 410.397 61.3360 161
   0  11  -5 324.275 70.8007 164
   0  11   5 427.453 73.1629 143
   0  11  -5 495.896 73.3903 149
   0  11  -5 475.693 75.9934 129
   0  11  -5 323.002 67.4239 127
   0  11   5 536.276 72.5270 119
   0  11   5 459.716 63.7941 114
   0  11   5 412.223 71.0844 102
   0  11   5 302.776 63.2743 110
   0 -11   5 441.546 71.7593  83
   0 -11   6 689.044 86.4942  52
   0  11  -6 797.648 82.1843 164
   0  11   6 785.667 74.4392 161
   0  11   6 731.584 79.6048 151
   0  11   6 872.626 84.5629 143
   0  11   6 732.930 83.5054 145
   0  11  -6 715.093 76.3326 149
   0 -11   6 688.887 93.3379  56
   0  11  -6 924.585 84.6973 129
   0  11  -6 684.277 82.6661 125
   0  11   6 1001.40 82.7671 119
   0  11  -6 711.385 72.9451 127
   0  11   6 723.255 73.1245 110
   0  11   6 816.262 72.7866 114
   0  11   6 635.310 76.7215  96
   0 -11   6 878.430 83.5683  83
   0  11  -7 13461.1 557.274 164
   0  11   7 14330.0 555.883 151
   0  11   7 14309.2 552.957 161
   0  11  -7 13638.7 548.940 149
   0  11   7 13726.0 546.034 119
   0  11  -7 13614.1 554.275 129
   0  11  -7 14255.3 562.521 125
   0  11  -7 13060.3 542.183 127
   0 -11   7 13431.3 553.501  83
   0  11   7 13581.2 548.783 110
   0  11   7 13500.9 541.343 114
   0  11   7 13861.0 556.026  96
   0 -11   7 13817.4 569.425  66
   0 -11   7 12126.9 553.027  62
   0 -11   8 9367.35 389.833  66
   0 -11   8 8616.62 387.165  72
   0  11   8 9654.32 378.683 151
   0  11  -8 9554.24 381.832 164
   0  11   8 9795.31 380.524 161
   0  11   8 8602.64 368.615 110
   0  11   8 9122.32 379.635  96
   0 -11   8 8775.31 385.277  87
   0 -11   8 9064.30 375.582  83
   0 -11   8 9283.93 388.047  93
   0  11  -8 9422.87 378.063 129
   0  11  -8 9623.21 384.156 125
   0  11  -9 554.432 43.1595 125
   0  11   9 688.235 47.2598  96
   0 -11   9 601.155 48.6491 152
   0  11  -9 675.557 44.7531 164
   0 -12   0 13513.2 578.972  53
   0  12   0 13760.4 591.335 127
   0  12   0 14961.5 600.109 125
   0  12   0 13604.3 577.152 126
   0  12   0 14267.9 600.692 102
   0  12   0 13807.7 585.855 107
   0  12   0 14280.9 585.133 114
   0  12   0 14343.1 585.415 110
   0 -12   0 12939.5 736.101  36
   0  12   1 2419.83 134.221 151
   0  12  -1 2271.07 153.548 149
   0 -12   1 1788.13 135.571  53
   0  12  -1 2505.48 158.413 125
   0  12   1 2372.32 155.307 125
   0  12  -1 2292.73 136.175 126
   0  12   1 2420.36 148.954 110
   0  12  -1 2484.84 146.125 114
   0  12  -1 2231.58 141.108 107
   0  12   1 2404.08 145.409 114
   0  12   1 2494.80 151.610 107
   0  12   1 2253.22 152.163 102
   0 -12  -1 1631.93 207.925  36
   0 -12   1 1955.49 242.745  36
   0  12   2 3131.26 162.189 151
   0  12  -2 2822.07 175.204 125
   0  12  -2 2775.08 170.353 127
   0  12  -2 2900.36 155.552 126
   0  12   2 3066.60 178.514 125
   0  12  -2 2962.38 173.012 149
   0  12   2 2849.90 170.682 143
   0  12   2 2902.38 174.487 102
   0  12   2 3022.64 169.656 110
   0  12  -2 2682.49 156.943 107
   0  12   2 3128.59 177.750 107
   0  12   2 2796.49 165.657 114
   0 -12   2 2665.12 161.632  53
   0 -12   2 3190.16 178.929  52
   0 -12   2 2593.33 280.993  36
   0 -12  -2 2296.64 244.360  37
   0  12  -3 12462.1 259.329 164
   0  12   3 13686.2 247.719 151
   0  12  -3 12258.4 252.784 127
   0  12  -3 13257.2 263.225 149
   0  12   3 13834.6 267.638 143
   0  12   3 13943.0 260.125 110
   0  12   3 13817.5 277.169 107
   0  12   3 12650.8 258.205 102
   0 -12   3 11280.4 511.896  36
   0 -12   3 12879.7 268.847  52
   0 -12   3 11551.6 229.137  53
   0  12  -4 1384.37 110.674 164
   0  12   4 1600.75 109.217 151
   0  12   4 1570.53 113.759 143
   0  12  -4 1492.60 110.536 149
   0  12  -4 1673.47 113.037 127
   0  12   4 1662.29 110.086 114
   0  12   4 1422.80 107.613 102
   0 -12   4 1453.80 117.185  52
   0 -12   5 7702.17 355.069  52
   0  12  -5 7666.04 348.270 164
   0  12   5 7716.43 331.986 161
   0  12   5 8397.65 349.083 151
   0  12   5 8360.25 350.236 143
   0  12  -5 7955.30 346.112 149
   0 -12   5 7678.93 358.659  66
   0 -12   5 8217.15 362.836  56
   0  12  -5 7742.38 343.852 127
   0  12   5 8112.34 342.184 114
   0  12   5 8116.86 346.698 110
   0 -12   5 7902.97 343.945  83
   0  12   6 913.524 67.5084 161
   0  12  -6 982.238 79.1058 164
   0  12  -6 902.766 71.6904 149
   0  12  -6 928.637 72.0749 127
   0  12  -6 1049.70 81.5034 125
   0 -12   6 920.457 73.2309  83
   0  12   6 1022.37 69.5249 114
   0  12   6 867.644 72.7094 110
   0  12   6 1028.43 80.5063  96
   0 -12   6 878.798 85.9171  56
   0  12  -7 2544.80 126.350 125
   0 -12   7 2541.01 129.393 152
   0  12  -7 2429.24 124.084 164
   0  12   7 2662.47 125.917 151
   0 -12   7 2170.58 115.179  83
   0  12   7 2735.65 128.349  96
   0  12   7 2479.54 119.556 110
   0 -12   8 299.825 33.4358 152
   0  13   0 13.6951 41.9454 107
   0  13   0 17.4288 49.4192 102
   0  13   0 72.0621 50.7407 114
   0 -13   0-20.1073 45.3552  52
   0  13   0 45.6582 49.5497 125
   0  13   1 57.9358 46.0786 143
   0  13   1 134.634 51.0678 114
   0  13   1 127.670 57.3223 102
   0  13   1 169.725 49.3927 107
   0  13  -1 134.823 56.0810 102
   0  13  -1 16.2537 26.1498 107
   0 -13   1 109.307 49.2043  52
   0  13   1 179.909 55.5393 125
   0  13  -1 169.069 55.4565 125
   0  13  -2 2781.45 151.322 149
   0  13   2 2588.60 147.513 143
   0  13  -2 2595.34 150.710 125
   0  13  -2 2631.40 149.408 127
   0  13   2 2854.18 150.019 107
   0  13   2 2771.54 147.506 110
   0  13   2 2702.94 149.290 102
   0  13   2 2440.99 143.226 114
   0 -13   2 2352.18 147.181  52
   0  13  -3 4.63312 42.9588 149
   0  13   3 4.53523 40.9312 143
   0 -13   3 32.8853 50.5907  56
   0  13  -3 51.5336 42.8634 127
   0  13   3 8.67370 41.2577 102
   0  13   3 74.1385 45.6023 110
   0  13   3 60.3778 41.7111 151
   0  13   4 6120.15 250.770 151
   0  13  -4 5779.83 250.909 149
   0  13   4 5841.72 251.910 143
   0 -13   4 5546.87 262.445  66
   0 -13   4 5200.23 259.509  56
   0  13  -4 5450.63 250.566 127
   0  13   4 5867.81 249.500 114
   0 -13   4 5335.26 242.839  83
   0  13  -5 757.534 60.0168 149
   0  13   5 755.912 60.8250 110
   0  13   5 728.254 58.6934 114
   0 -13   5 659.247 62.4575 152
   0  13  -6 823.087 55.8059 125
   0 -13   6 823.153 58.2174 152
   0 -13   6 834.436 64.3837  93
   0  14   0 169.637 42.7444 102
   0  14   0 200.014 38.6903 143
   0  14  -1 238.073 44.1706 102
   0  14   1 234.297 40.1446 102
   0  14  -1 291.281 47.2835 125
   0  14  -1 268.578 41.4090 143
   0  14   1 301.911 42.1542 143
   0  14  -2 2672.21 90.2711 102
   0  14   2 2419.82 80.8273 143
   0  14  -2 2540.04 83.0282 143
   0  14  -3 142.494 33.6760 102
   0  14   3 131.171 31.1252 143
   0  14  -4 2451.63 116.640 102
   1   0 -13-10.0451 33.5215 124
  -1   0  13 2.29931 25.8713 155
   1   0 -13 21.1292 36.4285  85
  -1   0  12 2392.39 103.117 148
   1   0 -12 2623.71 112.573  63
   1   0 -12 2415.83 109.675 124
  -1   0  12 2612.53 113.485 133
  -1   0  12 2270.12 98.8982 155
   1   0 -12 2297.19 91.1991 156
   1   0 -12 2535.10 100.436  80
   1   0 -12 2408.08 109.007  85
   1   0 -11 23.3965 42.2144 130
  -1   0  11-39.4284 46.3873 132
  -1   0  11 53.3928 57.3549 133
   1   0 -11 12.7966 50.6021  63
   1   0 -11 26.2631 50.0147  59
   1   0 -11-41.3018 41.8029  61
  -1   0  11 31.7776 51.4608 148
   1   0 -11 31.4915 53.2906  85
   1   0 -10 38751.9 1498.26  85
  -1   0  10 37508.8 1485.99  92
  -1   0  10 39080.2 1493.27 136
  -1   0  10 38604.1 1502.06 148
   1   0 -10 40493.5 1502.66  63
   1   0 -10 38351.5 1494.57  74
   1   0 -10 39075.7 1493.25  75
   1   0 -10 38481.7 1501.09  59
   1   0 -10 39210.8 1484.98 130
  -1   0  10 35803.8 1489.59 132
   1   0 -10 33686.6 1595.44  39
   1   0 -10 39850.6 1696.32  43
   1   0 -10 37307.6 1709.72   2
   1   0  -9 55.7990 96.8767   2
  -1   0   9-19.8902 66.8726  19
   1   0  -9-18.2678 48.4472 158
  -1   0   9-13.5507 59.1093 134
  -1   0   9-18.0495 47.0057 136
   1   0  -9 12.9027 51.6326  59
   1   0  -9 6.34553 51.3797  63
   1   0  -9 47.8610 46.7411  74
   1   0  -9-17.5022 46.6924  75
  -1   0   9 30.3261 48.8271 132
   1   0  -9-10.6050 45.3349 130
   1   0  -9-24.9350 91.8349  43
   1   0  -9 26.2764 109.394  34
  -1   0   9-5.63176 48.8887  92
  -1   0   9 53.6266 55.5104  87
  -1   0   8 28931.7 1298.66   4
  -1   0   8 26507.7 1220.06  19
   1   0  -8 29328.2 1111.64 158
  -1   0   8 27519.7 1115.05 153
  -1   0   8 27884.4 1108.56 136
  -1   0   8 27956.4 1113.38 134
  -1   0   8 26859.7 1106.96 132
   1   0  -8 30022.6 1106.02 130
   1   0  -8 29413.0 1285.91  34
  -1   0   8 27422.4 1286.55  33
   1   0  -8 29794.8 1274.26  43
   1   0  -8 27838.0 1104.90  73
  -1   0   8 28798.1 1117.59  72
   1   0  -8 28673.3 1108.81  74
   1   0  -8 28393.6 1112.01  59
   1   0  -8 28303.6 1106.87  75
  -1   0   8 28481.5 1117.90  87
  -1   0   8 27155.9 1103.46  92
  -1   0   8 28547.2 1122.12  93
  -1   0   7-20.3240 91.6759   4
  -1   0   7-15.4702 69.7817  19
  -1   0   7 5.23360 48.2955  72
   1   0  -7 25.6860 40.5403  75
   1   0  -7 21.9864 37.5959  74
   1   0  -7 41.9575 41.6666  59
   1   0  -7-21.0336 34.8365  73
  -1   0   7-10.3614 46.0840 153
  -1   0   7 11.1741 49.2230  93
  -1   0   7-20.8166 92.1427  33
   1   0  -7-18.8753 89.7468  46
   1   0  -7 133.536 84.4408  34
   1   0  -7-17.8986 80.7354  43
   1   0  -7-18.7003 79.5278  28
   1   0  -6 29553.7 1164.59  74
   1   0  -6 30955.3 1165.35  73
  -1   0   6 30925.7 1175.42  72
   1   0  -6 30878.9 1169.11  59
  -1   0   6 30568.8 1315.98  27
  -1   0   6 30244.0 1268.68  16
  -1   0   6 27443.9 1182.59  23
  -1   0   6 30290.5 1257.97  19
  -1   0   6 29788.0 1293.42   4
   1   0  -6 32681.6 1292.33  28
  -1   0   6 30947.6 1298.99  33
   1   0  -6 32540.9 1293.09  46
   1   0  -5-2.94708 32.6655  59
  -1   0   5-12.8422 80.3915   4
  -1   0   5 11.3992 76.6511  16
  -1   0   5 13.7865 77.5616  27
  -1   0   5-10.9731 65.9967  18
   1   0  -5 81.5114 78.3007  28
   1   0  -5 82.7991 71.1409  46
  -1   0   5 13.1455 76.5517  33
  -1   0   4 3624.59 220.715  16
  -1   0   4 3653.29 226.885   4
  -1   0   4 3885.63 229.599  27
   1   0  -4 3643.62 216.161  13
  -1   0   4 3419.08 213.288  18
   1   0  -4 3813.02 217.339  46
   1   0  -4 3573.08 215.655  28
  -1   0   3-5.48898 27.8864  25
  -1   0   3 20.9263 64.9357  16
  -1   0   3 14.9008 56.0111   8
   1   0  -3-5.98933 55.9979  13
  -1   0   3-14.7442 59.6917  27
  -1   0   3-31.8503 56.9326  18
   1   0  -3 18.8393 60.9486  28
   1   0  -3-31.1007 50.3645  35
   1   0  -3 12.7962 49.9872  46
  -1   0   2 86131.7 3139.61  27
  -1   0   2 81145.5 3126.21  20
   1   0  -2 83625.6 3126.92  13
  -1   0   2 82414.1 3106.05   7
   1   0  -2 80525.6 3136.18  34
   1   0  -2 84515.0 3135.89  35
   1   0  -1-9.55054 31.7510   2
  -1   0   1 6.57303 31.7695   3
  -1   0   1 15.8112 24.5687   8
   1   0  -1-4.28275 21.9950  10
   1   0   0 240860. 9284.47  23
  -1   0   0 257298. 9289.05   3
  -1   0  -1-3.50569 15.8781  11
   1   0   1 19.5974 43.9693   1
   1   0   2 12269.5 524.937   1
   1   0   2 12516.4 514.745  19
  -1   0  -2 11965.2 526.257  40
  -1   0  -2 12729.0 517.811  43
  -1   0  -2 12661.9 512.626  28
   1   0   3 58.0095 67.8675  27
   1   0   3-8.34601 62.7445   1
   1   0   3 52.0145 53.8421  19
   1   0   3-37.1689 54.0451  17
  -1   0  -3-33.6349 68.4757  40
  -1   0  -3 24.9255 66.8863  49
  -1   0  -3 34.1056 58.0173  28
  -1   0  -3-14.8358 57.2349  43
   1   0   4 20372.2 837.024  27
   1   0   4 18655.3 784.362  17
   1   0   4 19932.6 805.880  19
  -1   0  -4 17595.8 812.084  49
  -1   0  -4 19542.4 820.872  43
  -1   0  -4 19778.3 812.093  28
  -1   0  -4 18835.2 820.473  40
  -1   0  -5 35.6182 35.2275  64
   1   0   5-22.1628 52.1048  17
   1   0   5 45.3092 67.4160  23
   1   0   5-33.1864 62.2380  19
   1   0   5-30.7676 88.5864  27
  -1   0  -5 116.794 85.0541  49
  -1   0  -5 155.444 84.9001  43
  -1   0  -5 14.3471 71.5491  46
  -1   0  -6 20013.9 785.206  64
  -1   0  -6 19602.6 915.491  46
   1   0   6 17916.8 842.046  16
   1   0   6 21867.5 886.553  23
   1   0   6 19974.1 932.322  27
   1   0   6 21394.6 890.004  19
   1   0   7 24.5818 102.339  27
  -1   0  -7-16.9710 70.6536  22
   1   0   7 44.4347 60.3081  23
   1   0   7 16.7238 68.0942  19
   1   0   7 11.1304 48.7918  92
   1   0   7-27.3081 40.6778 136
  -1   0  -7 36.4481 42.8808  73
  -1   0  -7-18.3447 39.6126  64
   1   0   7-14.6689 41.1534 132
   1   0   7 85.8648 51.1613 100
  -1   0  -7-21.9902 89.5373  46
  -1   0  -8 3584.36 302.652  34
  -1   0  -8 4130.08 330.208  46
   1   0   8 3292.24 178.117 152
  -1   0  -8 3453.15 180.504  64
  -1   0  -8 3664.36 192.548  74
  -1   0  -8 3618.25 190.650  73
  -1   0  -8 3309.15 281.851  22
   1   0   8 3453.16 184.264 132
   1   0   8 3471.64 193.402 100
   1   0   8 3558.85 194.169  92
  -1   0  -9 26.1781 93.6987  34
  -1   0  -9-83.4999 130.116  43
  -1   0  -9-58.0442 112.671  46
   1   0   9-10.3881 38.5280 152
   1   0   9 42.4094 52.0672 159
  -1   0  -9 10.6336 43.5455 156
   1   0   9 5.75127 46.0329 155
  -1   0  -9 102.932 62.1944  59
  -1   0  -9 20.6844 53.2012  74
  -1   0  -9-47.2104 53.0192  75
  -1   0  -9-6.70283 46.5524  73
  -1   0  -9 43.1763 81.6893  22
   1   0   9-7.19293 57.5703 133
   1   0   9 18.4508 50.3708 132
  -1   0  -9 79.4513 52.5240 124
   1   0   9 45.2664 60.0269 100
   1   0   9 36.0885 57.0849  92
  -1   0 -10 3670.03 187.182 156
   1   0  10 3639.32 192.691 155
   1   0  10 3541.73 192.078 159
   1   0  10 3663.78 207.277 133
   1   0  10 3479.48 194.861 132
  -1   0 -10 3917.30 201.362 124
  -1   0 -10 3662.52 202.791  59
  -1   0 -10 3542.85 199.233  73
  -1   0 -10 3578.80 199.260  63
  -1   0 -10 3676.26 204.980  74
  -1   0 -10 3681.13 332.406  34
  -1   0 -10 3662.14 203.760  75
   1   0  10 3893.43 211.139  92
  -1   0 -11 24.5437 50.5371  75
  -1   0 -11 49.9183 50.5287  74
  -1   0 -11 44.4299 51.9850  59
  -1   0 -11-17.3450 43.7606  63
   1   0  11 13.2748 54.3618 133
   1   0  11 15.3460 44.6331 132
  -1   0 -11 66.0686 49.4443 124
   1   0  11 23.7147 43.1886 155
  -1   0 -11 4.12339 38.3925 156
   1   0  11 6.29711 58.6256  92
  -1   0 -12 3414.21 165.501 149
  -1   0 -12 3592.52 177.510 138
  -1   0 -12 3304.03 171.412  75
  -1   0 -12 3550.14 175.016  59
  -1   0 -12 3099.73 165.492  63
   1   0  12 3308.05 182.185 123
   1   0  12 3114.88 173.287 133
  -1   0 -12 3551.77 167.396 124
  -1   0 -12 3695.47 173.752  97
   1   0  12 3041.41 166.897  92
  -1   0 -13 40.0640 28.0061  97
   1   0  13-33.8187 33.7589 123
   1   0  13 17.1859 28.5675 133
  -1   0 -13-3.63366 21.6826 124
  -1   0 -13-11.3423 30.6458 138
   1   1 -13 15.6722 24.2793 156
  -1   1  13 45.5701 32.7103 155
   1  -1 -13 22.6046 31.1265 138
   1   1 -13 3.51131 35.0233 124
  -1  -1  13 30.9294 34.9213 133
   1  -1 -13 11.8111 32.3249 124
   1   1 -13-10.3827 34.2580  97
   1  -1 -13 10.5154 32.7748  97
   1  -1 -13-20.2877 29.1276 106
   1  -1 -13 25.7219 19.2135  80
   1   1 -13 25.0342 32.2668  85
   1  -1 -13-16.3460 33.4620  85
   1   1 -12 13493.4 540.304 156
  -1   1  12 13578.9 546.648 155
  -1  -1  12 12364.3 531.868 155
  -1   1  12 13174.2 545.734 148
   1   1 -12 12963.1 537.935 138
  -1  -1  12 12529.3 536.434 148
   1  -1 -12 12743.8 537.301  61
   1   1 -12 14040.2 552.251 124
  -1  -1  12 13098.7 544.935 123
  -1  -1  12 12426.9 540.943 132
  -1  -1  12 13571.3 554.111 133
   1  -1 -12 14391.2 547.812 124
  -1   1  12 12174.3 539.293 133
   1   1 -12 14190.1 551.846  97
   1   1 -12 13444.3 535.149 106
   1  -1 -12 14408.6 553.386  97
   1   1 -12 14159.2 553.632  85
   1  -1 -12 13920.1 548.639  85
   1   1 -11 7557.85 322.507  80
   1  -1 -11 7239.62 332.043  85
   1   1 -11 7524.59 336.628  85
  -1   1  11 6933.21 322.604  92
  -1   1  11 7182.40 335.708 148
  -1  -1  11 7174.98 330.250 148
  -1   1  11 6709.37 315.220 140
   1  -1 -11 7493.39 336.553  59
   1   1 -11 7980.87 337.666  63
   1  -1 -11 7235.29 323.447  75
   1   1 -11 6552.23 310.457  61
  -1   1  11 7658.17 334.870 133
  -1   1  11 6549.16 314.325 132
   1   1 -11 7880.99 341.185 124
   1  -1 -11 7243.47 315.659 130
   1   1 -11 7419.68 319.741 130
  -1  -1  11 7319.48 333.184 132
  -1   1  11 7462.17 335.273 123
   1   1 -11 7330.21 333.863  97
   1  -1 -11 7435.91 334.636  97
   1  -1 -11 7492.53 486.912  43
   1  -1 -10 766.634 82.9959  85
  -1  -1  10 570.526 83.5401  87
  -1   1  10 478.351 74.2156  92
   1   1 -10 697.566 84.9097  85
  -1   1  10 628.099 87.2813 148
  -1  -1  10 475.922 83.4494 134
  -1   1  10 633.052 82.5848 136
  -1   1  10 545.427 72.6600 140
  -1  -1  10 570.054 71.2193 136
   1   1 -10 628.786 79.2607  63
   1  -1 -10 597.192 73.3322  75
   1  -1 -10 704.975 81.2750  59
   1  -1 -10 562.153 73.2986  74
   1   1 -10 512.718 66.6699  61
   1   1 -10 592.977 77.1167  75
  -1  -1  10 570.263 83.6212 132
  -1   1  10 478.386 71.2741 132
   1   1 -10 603.057 73.3349 130
   1  -1 -10 524.992 70.9396 130
  -1   1  10 641.924 86.3000 133
   1  -1 -10 717.569 164.799  34
   1  -1 -10 546.879 134.657  39
   1  -1 -10 715.329 166.862  43
   1   1 -10 423.493 152.375   2
   1  -1 -10 324.602 129.878   2
   1  -1  -9 2766.62 303.134   2
  -1   1   9 2813.30 274.844  19
   1  -1  -9 3655.49 189.878 158
  -1  -1   9 3791.61 206.249 134
  -1   1   9 3542.20 194.496 136
  -1   1   9 3479.24 187.973 140
  -1   1   9 3680.61 203.717 148
  -1  -1   9 3519.05 188.391 136
   1   1  -9 3623.72 195.935  74
   1  -1  -9 3751.40 199.815  59
   1  -1  -9 3784.26 191.381  74
   1   1  -9 3630.28 193.819  75
   1   1  -9 3859.14 197.789  63
  -1  -1   9 3832.18 205.921  72
  -1   1   9 3352.33 187.308 132
   1   1  -9 3648.68 188.508 130
   1  -1  -9 4135.20 192.113 130
  -1  -1   9 3756.36 200.448 132
  -1  -1   9 3205.89 202.220  93
  -1  -1   9 3476.36 202.557  87
   1   1  -9 3945.45 200.534  85
  -1   1   9 3442.62 190.818  92
   1  -1  -9 3558.21 188.308  75
   1   1  -9 3337.69 258.542  39
  -1  -1   9 3152.42 318.768  33
   1  -1  -9 3467.38 326.601  43
   1   1  -9 3493.87 310.809  43
  -1  -1   8 75.0294 101.835  33
   1  -1  -8 136.890 100.991  43
   1   1  -8-22.2024 96.3705  34
   1   1  -8-20.8941 94.2501  43
  -1  -1   8 27.8006 110.595  27
   1   1  -8 40.3559 61.7956  22
  -1  -1   8 15.5438 58.8205  19
  -1   1   8 80.6620 83.9561  19
  -1  -1   8-24.7991 111.864   4
  -1  -1   8 12.4014 53.8324 153
   1   1  -8 46.0248 46.5884 158
   1  -1  -8 71.4349 45.8239 158
  -1  -1   8 15.1756 43.2550 136
  -1  -1   8 61.7360 51.6875 134
  -1   1   8 5.69146 46.3534 134
  -1   1   8 39.9263 52.6387 136
   1  -1  -8 22.5801 47.5164  59
   1   1  -8 71.8834 43.2068  74
   1   1  -8 32.1013 41.8064  75
   1  -1  -8 14.8199 41.3614  75
  -1  -1   8 32.0245 53.6237  72
   1  -1  -8 90.2018 41.2757  74
   1  -1  -8-4.66779 35.5641  73
   1   1  -8 29.1242 34.4617  65
   1   1  -8 10.8683 42.9828  63
  -1  -1   8-11.6851 44.2211 132
   1   1  -8 19.4803 42.0709 130
  -1   1   8 34.6259 43.3738 132
  -1  -1   8-15.8638 44.9822 100
   1   1  -8-33.2803 44.3983  85
  -1  -1   8 6.49570 55.5408  87
  -1   1   8-29.8668 57.2791  87
  -1  -1   8-6.81849 57.0857  93
  -1   1   8-16.0321 47.5421  92
  -1   1   7 5378.99 351.015  19
  -1  -1   7 5600.78 369.195  16
  -1  -1   7 6157.43 387.609   4
  -1  -1   7 6072.27 407.573  27
  -1  -1   7 5064.19 320.064  19
  -1  -1   7 5560.36 262.929 153
   1   1  -7 5760.51 261.423 158
  -1   1   7 5592.55 260.576 136
  -1  -1   7 5696.14 265.340 134
   1   1  -7 5884.97 256.429 130
  -1  -1   7 4992.09 263.459  87
  -1   1   7 5746.63 268.120  93
   1  -1  -7 5737.85 254.725  75
  -1  -1   7 5737.78 266.741  83
   1   1  -7 5963.24 260.232  75
  -1  -1   7 5678.15 270.891  93
   1  -1  -7 5663.72 254.734  74
  -1  -1   7 5902.46 264.149  62
   1   1  -7 5620.64 259.792  74
   1  -1  -7 5746.16 260.200  59
   1   1  -7 5988.68 260.829  73
   1  -1  -7 5773.15 253.294  73
  -1  -1   7 5793.84 269.481  72
   1   1  -7 5667.21 259.061  63
   1   1  -7 5793.96 362.228  43
   1   1  -7 5533.59 362.807  34
  -1  -1   7 6092.45 393.655  33
   1  -1  -7 5591.14 364.137  46
  -1  -1   6 103021. 3958.06  72
   1   1  -6 102709. 3950.14  74
   1  -1  -6 103050. 3942.88  73
   1   1  -6 105351. 3949.51  73
  -1  -1   6 104258. 3953.79  62
  -1   1   6 107468. 3955.80  72
  -1  -1   6 109572. 3962.65  56
  -1  -1   6 105755. 3961.21  66
  -1  -1   6 104926. 4073.05  16
  -1   1   6 101002. 4056.21  19
  -1  -1   6 99735.6 4020.51  19
  -1  -1   6 110577. 4108.11  27
  -1  -1   6 106606. 4087.23   4
   1  -1  -6 101678. 4069.61  34
  -1  -1   6 104499. 4093.16  33
   1   1  -6 109193. 4058.59  43
   1  -1  -6 108147. 4068.88  46
   1   1  -6 106928. 4072.94  34
  -1  -1   5 1326.06 91.6981  56
  -1  -1   5 1482.22 96.5075  66
  -1  -1   5 1205.75 144.831   4
   1  -1  -5 1617.55 156.345  13
  -1  -1   5 1361.71 156.876  27
  -1   1   5 1395.08 149.527  18
  -1  -1   5 1258.54 144.485  16
   1   1  -5 1340.96 139.936  34
   1  -1  -5 1177.86 125.484  35
   1   1  -5 1416.83 135.042  43
   1   1  -5 1502.72 149.134  46
   1   1  -5 1497.77 148.284  28
   1  -1  -5 1503.42 152.256  34
  -1  -1   5 1119.22 88.7811  36
   1  -1  -5 1330.52 136.899  46
  -1  -1   4 442.817 67.1091  25
  -1  -1   4 461.375 91.8922  16
   1  -1  -4 331.883 83.7245  13
  -1   1   4 404.819 92.6634  18
  -1  -1   4 470.455 73.5997  18
  -1  -1   4 472.810 100.091  27
  -1  -1   4 525.456 95.0018   4
   1  -1  -4 385.381 81.9780  34
   1   1  -4 616.046 87.1984  28
   1  -1  -4 579.717 85.1666  29
   1   1  -4 409.881 83.2265  46
   1  -1  -4 316.954 73.2972  46
  -1  -1   4 491.353 80.6266  45
   1   1  -4 505.408 83.1513  34
   1  -1  -4 460.161 79.4001  35
  -1  -1   3 27203.6 1066.14  16
  -1   1   3 27642.8 1061.29  18
  -1   1   3 26568.8 1059.84   8
   1  -1  -3 25332.7 1048.07  13
  -1  -1   3 25677.4 1032.29  18
  -1  -1   3 25115.6 1025.82  25
   1  -1  -3 26227.5 1041.21  46
  -1  -1   3 27358.6 1060.68  27
   1  -1  -3 26446.2 1049.38  35
   1   1  -3 26820.6 1044.48  28
   1  -1  -3 26440.5 1053.50  34
   1   1  -3 27379.4 1051.96  34
  -1  -1   3 25493.3 1042.62  45
   1  -1  -3 26035.8 1048.07  29
  -1  -1   3 25875.7 1052.90  38
  -1  -1   2 59418.8 2209.42  20
  -1   1   2 62644.9 2199.54   7
   1  -1  -2 61707.6 2212.85  11
   1   1  -2 55776.0 2174.25  17
  -1   1   2 54481.0 2206.40   8
   1  -1  -2 56521.2 2209.09  29
   1   1  -2 57177.6 2196.37  28
  -1  -1   2 58039.6 2211.51  32
   1  -1  -2 58808.0 2208.06  34
   1   1  -1 81073.2 2947.91  17
  -1  -1   1 79552.7 2955.66  21
  -1  -1   1 78203.2 2950.37   3
   1   1  -1 74240.1 2947.60   2
   1  -1  -1 77838.8 2948.97   2
  -1  -1   1 78363.4 2959.78  16
   1  -1  -1 80188.0 2957.13  11
  -1   1   1 78712.4 2951.23   3
   1   1  -1 80175.1 2955.75   9
  -1  -1   1 75955.0 2954.96  32
  -1   1   1 77093.2 2954.56  31
   1   1   0 8660.45 356.192  17
  -1   1   0 8869.48 344.817   3
   1  -1   0 9045.94 352.220  15
  -1  -1   0 8378.23 343.665  12
  -1   1   0 9062.16 327.055  21
  -1  -1   0 8088.19 339.925  16
  -1  -1   0 8095.78 334.713  22
   1   1   0 7511.22 326.645  15
  -1  -1   0 8055.76 341.620   3
   1  -1   1 116957. 4129.11   1
  -1  -1  -1 111352. 4117.04   8
   1   1   1 109644. 4127.76  19
  -1  -1  -1 105153. 4115.24  13
  -1   1  -1 110000. 4107.34  12
  -1   1  -1 114039. 4114.05  24
   1  -1   1 101746. 4126.71  26
  -1   1  -1 107783. 4124.50  30
  -1   1  -2 51541.0 1851.52  22
   1   1   2 48620.8 1851.71  27
   1   1   2 49775.4 1863.73  17
   1  -1   2 48863.9 1860.19   1
   1   1   2 48609.6 1858.76  19
  -1  -1  -2 46923.4 1847.63  13
   1   1   2 46601.3 1849.41   8
   1   1   2 48032.0 1854.13  23
  -1  -1  -2 48737.4 1845.30  28
   1  -1   2 48230.3 1854.60  36
  -1   1  -2 47660.7 1865.14  40
  -1   1  -2 47750.1 1856.01  43
   1  -1   2 46201.2 1843.51  33
   1   1   3 2219.64 149.120  19
   1   1   3 2086.55 145.758  17
  -1  -1  -3 2027.44 142.616  13
   1  -1   3 2207.67 130.071  19
  -1   1  -3 1990.76 136.508  22
   1   1   3 2124.39 151.955  27
   1   1   3 2097.67 140.406  23
   1   1   3 1816.56 140.955   8
   1  -1   3 2001.56 151.150   1
  -1  -1  -3 2196.49 143.849  28
   1  -1   3 1928.09 138.662  33
   1  -1   3 1967.44 136.228  36
  -1  -1  -3 1917.01 134.517  42
  -1   1  -3 1838.28 148.471  40
  -1   1  -3 1944.79 152.202  49
  -1  -1  -3 2074.26 152.206  40
   1   1   4 41145.4 1645.61  17
   1  -1   4 45824.3 1644.75  19
   1   1   4 43180.0 1668.16  19
   1   1   4 37995.1 1599.77  16
  -1   1  -4 44187.0 1651.91  22
  -1  -1  -4 43262.8 1668.12  13
   1   1   4 45211.7 1686.80  27
   1   1   4 42845.5 1653.84  23
  -1  -1  -4 39783.8 1662.86  49
   1  -1   4 41015.9 1590.47  52
  -1  -1  -4 41607.3 1669.00  40
  -1  -1  -4 43875.0 1662.34  28
  -1   1  -4 41772.6 1673.22  49
   1  -1   4 43281.6 1668.30  33
   1  -1   5 17573.8 709.479  56
  -1   1  -5 18296.2 713.683  64
   1   1   5 18845.1 785.333  23
   1   1   5 19808.3 812.472  19
   1  -1   5 17175.8 738.428  17
  -1   1  -5 19652.0 789.758  22
   1   1   5 19261.1 830.942  27
   1  -1   5 20085.2 784.578  19
   1   1   5 16561.5 729.864  16
   1  -1   5 20110.3 849.637  27
   1   1   5 17923.7 770.470  17
   1  -1   5 19156.6 815.102  33
  -1   1  -5 17257.4 769.507  51
  -1  -1  -5 18616.1 805.281  28
  -1  -1  -5 18899.8 810.574  40
  -1  -1  -5 17930.2 804.839  49
  -1  -1  -6 26.5905 35.8379  64
  -1   1  -6 30.8708 38.6807  73
  -1   1  -6 20.5122 39.1899  64
   1  -1   6-3.97730 40.7213  66
   1  -1   6 28.2304 41.5861  56
  -1  -1  -6 36.5899 85.5323  46
  -1  -1  -6 95.0955 87.0236  28
  -1  -1  -6 45.4450 67.0617  49
  -1  -1  -6 50.5273 78.7426  43
  -1   1  -6 12.9380 69.2433  22
   1   1   6-11.7522 55.8893  23
   1   1   6 18.6117 49.8105  17
   1   1   6 61.7601 75.8286  19
   1  -1   6 164.693 107.232  27
   1  -1   6 133.578 61.4775  19
  -1   1  -7 5029.69 346.483  43
  -1  -1  -7 4869.02 351.989  46
  -1  -1  -7 4988.03 353.204  43
  -1   1  -7 4788.58 328.207  34
   1  -1   7 4286.57 360.921  27
   1  -1   7 4558.42 310.309  16
   1  -1   7 5317.32 328.714  23
  -1   1  -7 5227.88 319.168  22
   1   1   7 5142.40 338.297  19
   1  -1   7 4833.92 229.994 152
   1   1   7 4598.47 225.441 148
   1   1   7 4996.11 231.478 136
  -1  -1  -7 5017.16 226.864  64
  -1   1  -7 4850.43 229.620  64
  -1   1  -7 4964.53 236.459  73
   1  -1   7 4734.59 232.768 132
   1   1   7 4648.03 224.324 132
   1  -1   7 4821.81 237.529 100
   1   1   7 5140.96 240.828 100
   1  -1   7 5108.89 243.227  83
  -1   1  -7 4661.48 223.010  88
   1   1   7 4704.90 236.506  92
  -1   1  -8 41279.1 1754.32  43
  -1  -1  -8 40585.3 1759.27  34
  -1  -1  -8 42598.9 1776.64  46
  -1   1  -8 41126.9 1689.49  30
  -1   1  -8 42311.1 1734.54  34
   1  -1   8 37916.6 1674.37  23
   1  -1   8 40439.9 1803.06  27
  -1   1  -8 41092.0 1690.60  22
  -1  -1  -8 42654.1 1734.67  22
   1   1   8 42918.6 1736.68  19
   1   1   8 38753.1 1563.73 155
   1  -1   8 40512.4 1564.41 152
   1   1   8 39454.5 1560.54 159
   1   1   8 39381.2 1556.16 140
   1   1   8 40131.1 1562.18 148
  -1  -1  -8 38763.5 1555.85  64
  -1   1  -8 41193.6 1574.33  73
  -1   1  -8 42043.4 1571.89  59
  -1   1  -8 41801.3 1575.09  74
  -1  -1  -8 40747.0 1569.72  73
   1   1   8 38635.3 1560.05 132
   1  -1   8 39312.3 1571.66 132
   1   1   8 41671.3 1575.56 133
  -1   1  -8 40118.6 1567.50 124
   1  -1   8 40226.6 1578.59 100
   1   1   8 41035.1 1579.66 100
   1  -1   8 42103.1 1576.55  92
  -1   1  -8 42196.5 1574.27  75
   1   1   8 41772.9 1580.13  92
   1  -1   8 39653.1 1563.76  93
  -1   1  -9 10707.4 589.066  30
  -1  -1  -9 11306.3 667.783  46
  -1   1  -9 11947.9 684.394  46
  -1   1  -9 10596.1 624.500  34
  -1  -1  -9 11003.0 652.223  34
  -1  -1  -9 12562.4 651.440  22
  -1   1  -9 9866.77 581.270  22
   1  -1   9 11218.2 479.964 152
   1   1   9 11301.6 478.304 159
   1   1   9 11136.3 484.585 155
   1  -1   9 10992.0 474.112 155
  -1   1  -9 11669.3 483.332 156
   1   1   9 11400.0 481.292 148
  -1   1  -9 12349.2 495.521  59
  -1   1  -9 11265.4 493.178  73
  -1  -1  -9 11884.9 493.404  74
  -1  -1  -9 11555.1 489.187  73
  -1   1  -9 11566.3 495.446  74
  -1   1  -9 11440.6 489.177 124
   1  -1   9 10797.1 488.462 132
  -1  -1  -9 11535.7 482.850 124
   1   1   9 11540.3 495.478 133
   1   1   9 11055.7 478.219 132
   1  -1   9 11198.4 498.391 100
   1   1   9 11328.4 497.697  92
   1  -1   9 11604.5 494.697  92
   1  -1   9 11128.8 480.553  93
  -1   1  -9 10941.8 489.873  75
  -1  -1 -10 22383.9 1073.31  34
  -1  -1 -10 21687.5 1028.93  30
  -1   1 -10 21609.4 1036.35  34
  -1  -1 -10 22467.4 1089.17  46
  -1  -1 -10 21263.1 1028.06  22
   1  -1  10 20612.8 857.727 155
  -1   1 -10 21647.6 867.019 156
   1  -1  10 21639.0 873.771 159
   1  -1  10 19628.5 855.753 152
   1   1  10 20599.5 858.277 159
   1   1  10 22406.4 873.630 155
   1   1  10 21280.3 862.855 148
   1  -1  10 22567.9 879.760 132
  -1  -1 -10 22139.6 870.006 124
  -1   1 -10 22057.8 876.871 124
   1   1  10 21224.8 862.744 132
   1   1  10 21884.2 883.012 133
  -1  -1 -10 22425.0 879.716  75
   1   1  10 21370.0 883.530  92
  -1   1 -10 21619.2 880.499  75
   1  -1  10 21711.7 880.393  92
   1  -1  10 20827.9 882.972 100
  -1   1 -10 22446.3 883.312  73
  -1  -1 -10 22365.8 876.110  73
  -1  -1 -10 22770.8 880.786  74
  -1   1 -10 23072.7 886.360  74
  -1   1 -10 21837.0 871.420  63
  -1   1 -10 22896.8 881.705  59
  -1  -1 -11 1396.22 197.508  34
   1   1  11 1366.21 96.1760 155
   1  -1  11 1144.32 92.6286 159
  -1   1 -11 1101.46 87.0095 156
  -1   1 -11 1221.44 101.928  74
  -1  -1 -11 1099.42 98.7773  63
  -1   1 -11 1142.90 98.4325  59
  -1  -1 -11 1218.85 99.7039  74
  -1   1 -11 1151.31 92.8323  63
  -1   1 -11 1294.40 103.174  75
   1  -1  11 1169.73 105.011 133
   1   1  11 1162.46 103.006 133
  -1   1 -11 1306.24 102.646 124
   1   1  11 1276.75 117.647 123
  -1  -1 -11 1274.46 94.6843 124
   1  -1  11 1211.63 98.4040 132
  -1   1 -11 1135.92 93.4630  97
  -1  -1 -11 1346.22 101.610  75
   1   1  11 1163.44 103.255  92
   1  -1  11 1088.65 97.5734  92
   1   1  12 1150.19 82.9263 155
  -1   1 -12 1125.91 75.8506 156
  -1   1 -12 1368.47 87.8916 149
  -1   1 -12 1412.31 96.8738 138
  -1  -1 -12 1469.30 95.1074  63
  -1   1 -12 1145.49 82.5334  63
  -1  -1 -12 1335.41 90.3945  75
   1   1  12 1400.96 96.7406 133
   1  -1  12 1334.60 100.242 133
  -1  -1 -12 1272.43 81.7869 124
  -1   1 -12 1279.24 90.9039 124
   1   1  12 1288.05 102.021 123
   1  -1  12 1220.60 86.1365 132
   1  -1  12 1370.40 105.970 123
  -1  -1 -12 1177.59 90.7978  97
  -1   1 -12 1362.65 88.8435  97
   1  -1  12 1010.33 81.7258  92
   1   1  12 1121.53 90.2248  92
  -1  -1 -12 1383.16 96.3117  85
   1  -1  13 654.320 52.7559 133
  -1   1 -13 569.866 43.8699 124
   1  -1  13 496.519 50.7143 123
   1   1  13 504.630 50.1000 123
  -1  -1 -13 539.558 49.6830 138
  -1   1 -13 484.762 43.7411 138
  -1  -1 -13 593.239 46.9421  97
  -1  -1 -13 582.229 48.8289  85
   1   2 -13 2814.29 133.612 156
  -1   2  13 3212.91 140.887 155
  -1   2  13 2651.64 131.782 145
   1  -2 -13 2634.53 129.594 124
   1   2 -13 2999.59 144.661 124
  -1  -2  13 2800.04 143.348 133
   1  -2 -13 3041.40 142.883  97
   1  -2 -13 2953.25 137.637  85
   1  -2 -13 3109.96 137.327  80
   1   2 -12 2409.85 135.453 156
  -1   2  12 2383.19 139.053 155
  -1   2  12 2389.85 139.650 148
  -1   2  12 2383.08 125.811 140
   1  -2 -12 2549.47 140.534  59
   1  -2 -12 2251.14 132.918  61
  -1  -2  12 2439.14 144.724 133
   1  -2 -12 2485.38 133.392 124
   1   2 -12 2274.71 140.412 124
  -1  -2  12 2554.14 142.733 132
   1   2 -12 2560.53 140.101  97
   1  -2 -12 2328.27 137.905  97
   1   2 -12 2454.72 143.224  85
   1  -2 -12 2625.00 138.540  85
   1  -2 -11-63.1112 91.3116  39
   1  -2 -11-26.2900 107.046  43
  -1   2  11 25.2922 56.5151 155
  -1  -2  11 13.5778 39.8781 155
  -1   2  11 33.5051 56.1005 148
  -1   2  11 47.3318 45.8846 140
  -1  -2  11 61.1227 50.8230 148
   1   2 -11 20.5351 45.6696 138
   1  -2 -11-31.3155 51.0059  59
   1  -2 -11 25.2574 51.7145  63
   1  -2 -11 33.0637 40.1785  75
   1   2 -11-5.76688 46.4285  63
  -1   2  11-23.8965 57.0494 123
   1  -2 -11-25.2545 45.7861 130
  -1  -2  11 39.3434 59.1581 132
  -1   2  11-21.8905 48.4512 133
   1   2 -11 87.8581 46.2251 130
   1   2 -11 44.7800 53.2681 124
   1   2 -11 12.1476 49.7445  97
   1  -2 -11-11.5867 46.9121  85
   1   2 -11-6.32359 54.8971  85
  -1  -2  11 29.2496 50.2752  87
  -1   2  11 51.3667 51.0131  92
   1   2 -11 29.5218 33.7581  80
   1  -2 -10 8473.67 567.577   2
   1   2 -10 8665.17 578.810   2
  -1   2  10 8634.61 547.202  19
  -1  -2  10 9458.76 421.428  87
  -1   2  10 9545.30 414.735  92
   1   2 -10 9836.05 419.361  85
  -1  -2  10 9447.10 429.195  93
   1   2 -10 9277.02 398.695  80
  -1   2  10 9517.53 418.645 136
  -1  -2  10 9367.03 424.596 134
   1   2 -10 9103.63 395.490 149
  -1   2  10 9037.04 407.659 140
  -1   2  10 9418.75 424.922 148
   1  -2 -10 9481.87 402.615  75
   1  -2 -10 9060.61 400.606  74
   1   2 -10 9474.51 412.426  63
   1   2 -10 9117.53 416.720  59
  -1  -2  10 9682.63 421.154  72
   1  -2 -10 9006.40 413.838  63
   1  -2 -10 9372.55 416.340  59
   1   2 -10 9340.32 405.638 130
  -1   2  10 9213.96 416.377 123
  -1  -2  10 8992.61 418.457 132
   1  -2 -10 9226.98 400.100 130
  -1   2  10 9188.73 409.008 133
   1   2 -10 10263.4 420.627  97
   1  -2 -10 10031.5 595.914  43
   1  -2  -9 1832.37 241.026  43
  -1  -2   9 2524.58 271.346  33
   1   2  -9 1764.66 227.639   2
  -1   2   9 1732.83 216.462  19
   1  -2  -9 1522.44 212.633   2
  -1  -2   9 2183.22 142.347 153
   1  -2  -9 1826.27 118.925 158
  -1   2   9 1947.61 135.398 136
  -1   2   9 1874.31 127.103 140
  -1  -2   9 2334.35 143.831 134
  -1   2   9 1974.93 143.142 148
  -1  -2   9 1986.64 145.963  72
   1   2  -9 2081.13 135.134  59
   1   2  -9 1848.41 117.429  65
   1  -2  -9 2090.49 134.119  59
   1  -2  -9 1812.46 119.122  74
   1   2  -9 2014.81 128.899  63
   1   2  -9 1800.77 111.933  61
   1   2  -9 1936.22 130.956  75
  -1   2   9 1942.37 136.254 123
  -1  -2   9 1904.75 139.593 132
  -1   2   9 1885.91 128.810 133
   1   2  -9 1932.37 125.569 130
   1   2  -9 2035.04 133.698  97
  -1  -2   9 1826.02 124.286 100
  -1  -2   9 1890.67 140.742  87
   1   2  -9 2037.10 133.864  85
   1  -2  -9 1771.97 119.385  75
  -1  -2   9 1934.09 144.210  93
  -1   2   9 1702.94 128.510  92
   1  -2  -8 42.9876 79.1803  46
  -1  -2   8 200.337 119.080  33
   1   2  -8 20.4054 95.4067  43
   1  -2  -8 24.2690 89.3990  34
  -1   2   8 22.2360 84.1567  19
  -1  -2   8 28.6192 108.306  27
  -1  -2   8 174.772 116.731  16
  -1  -2   8 56.1274 46.2874 153
   1   2  -8 12.1425 49.4711 158
   1  -2  -8 75.7013 40.4886 158
  -1   2   8 53.6810 56.2008 148
  -1   2   8 48.3266 50.8717 136
  -1  -2   8 6.48110 55.7231 134
   1  -2  -8 79.6275 51.3403  59
   1   2  -8 42.9029 41.6756  63
   1   2  -8 57.5089 45.2402  59
   1   2  -8 33.3736 39.3019  65
  -1  -2   8 63.4019 53.4508  62
   1  -2  -8 33.2148 41.8398  74
   1  -2  -8-4.76940 38.6568  75
  -1  -2   8 55.1236 61.0243  72
   1  -2  -8 25.7091 34.3371  73
   1   2  -8 33.7655 46.1199  75
   1   2  -8 34.9864 46.7004  74
   1   2  -8 5.05428 43.6902 130
  -1  -2   8 50.3225 55.7139 132
   1   2  -8 83.2767 44.4669  97
  -1  -2   8 62.7664 46.3374 100
   1   2  -8 39.9248 47.2631  85
  -1  -2   8 142.929 64.7924  93
  -1  -2   8-6.60975 51.0285  83
  -1   2   8 97.5463 51.5541  92
  -1  -2   8 199.783 67.6818  87
  -1   2   7 13562.5 713.814  19
  -1  -2   7 15006.2 764.942  27
  -1  -2   7 15856.5 754.566   4
  -1   2   7 15016.4 739.947   4
  -1  -2   7 14574.8 744.592  16
  -1  -2   7 14019.1 598.732 153
   1   2  -7 15134.1 601.097 158
  -1   2   7 13949.3 596.966 136
  -1   2   7 14347.0 595.847 141
  -1  -2   7 14428.0 601.460 134
   1   2  -7 15030.3 592.147 130
   1   2  -7 14401.2 595.253  85
  -1   2   7 14221.9 595.759  92
  -1  -2   7 14801.6 604.141  83
  -1  -2   7 15090.9 610.403  93
  -1  -2   7 14652.3 608.466  87
   1   2  -7 15418.5 715.293  43
   1  -2  -7 14685.4 740.225  34
  -1   2   7 16057.6 766.057  33
  -1  -2   7 15129.2 749.577  33
   1   2  -7 13270.0 641.068  39
   1  -2  -7 15109.6 720.165  46
   1   2  -7 14918.0 593.944  63
   1  -2  -7 14372.6 583.317  73
  -1  -2   7 15324.5 610.950  72
   1  -2  -7 14214.1 586.804  74
  -1  -2   7 14888.4 612.678  66
   1   2  -7 15029.4 597.479  59
   1   2  -7 14789.9 595.525  75
  -1  -2   7 14238.0 599.276  62
   1   2  -7 15385.4 600.095  74
  -1  -2   7 14969.0 613.010  56
   1   2  -6 10702.9 442.486  75
   1  -2  -6 9914.37 430.472  73
   1   2  -6 11346.9 446.391  74
  -1  -2   6 11231.4 458.175  56
  -1  -2   6 10763.9 453.380  72
  -1  -2   6 11682.3 460.262  66
   1   2  -6 11134.8 445.069  59
  -1  -2   6 9923.92 447.515  62
   1   2  -6 11511.6 443.551  63
  -1  -2   6 11721.6 568.955   4
  -1  -2   6 10760.0 581.394  27
  -1  -2   6 10657.0 489.436  19
  -1   2   6 10715.7 551.354  19
  -1   2   6 11359.1 561.356   4
   1   2  -6 10099.3 470.341  22
   1  -2  -6 11402.0 563.379  13
  -1  -2   6 11126.2 567.539  16
  -1   2   6 11562.3 573.167  33
   1   2  -6 10077.6 483.771  39
  -1  -2   6 11251.7 564.567  33
   1  -2  -6 10167.5 522.530  35
   1  -2  -6 10668.0 558.746  34
   1   2  -6 10650.4 533.121  43
   1  -2  -6 11344.4 544.768  46
   1   2  -5 2017.57 105.731  63
   1   2  -5 1973.91 106.879  59
  -1  -2   5 2139.00 121.617  66
  -1  -2   5 2026.30 120.426  56
   1  -2  -5 2256.87 189.132  13
  -1  -2   5 1789.38 153.412  25
  -1   2   5 2072.31 180.060   4
  -1  -2   5 2282.70 194.817  16
  -1  -2   5 2348.37 184.032   4
  -1  -2   5 1983.39 135.513  19
  -1   2   5 2218.50 187.308  18
  -1  -2   5 2254.78 195.793  27
   1  -2  -5 2116.34 171.598  29
   1  -2  -5 1993.27 164.402  35
  -1  -2   5 1889.51 170.918  45
  -1   2   5 1976.32 185.442  33
   1   2  -5 1972.24 162.298  43
   1  -2  -5 2155.62 182.080  34
   1   2  -5 1697.21 130.204  39
   1  -2  -5 1918.33 164.225  46
   1   2  -5 2114.96 172.464  34
   1   2  -4 3444.09 153.443  59
  -1   2   4 3422.05 214.943   4
  -1  -2   4 3545.27 241.039  16
  -1  -2   4 3461.60 183.297  18
  -1   2   4 3226.07 222.073  18
  -1  -2   4 3420.82 215.655   4
  -1  -2   4 3901.67 211.033  25
   1   2  -4 2924.56 171.389  39
   1   2  -4 3179.15 196.428  43
  -1  -2   4 3426.33 161.265  52
   1  -2  -4 3447.82 214.932  35
   1  -2  -4 3550.63 205.718  46
   1  -2  -4 3744.18 217.534  29
  -1  -2   4 3558.39 220.877  45
  -1   2   4 3603.11 225.639  33
  -1  -2   3 66218.7 2546.11  18
  -1   2   3 70587.6 2603.55  18
   1  -2  -3 70131.1 2586.41  11
   1  -2  -3 64888.9 2549.44  37
  -1   2   3 71118.1 2591.58  33
   1  -2  -3 66264.1 2585.79  29
  -1  -2   3 67090.5 2586.84  32
   1   2  -3 65981.2 2560.64  43
  -1   2   2 25588.0 958.783   7
   1   2  -2 23368.6 940.298   2
   1  -2  -2 25042.7 957.631  11
   1  -2  -2 24622.9 942.738   2
   1   2  -2 25391.5 932.445  17
   1  -2  -2 22178.7 907.009  25
  -1  -2   2 24583.9 924.122   7
  -1  -2   2 23977.7 953.342  32
  -1   2   2 24357.3 945.370  33
  -1  -2   1 602320. 22984.4   3
  -1  -2   1 621046. 22989.3  12
  -1  -2   1 596520. 22998.8  21
  -1  -2   1 642592. 23009.4  10
  -1  -2   1 598517. 22983.3  24
   1   2  -1 620447. 22984.3   2
   1  -2  -1 633684. 22983.3  25
  -1   2   1 621512. 22985.3   3
   1   2  -1 631418. 23000.9  17
   1  -2  -1 635564. 22985.4   2
  -1  -2   1 581381. 22987.0  26
   1  -2   0 108267. 4038.00   9
   1   2   0 113700. 4085.16  17
  -1  -2   0 108576. 4076.95   9
  -1  -2   0 108367. 4061.40  16
  -1   2   0 111425. 4055.32   3
   1  -2   0 111232. 4073.39  15
  -1  -2   0 99552.9 4051.22   3
   1  -2   0 107418. 4068.61  25
  -1   2  -1 119.937 39.1509  10
   1  -2   1 63.4063 44.9017   1
   1  -2   1 53.7873 59.1886  14
   1  -2   1-17.5433 57.6936  25
   1  -2   1 48.5958 22.9055  12
  -1   2  -1 54.8361 29.0215   9
   1   2   1 7.85693 42.5078   1
  -1  -2  -1 67.1359 26.0928  16
   1   2   2 16043.8 681.179   1
  -1  -2  -2 17017.7 688.087   8
   1   2   2 18020.1 706.588  17
  -1   2  -2 16455.6 647.020  24
   1  -2   2 16686.9 684.403   1
   1  -2   2 17544.5 692.612  36
  -1   2  -2 16215.5 671.584  30
   1  -2   2 16059.2 696.642  41
   1  -2   2 16650.4 664.447  33
   1  -2   2 16575.9 695.525  45
   1   2   3 5164.38 274.870  17
  -1  -2  -3 4877.19 262.222  13
  -1   2  -3 5409.86 252.143  22
  -1   2  -3 4854.01 206.066  12
   1   2   3 4771.33 263.943   1
   1  -2   3 5146.20 269.530   1
   1   2   3 5130.42 272.579  19
   1  -2   3 5079.16 263.370  36
   1  -2   3 4926.74 282.026  41
  -1   2  -3 5341.91 249.572  30
  -1   2  -3 4943.58 266.536  46
  -1  -2  -3 4588.50 223.420  29
   1  -2   3 5045.24 251.471  33
   1  -2   4 159562. 5921.14  67
   1  -2   4 159634. 5914.69  57
  -1   2  -4 159363. 5917.35  64
   1   2   4 165347. 6002.98  17
  -1   2  -4 163976. 5973.40  22
  -1  -2  -4 144721. 5926.18  11
   1   2   4 170089. 6015.76  19
  -1  -2  -4 168493. 6007.69  13
  -1  -2  -4 151293. 5941.50  35
  -1  -2  -4 145959. 5957.89  42
  -1   2  -4 160514. 6008.71  46
  -1  -2  -4 158618. 6001.58  40
  -1  -2  -4 168175. 5999.82  28
   1  -2   4 155854. 5985.29  36
  -1   2  -4 163809. 5970.43  30
  -1   2  -4 158262. 5992.61  51
   1  -2   4 157139. 5919.99  52
   1  -2   4 160720. 5989.99  33
   1  -2   5 2839.37 144.209  56
   1  -2   5 2812.97 146.674  67
  -1   2  -5 2822.88 143.582  64
   1  -2   5 2873.05 143.065  66
  -1   2  -5 2747.58 192.238  22
  -1  -2  -5 2868.21 217.432  13
   1   2   5 3380.65 229.854  19
   1  -2   5 2668.10 162.118  17
   1   2   5 2885.64 203.566  17
  -1  -2  -5 2868.68 213.842  28
  -1  -2  -5 2436.03 202.146  49
  -1  -2  -5 2622.26 204.274  40
  -1   2  -5 2958.75 198.223  34
   1  -2   5 2894.47 151.860  52
   1  -2   5 2743.34 208.454  33
  -1   2  -5 2820.77 219.246  43
  -1   2  -5 2528.84 195.698  51
  -1   2  -5 2906.40 224.217  46
  -1   2  -5 2897.58 190.283  30
   1  -2   5 2478.93 156.396  37
  -1  -2  -6 22999.6 908.444  64
  -1   2  -6 23834.0 918.993  73
   1  -2   6 22432.9 914.350  66
   1  -2   6 22858.3 916.452  56
  -1   2  -6 24410.8 917.745  64
  -1  -2  -6 25174.4 1029.82  40
  -1   2  -6 21609.6 989.641  51
  -1   2  -6 23782.6 1011.45  34
  -1   2  -6 24356.4 992.216  30
  -1   2  -6 25242.8 1064.30  46
   1  -2   6 24223.6 1037.36  33
  -1  -2  -6 22272.5 1010.26  49
  -1  -2  -6 25407.4 1047.17  28
  -1  -2  -6 20258.9 983.008   7
   1   2   6 25877.7 1055.81  19
  -1   2  -6 24009.5 996.072  22
   1   2   6 22384.6 986.187  17
  -1  -2  -7 9224.62 536.017  43
  -1  -2  -7 9883.12 550.867  46
  -1  -2  -7 9910.68 533.181  28
  -1   2  -7 10865.8 519.443  34
  -1   2  -7 9642.16 476.738  30
  -1   2  -7 9755.90 542.202  46
   1  -2   7 8275.36 504.495  16
   1   2   7 10115.0 535.169  19
  -1   2  -7 9149.38 476.161  22
   1   2   7 9170.36 386.741 161
   1  -2   7 9293.74 397.468 152
   1   2   7 9244.91 393.450 140
   1  -2   7 8641.25 402.158 134
   1   2   7 8929.59 393.813 148
   1  -2   7 9622.07 399.184  66
   1  -2   7 9443.57 399.863  56
  -1  -2  -7 9122.71 386.750  64
  -1   2  -7 9528.46 398.600  64
   1  -2   7 8716.86 390.927  72
  -1   2  -7 9412.01 402.436  73
  -1   2  -7 9547.38 395.692  59
   1   2   7 9092.35 399.120 133
  -1   2  -7 9290.17 398.684 124
   1  -2   7 9444.67 405.842 132
   1   2   7 9185.30 402.629 100
   1  -2   7 8877.19 396.393  93
  -1   2  -7 8996.79 391.214  88
   1   2   7 8941.01 402.792  92
  -1   2  -8 23042.8 1019.81  34
  -1  -2  -8 22662.2 1072.43  46
  -1   2  -8 21286.9 967.925  30
  -1  -2  -8 25464.9 1093.92  43
   1   2   8 23049.6 1055.07  19
   1  -2   8 19736.9 1008.86  16
   1  -2   8 21573.3 1011.73  23
   1  -2   8 22247.1 1110.89  27
   1  -2   8 22289.9 881.883 152
   1   2   8 22227.0 869.544 161
   1   2   8 21669.3 881.856 155
   1   2   8 21705.2 874.814 140
   1  -2   8 21218.7 886.116 134
   1   2   8 21327.8 877.658 148
  -1   2  -8 22616.4 889.312  74
  -1  -2  -8 22792.7 882.419  73
  -1  -2  -8 21359.9 865.958  64
  -1   2  -8 21671.2 886.472  73
  -1   2  -8 22692.0 881.917  59
  -1   2  -8 22383.7 884.631 124
   1  -2   8 21773.9 890.299 132
   1   2   8 22189.3 886.859 133
   1  -2   8 21873.8 891.734 100
   1  -2   8 21528.1 881.176  93
   1  -2   8 22360.5 887.619  92
   1   2   8 22594.2 894.070  92
  -1   2  -8 21392.9 872.732  88
  -1   2  -8 22935.9 887.858  75
  -1  -2  -9 2643.93 289.435  34
  -1   2  -9 2183.67 231.168  34
  -1  -2  -9 2666.65 281.174  43
  -1  -2  -9 2428.88 281.907  46
   1  -2   9 2132.49 287.029  27
  -1  -2  -9 3148.56 283.930  22
  -1   2  -9 2488.27 153.329 156
   1   2   9 2555.76 154.736 155
   1  -2   9 2466.66 152.204 152
   1   2   9 2342.84 148.862 148
   1   2   9 2512.65 146.501 140
  -1   2  -9 2534.31 154.630  59
  -1   2  -9 2650.47 162.605  74
  -1   2  -9 2432.72 146.490  63
  -1  -2  -9 2689.18 157.075  74
  -1  -2  -9 2614.84 152.636  73
  -1   2  -9 2404.44 157.782  73
   1   2   9 2568.21 160.880 133
  -1   2  -9 2817.10 162.296 124
  -1  -2  -9 2384.13 144.940 124
   1  -2   9 2297.69 155.717 132
   1  -2   9 2484.12 166.507 100
  -1   2  -9 2349.71 156.849  75
   1   2   9 2556.81 167.758  92
   1  -2   9 2499.52 159.406  92
  -1   2  -9 2470.52 156.680  85
   1  -2   9 2612.19 155.176  93
  -1  -2 -10 14773.6 785.971  46
  -1  -2 -10 14581.7 786.458  34
  -1  -2 -10 13343.0 743.024  22
   1  -2  10 13319.5 579.311 152
   1   2  10 13587.4 589.638 155
  -1   2 -10 14285.9 589.877 156
   1   2  10 14414.9 579.777 140
  -1   2 -10 13773.3 598.971  74
  -1   2 -10 13741.3 581.051  63
  -1  -2 -10 13746.5 584.447  73
  -1  -2 -10 14366.4 599.256  59
  -1  -2 -10 14413.7 592.396  74
  -1   2 -10 14412.3 598.144  75
  -1   2 -10 14376.1 592.380  59
   1   2  10 14085.2 596.494 133
   1   2  10 14821.7 615.922 123
   1  -2  10 14142.0 597.869 132
  -1  -2 -10 13560.0 577.625 124
  -1   2 -10 14127.0 595.875 124
  -1   2 -10 14362.8 587.592  97
   1  -2  10 14298.6 602.531 100
   1  -2  10 13564.2 591.281  92
  -1   2 -10 14762.9 597.353  85
   1   2  10 14738.6 606.869  92
  -1  -2 -10 14064.3 592.054  75
  -1  -2 -11-25.5351 91.3963  34
  -1   2 -11 30.9350 47.5790 156
   1   2  11 5.49937 47.0194 155
   1  -2  11 11.3392 47.2091 159
  -1   2 -11-11.8351 54.3656 138
  -1   2 -11-16.1160 48.0138 149
  -1  -2 -11 27.8158 45.3045  75
  -1   2 -11 41.9487 39.0213  63
  -1   2 -11-4.71037 37.2547  65
  -1   2 -11 11.2869 45.6965  59
  -1  -2 -11 5.45973 43.9542  74
  -1   2 -11 12.2113 51.3892  75
  -1  -2 -11-24.9842 46.9585  59
  -1  -2 -11 12.2047 49.6954  63
   1   2  11 7.30019 62.4153 123
   1  -2  11 30.0441 51.9017 132
   1   2  11 5.93005 49.9112 133
  -1   2 -11 29.5949 52.6522 124
  -1  -2 -11 17.2360 40.4624 124
  -1   2 -11-15.2717 43.2995  97
  -1   2 -11 35.8065 49.9606  85
   1   2  11-13.1211 58.0804  92
   1  -2  11 48.3166 49.3219  92
   1   2  12 3262.23 162.115 155
  -1   2 -12 3396.94 159.039 156
  -1   2 -12 3492.91 169.673 138
  -1   2 -12 3191.21 158.329 149
  -1  -2 -12 3252.24 167.414  63
  -1  -2 -12 3219.92 168.120  59
  -1  -2 -12 3112.43 161.277  75
   1  -2  12 3124.43 165.546 132
  -1   2 -12 3614.89 171.563 124
   1   2  12 3295.01 175.857 123
   1   2  12 3283.40 164.593 133
  -1  -2 -12 3384.74 170.316  97
  -1   2 -12 3283.46 159.954  97
  -1  -2 -12 3432.67 169.692  85
   1   2  12 3241.73 169.365  92
  -1   2 -12 3337.91 168.513  85
   1  -2  13 1223.66 72.8009 133
   1   2  13 971.076 63.3953 123
   1  -2  13 1135.23 70.6611 123
  -1   2 -13 1077.54 65.2841 124
  -1  -2 -13 1232.66 70.6691 138
  -1   2 -13 1234.48 72.2143 115
  -1  -2 -13 1160.58 67.1706  97
  -1  -2 -13 1296.29 70.3259  85
  -1   2 -13 1167.10 68.2098  85
   1   3 -13 452.079 44.8079 156
  -1   3  13 493.589 48.7313 155
  -1   3  13 464.811 43.4374 145
   1   3 -13 566.184 53.2902 124
  -1  -3  13 534.017 53.9811 133
  -1  -3  13 501.974 49.7515 132
   1  -3 -13 533.520 48.8230  97
   1  -3 -13 441.480 39.9629  85
   1  -3 -13 483.021 45.8307  80
   1   3 -12 15751.6 642.196 156
  -1   3  12 16655.3 647.959 155
  -1   3  12 15820.8 633.945 140
   1  -3 -12 15714.5 643.739  63
   1  -3 -12 16337.1 642.459  61
   1  -3 -12 16238.5 643.000  59
   1   3 -12 16324.8 648.300 124
  -1  -3  12 16531.4 649.940 132
  -1  -3  12 16736.7 654.479 133
   1   3 -12 14777.1 627.752 129
   1  -3 -12 14947.8 628.090 124
   1  -3 -12 17055.1 645.587  97
   1  -3 -12 16148.8 636.448  85
   1  -3 -11 864.566 181.732  43
   1  -3 -11 731.565 146.036  39
  -1   3  11 835.548 91.4067 155
   1   3 -11 854.833 72.9348 138
  -1   3  11 767.555 81.3036 140
  -1  -3  11 812.967 77.5032 148
  -1   3  11 890.195 94.2925 148
   1  -3 -11 982.413 88.3333  63
   1  -3 -11 907.238 84.5797  59
  -1  -3  11 849.477 90.4026 132
  -1   3  11 837.312 83.9724 123
   1   3 -11 779.142 82.7295  97
  -1   3  11 760.210 78.6962  95
   1  -3 -11 891.558 83.4492  85
  -1  -3  11 700.710 84.3952  87
   1  -3 -10 870.929 180.616  43
   1  -3 -10 599.507 147.472  34
   1   3 -10 592.009 151.741   2
  -1   3  10 762.709 150.862  19
   1  -3 -10 760.859 159.217   2
  -1   3  10 874.502 74.5938 161
  -1   3  10 648.234 94.0393 148
  -1   3  10 690.675 80.5418 140
   1   3 -10 819.915 81.6488 138
   1   3 -10 676.411 70.5345 149
  -1   3  10 722.626 92.4375 136
  -1  -3  10 977.857 100.237  72
   1   3 -10 738.635 73.8757  65
   1   3 -10 859.426 83.9952  63
   1  -3 -10 814.477 84.2691  59
   1  -3 -10 832.622 87.2959  63
   1  -3 -10 749.580 73.4188  75
   1  -3 -10 917.175 78.7590 130
  -1  -3  10 798.636 92.9152 132
  -1   3  10 732.439 76.8245 133
  -1   3  10 855.690 92.9365 123
   1   3 -10 821.203 82.8919 130
   1   3 -10 697.315 66.5971 106
   1   3 -10 953.072 90.5456  97
  -1   3  10 967.987 94.8950  92
   1   3 -10 713.957 67.7922  80
  -1  -3  10 905.086 104.667  93
  -1  -3  10 886.231 97.9891  87
   1  -3  -9 23711.9 1135.17  28
   1  -3  -9 24530.7 1140.31  34
  -1  -3   9 21822.9 1113.51  33
  -1  -3   9 24734.8 1187.28  27
  -1  -3   9 20856.7 1122.08  16
   1   3  -9 22733.7 1117.97   2
   1  -3  -9 20917.6 1093.36   2
  -1   3   9 23579.9 1116.39  19
  -1  -3   9 23334.2 938.497 153
  -1  -3   9 22309.7 920.060 152
  -1   3   9 23669.4 940.019 136
   1   3  -9 23306.2 917.736 149
  -1   3   9 24517.6 948.902 148
  -1   3   9 22632.1 931.429 140
  -1  -3   9 23722.4 947.835  72
   1  -3  -9 24876.5 936.276  59
   1  -3  -9 22534.4 913.508  74
   1   3  -9 23465.4 927.206  63
   1   3  -9 23135.7 923.841  65
   1   3  -9 24571.0 937.991  59
  -1   3   9 22595.1 921.882 133
   1   3  -9 22962.5 924.829 130
  -1  -3   9 22647.3 942.095 132
  -1   3   9 24027.7 937.288 123
  -1  -3   9 22410.1 921.810 100
   1   3  -9 24269.5 933.786  97
   1   3  -9 23209.7 912.996  80
  -1  -3   9 22988.4 949.418  93
   1  -3  -9 22710.3 915.073  75
  -1   3   9 24061.4 937.678  92
  -1  -3   9 22721.4 944.138  87
   1  -3  -8 7011.29 437.545  46
   1  -3  -8 7793.10 485.963  28
  -1  -3   8 6238.43 451.724  33
   1  -3  -8 7576.99 478.006  34
  -1   3   8 6891.39 456.886  19
   1  -3  -8 6624.37 444.075   2
  -1  -3   8 6347.67 472.246  16
   1   3  -8 7296.37 466.275   2
  -1  -3   8 7768.47 511.437  27
  -1  -3   8 7107.54 325.568 153
  -1   3   8 7274.83 327.996 136
   1   3  -8 7004.41 310.317 149
  -1   3   8 7227.10 333.420 148
   1   3  -8 7268.00 317.758  63
  -1  -3   8 6624.90 322.270  62
  -1  -3   8 6965.01 340.299  56
  -1  -3   8 7189.78 341.940  66
   1   3  -8 7186.20 323.068  59
   1   3  -8 7329.11 325.118  75
   1   3  -8 7048.28 316.042  65
  -1  -3   8 6665.52 334.692  72
   1  -3  -8 6628.09 304.227  74
   1  -3  -8 7376.86 322.549  59
  -1   3   8 6929.26 312.747 133
   1   3  -8 6988.40 316.330 130
  -1   3   8 7451.09 327.580 123
   1   3  -8 7242.18 321.484  97
  -1  -3   8 7089.70 315.211 100
  -1  -3   8 7152.65 339.775  93
   1  -3  -8 6938.01 308.041  75
  -1  -3   8 6531.08 316.037  76
  -1  -3   8 6990.70 335.998  87
  -1   3   8 7014.61 324.680  92
  -1  -3   8 7513.60 335.443  83
   1   3  -8 6759.79 304.744  80
   1  -3  -7 52.7699 77.8748  46
   1  -3  -7-21.8384 105.562  28
  -1  -3   7 64.4160 89.4050  33
   1  -3  -7 42.8521 96.6586  34
  -1  -3   7-188.917 85.4814   4
  -1   3   7 42.2037 85.9336  19
  -1  -3   7 25.0874 104.455  27
   1  -3  -7 22.1477 105.317  13
  -1   3   7 20.5097 89.0341   4
  -1  -3   7-48.8686 97.2133  16
  -1  -3   7 91.8587 49.6645 153
   1   3  -7 43.8124 44.3695 158
   1   3  -7 37.5651 37.6851 149
  -1   3   7 43.0977 52.3887 148
  -1   3   7 11.0647 43.2496 136
  -1   3   7 31.9077 46.8763 141
  -1   3   7-5.38286 46.5184 123
   1   3  -7 70.4211 42.1840 130
   1   3  -7 34.0892 38.7753  97
  -1  -3   7 6.51167 57.1095  93
  -1  -3   7 17.5325 47.0718  83
  -1   3   7-5.37251 49.6002  92
  -1  -3   7 45.1980 58.2698  72
  -1  -3   7-6.71155 60.2859  66
   1   3  -7 52.8243 41.2963  65
   1   3  -7 90.5098 29.3452  61
   1   3  -7 40.8870 43.9471  75
  -1  -3   7 58.2581 55.4208  62
   1   3  -7 58.9881 38.4225  63
   1   3  -7 47.6045 46.6248  74
   1   3  -7 79.5577 39.5899  59
  -1  -3   7 53.6385 61.3400  56
  -1  -3   6 32176.4 1252.53  83
   1   3  -6 34682.1 1249.17  59
   1   3  -6 34461.3 1248.77  65
   1   3  -6 31441.1 1247.03  74
   1   3  -6 31950.0 1240.94  63
   1   3  -6 30448.0 1227.49  61
  -1  -3   6 32129.4 1260.03  66
   1   3  -6 32409.1 1247.16  75
  -1  -3   6 32416.3 1261.32  56
  -1  -3   6 32589.6 1377.12   4
  -1  -3   6 34771.2 1419.02  27
  -1   3   6 32605.0 1368.91   4
  -1   3   6 31678.4 1380.29  19
  -1  -3   6 32814.3 1412.17  16
  -1  -3   6 29315.4 1304.65  36
   1  -3  -6 31368.1 1347.05  35
  -1  -3   6 35021.8 1400.76  45
   1  -3  -6 32801.9 1379.69  34
   1  -3  -6 33013.9 1350.12  46
   1   3  -5 2028.92 109.615  59
   1   3  -5 1947.24 110.726  74
   1   3  -5 2036.24 110.821  65
   1   3  -5 1973.76 105.525  63
  -1  -3   5 1795.38 164.080  25
  -1  -3   5 1865.05 198.528  16
  -1  -3   5 2237.48 179.997   4
  -1   3   5 2165.32 177.665   4
   1  -3  -5 1745.51 156.643  46
   1  -3  -5 2068.41 174.406  29
   1  -3  -5 2178.76 178.444  35
  -1  -3   5 1967.87 120.945  52
  -1  -3   5 1837.93 187.262  45
   1   3  -4 43534.6 1683.09  59
   1   3  -4 46311.4 1687.54  65
  -1  -3   4 40478.5 1683.81  19
  -1   3   4 44611.9 1792.55  18
   1  -3  -4 46882.4 1767.19  11
  -1   3   4 45474.1 1763.51   4
  -1  -3   4 46437.2 1766.44   4
  -1  -3   4 44582.9 1768.04  25
  -1  -3   4 46498.1 1693.74  52
  -1  -3   4 47381.4 1791.02  45
   1  -3  -4 44618.3 1741.76  46
   1  -3  -4 41035.9 1706.95  37
   1  -3  -4 43456.0 1768.27  29
  -1  -3   4 46132.4 1791.04  38
  -1  -3   4 46193.8 1689.20  53
   1  -3  -3 43437.8 1564.77   2
   1  -3  -3 41511.6 1582.78  11
   1  -3  -3 36122.5 1506.12  25
  -1  -3   3 43758.9 1598.20  20
   1   3  -3 41399.8 1559.96   2
  -1  -3   3 41273.3 1564.76   4
  -1   3   3 39594.1 1559.75   4
  -1  -3   3 38931.5 1503.83  18
  -1  -3   3 39530.5 1573.20  32
   1  -3  -3 38693.9 1544.34  37
  -1  -3   3 39950.4 1507.98  53
  -1  -3   3 42153.7 1594.55  38
  -1  -3   3 41971.2 1512.55  52
   1  -3  -2 138.143 45.3309   2
  -1  -3   2 190.775 72.2617  20
   1   3  -2 239.818 58.9684  17
   1   3  -2 114.956 42.8395   2
  -1  -3   2 189.660 69.0566  26
  -1   3   2 156.827 64.4658   7
   1  -3  -2 125.763 59.7958  11
  -1  -3   2 241.323 53.5790   7
  -1   3   2 99.6855 60.2110  18
  -1  -3   2 117.656 54.6272  41
  -1  -3   2 277.863 67.1766  32
  -1  -3   1 147317. 6151.86  14
  -1  -3   1 165527. 6167.90  12
  -1  -3   1 161935. 6179.03  26
  -1  -3   1 170341. 6196.83   9
  -1  -3   1 154460. 6156.44  24
  -1   3   1 174451. 6189.96  18
   1  -3  -1 166068. 6174.87  25
  -1  -3   1 172109. 6193.17   7
   1   3  -1 176641. 6198.89  17
  -1  -3   1 166752. 6180.25  21
  -1  -3   1 174252. 6201.28  10
   1  -3  -1 166713. 6145.51  20
  -1   3   1 166373. 6192.02  31
   1  -3   0 16156.0 654.785  10
   1  -3   0 17182.1 690.077  25
  -1   3   0 16029.4 648.955   3
  -1  -3   0 16992.4 696.968   9
  -1  -3   0 15467.1 647.909   3
   1  -3   0 16877.0 662.607  20
   1  -3   0 17167.1 684.033  15
   1   3   0 18198.4 707.978  17
   1  -3   0 17724.2 657.000   9
  -1   3   0 17611.6 705.166   7
  -1   3   0 17161.6 680.252  31
   1   3   1 1586.65 98.5498   1
   1  -3   1 1653.13 134.198  14
  -1  -3  -1 1566.61 93.6531  16
   1   3   1 1508.95 118.257  19
   1   3   1 1905.86 144.462  17
   1  -3   1 1773.77 102.686   1
  -1   3  -1 1647.95 127.007   7
   1  -3   1 1628.96 127.270  25
   1  -3   1 1658.36 121.366  45
   1  -3   1 1764.74 112.540  38
  -1  -3  -2 3922.17 216.715   8
   1   3   2 3753.69 195.324   1
   1  -3   2 3860.31 226.672  25
   1   3   2 3537.54 216.460  19
   1  -3   2 3823.28 197.087   1
  -1   3  -2 3609.07 185.169   9
   1  -3   2 3753.34 224.794  41
   1  -3   2 3699.95 177.261  33
  -1   3  -2 3683.97 224.244  51
  -1   3  -2 3492.57 193.784  46
   1  -3   2 3474.62 210.971  45
   1  -3   3 14601.6 573.548  53
   1   3   3 15511.1 660.143  17
  -1  -3  -3 15657.9 651.922   8
   1  -3   3 14029.0 606.658  33
  -1   3  -3 14428.2 647.841  51
  -1   3  -3 14255.6 628.275  46
   1  -3   3 15553.2 656.777  45
   1  -3   3 13892.6 639.174  36
   1  -3   3 14334.4 655.354  41
  -1   3  -3 14078.9 586.562  34
  -1   3  -4 105056. 3943.41  59
  -1   3  -4 107859. 3954.25  64
   1  -3   4 106192. 3956.67  67
  -1   3  -4 109395. 3953.63  73
   1  -3   4 104549. 3949.31  57
  -1  -3  -4 100661. 3986.64  11
   1   3   4 109879. 4056.86  17
  -1   3  -4 97360.9 3948.00  24
  -1  -3  -4 112271. 4053.78  13
   1   3   4 113229. 4063.91  19
   1  -3   4 108212. 4041.07  36
  -1  -3  -4 101196. 3986.26  29
   1  -3   4 107847. 3959.33  52
  -1  -3  -4 102074. 3991.22  35
   1  -3   4 109217. 4021.92  33
  -1   3  -4 107000. 4043.71  46
  -1   3  -4 105824. 3995.30  30
  -1   3  -4 107910. 4054.51  51
  -1  -3  -4 97468.0 3999.99  42
  -1   3  -4 106959. 3995.54  34
  -1   3  -5 9471.82 383.042  73
  -1   3  -5 9106.92 373.485  59
  -1   3  -5 9121.02 381.458  74
  -1   3  -5 9138.08 383.722  64
   1  -3   5 8985.81 388.732  67
  -1   3  -5 9124.21 472.813  51
  -1  -3  -5 8274.33 413.234  35
  -1  -3  -5 9851.28 482.291  28
  -1   3  -5 9724.33 489.064  46
   1  -3   5 9074.04 464.151  33
  -1  -3  -5 9857.21 473.074  40
   1  -3   5 8709.70 456.733  36
   1  -3   5 9348.58 392.141  52
  -1   3  -5 9186.50 437.509  34
  -1   3  -5 9257.96 427.178  30
  -1  -3  -5 9803.95 488.939  13
  -1  -3  -5 7493.33 452.260   7
   1   3   5 10243.3 500.830  19
   1   3   5 8958.63 468.418  17
  -1  -3  -6 336.698 88.2652   7
   1   3   6 512.956 124.053  19
  -1  -3  -6 543.121 120.159  13
   1   3   6 572.522 109.824  17
  -1   3  -6 606.102 65.7053  88
   1   3   6 624.369 70.8107  92
   1  -3   6 541.360 69.8008 134
   1   3   6 621.520 68.1346 140
   1  -3   6 567.214 70.1271  56
  -1   3  -6 447.937 64.3224  75
  -1   3  -6 501.902 57.2513  59
  -1   3  -6 588.109 55.3516  63
  -1   3  -6 602.000 66.1785  74
   1  -3   6 632.607 72.8791  66
  -1   3  -6 474.761 63.7604 124
   1  -3   6 544.887 68.6346 132
   1  -3   6 544.993 68.6359  99
   1  -3   6 607.992 117.219  33
  -1   3  -6 716.147 106.761  34
  -1   3  -6 623.966 130.894  46
  -1   3  -6 445.800 81.1496  30
   1  -3   6 651.328 80.4332  52
  -1   3  -6 604.352 108.765  51
  -1  -3  -6 528.768 108.542  49
  -1  -3  -6 722.601 129.672  28
  -1  -3  -6 502.770 107.816  40
   1   3   7 6609.53 421.540  19
   1   3   7 6448.24 281.618 161
   1  -3   7 6337.64 290.191 152
   1   3   7 6198.27 289.032 155
   1   3   7 5962.46 283.742 140
   1  -3   7 5970.29 289.995 134
   1   3   7 6407.41 291.762 148
   1  -3   7 6244.67 291.385  66
  -1   3  -7 6369.62 281.886  59
  -1   3  -7 6356.32 274.872  63
   1  -3   7 6356.91 294.377  56
  -1   3  -7 6173.77 286.741 124
   1   3   7 6417.34 289.529 133
  -1   3  -7 5793.43 271.592 130
   1  -3   7 5709.34 287.772  93
   1   3   7 6508.42 297.401  92
  -1   3  -7 6263.84 286.029  88
  -1   3  -7 6712.25 292.600  75
  -1  -3  -7 5989.26 369.548  49
  -1  -3  -7 6767.11 418.907  28
  -1  -3  -7 6332.84 423.276  46
  -1   3  -7 6284.59 370.947  34
  -1  -3  -8 34800.8 1503.68  28
  -1  -3  -8 36488.4 1532.01  43
  -1  -3  -8 33636.9 1509.15  46
   1  -3   8 31211.8 1491.61  16
   1   3   8 33760.6 1506.51  19
   1   3   8 34276.0 1311.99 161
  -1   3  -8 34627.3 1323.47 156
   1   3   8 33153.1 1322.33 155
   1  -3   8 34597.1 1323.82 152
   1  -3   8 34441.1 1329.65 134
   1   3   8 32166.1 1316.37 140
   1   3   8 33107.6 1320.41 148
  -1   3  -8 33535.5 1305.80  63
   1  -3   8 32868.8 1324.09  56
   1  -3   8 31338.1 1313.31  72
  -1   3  -8 35469.7 1317.95  59
  -1  -3  -8 33302.4 1313.58  73
  -1   3  -8 33399.3 1325.68  73
   1   3   8 33960.4 1339.73 123
   1   3   8 33616.7 1321.15 133
  -1   3  -8 35407.6 1325.97 124
   1  -3   8 34793.5 1331.64 100
  -1   3  -8 34138.6 1311.89  97
  -1   3  -8 35299.7 1322.43  85
   1  -3   8 34340.6 1325.98  93
   1   3   8 33301.1 1330.73  92
   1  -3   8 31907.5 1314.06  87
  -1   3  -8 33296.4 1316.28  88
  -1  -3  -9 3934.32 367.684  43
  -1  -3  -9 4117.35 359.385  46
  -1  -3  -9 4354.35 363.602  22
   1   3   9 4556.51 368.228  19
   1   3   9 4487.88 219.119 161
   1  -3   9 4169.92 227.027 152
  -1   3  -9 4729.34 234.816 156
   1   3   9 4467.46 233.289 155
  -1   3  -9 4499.05 233.009 138
   1   3   9 4315.20 225.096 140
  -1   3  -9 4260.32 214.758  63
  -1   3  -9 4612.28 227.384  59
  -1  -3  -9 4847.80 231.427  74
  -1  -3  -9 4479.48 222.257  73
   1   3   9 4899.24 254.457 123
   1   3   9 4913.46 236.517 133
   1  -3   9 4186.89 236.942 132
  -1   3  -9 4810.65 237.783 124
   1  -3   9 4127.76 234.630 100
  -1   3  -9 4247.28 220.112  97
   1  -3   9 4506.07 231.702  93
   1   3   9 4536.55 242.506  92
  -1   3  -9 4132.85 220.206  88
   1  -3   9 4569.75 232.753  92
  -1   3  -9 4633.64 233.746  85
  -1  -3 -10 2075.52 252.221  43
  -1  -3 -10 1608.42 222.729  46
  -1  -3 -10 2132.81 246.584  22
  -1   3 -10 2009.17 136.419 156
   1   3  10 2441.96 145.273 155
   1  -3  10 1875.59 129.073 152
   1   3  10 2192.53 131.560 140
  -1   3 -10 2172.38 137.265 149
  -1   3 -10 2101.13 138.841 138
  -1  -3 -10 1962.48 125.446  73
  -1  -3 -10 1931.61 128.858  74
  -1   3 -10 1983.77 130.593  59
  -1   3 -10 2145.86 135.035  65
  -1   3 -10 2108.74 143.056  74
  -1  -3 -10 2248.46 143.670  59
  -1   3 -10 1824.09 118.836  63
   1   3  10 2148.84 138.946 133
  -1   3 -10 2121.60 142.061 124
   1   3  10 2204.17 156.736 123
   1  -3  10 1833.58 140.332 132
  -1   3 -10 2107.27 128.207  97
   1  -3  10 1844.25 138.503 100
  -1   3 -10 2023.52 133.804  85
  -1  -3 -10 2126.10 136.172  75
   1   3  10 1954.39 146.577  92
   1  -3  10 1874.47 128.260  93
   1  -3  10 2017.09 135.417  92
  -1  -3 -11 1662.00 212.717  34
  -1  -3 -11 1339.67 198.428  43
  -1   3 -11 1528.66 108.899 156
   1  -3  11 1798.64 116.283 159
   1   3  11 1628.97 112.902 155
   1   3  11 1489.53 102.383 145
  -1   3 -11 1490.76 105.252 149
  -1   3 -11 1631.27 112.028 138
  -1  -3 -11 1658.87 114.719  59
  -1  -3 -11 1368.57 99.5065  74
  -1   3 -11 1130.52 97.9157  65
  -1   3 -11 1839.24 120.527 124
   1  -3  11 1598.48 116.755 132
   1   3  11 1373.13 104.613 133
   1   3  11 1611.46 125.463 123
   1  -3  11 1587.43 119.158 133
  -1   3 -11 1459.18 99.6716  97
   1  -3  11 1321.03 99.5172  92
  -1  -3 -11 1536.52 105.028  75
  -1   3 -11 1853.05 117.037  85
   1   3  11 1521.61 119.263  92
  -1   3 -12-7.19322 35.0501 156
   1  -3  12 3.84135 35.7637 159
   1   3  12-27.3979 38.8917 155
  -1   3 -12-22.3385 37.8327 138
   1   3  12-28.1670 45.3829 123
   1  -3  12 37.6232 46.5509 133
   1  -3  12-25.8766 42.3601 132
  -1   3 -12-38.6485 43.6360 124
  -1  -3 -12 6.53582 33.0869  75
  -1  -3 -12-21.7865 38.3918  59
  -1   3 -12-31.7536 43.1400 115
  -1  -3 -12 4.12050 39.0234  85
   1   3  12-45.3597 45.7539  92
  -1   3 -12 12.2295 38.9297  85
   1   3  13 151.522 27.7414 160
   1  -3  13 175.280 34.9050 123
  -1   3 -13 149.417 30.5505 124
  -1   3 -13 163.515 30.4415 115
  -1  -3 -13 144.870 26.8498  85
   1   4 -13 574.360 47.2839 156
  -1   4  13 564.424 49.3371 155
  -1   4  13 488.002 41.7453 145
  -1  -4  13 614.967 49.0150 132
  -1  -4  13 614.187 53.6497 133
   1  -4 -13 489.479 42.2013  97
   1  -4 -13 444.051 44.3502  80
  -1   4  12 9.27419 46.2703 155
   1   4 -12 4.36135 41.1515 156
  -1   4  12 15.1408 36.0233 140
   1  -4 -12 4.30667 37.5991  61
   1  -4 -12 25.4037 37.6889  63
   1  -4 -12 57.7244 35.0660  59
  -1  -4  12 39.1369 48.6275 132
   1   4 -12 49.5285 34.2321 129
   1  -4 -12 60.1101 42.7710  97
   1   4 -12 131.165 40.6527 115
   1  -4 -12 31.5128 31.1030  85
   1  -4 -11 1357.53 191.489  39
   1  -4 -11 1217.32 191.397  43
   1   4 -11 1520.45 111.229 156
  -1   4  11 1268.67 106.748 155
  -1   4  11 1398.28 105.139 140
   1  -4 -11 1580.89 104.714  59
   1  -4 -11 1587.13 106.788  63
   1  -4 -11 1348.72 91.2021 124
   1   4 -11 1419.29 100.556 129
  -1   4  11 1215.84 94.5576  95
  -1  -4  11 1475.17 117.839  93
   1  -4 -11 1367.06 95.7440  85
  -1  -4  11 1357.57 106.905  87
   1  -4 -10 1582.87 222.610  28
   1  -4 -10 1801.68 243.161  43
   1  -4 -10 1661.42 226.281  34
  -1   4  10 1573.15 213.131  19
  -1   4  10 1768.29 113.940 161
  -1  -4  10 1571.43 111.750 152
  -1   4  10 1582.31 129.666 155
  -1   4  10 1861.06 138.912 148
   1   4 -10 1743.01 109.387 149
   1   4 -10 1686.79 110.561 138
  -1   4  10 1781.04 126.948 140
  -1  -4  10 1700.94 138.153 134
  -1  -4  10 1827.14 140.312  72
   1  -4 -10 1821.35 122.172  59
   1  -4 -10 1831.94 125.420  63
   1   4 -10 1708.29 118.209  65
   1  -4 -10 1727.11 113.056 130
  -1   4  10 1849.28 126.219 123
   1   4 -10 1992.40 136.318 124
   1   4 -10 2017.22 127.638  97
  -1   4  10 1825.76 126.016  95
  -1  -4  10 1779.04 135.464  87
   1   4 -10 1978.45 133.376  85
  -1  -4  10 2074.73 149.724  93
   1  -4  -9 4889.94 402.989  28
  -1  -4   9 5513.41 409.304  33
   1  -4  -9 5403.93 406.360  34
  -1  -4   9 4180.73 401.098  16
  -1  -4   9 4886.79 432.685  27
   1  -4  -9 4985.13 380.656   2
   1   4  -9 4624.15 378.404   2
  -1   4   9 4699.00 390.164  19
  -1  -4   9 4914.23 257.463 153
  -1  -4   9 5144.90 251.784 152
   1   4  -9 5302.79 245.693 138
   1   4  -9 4797.07 240.709 149
  -1  -4   9 5021.56 266.957 134
  -1   4   9 4953.16 259.494 136
  -1   4   9 5304.64 271.973 148
  -1   4   9 5175.26 261.926 140
   1   4  -9 5145.75 253.366  65
   1  -4  -9 5006.03 250.927  59
  -1  -4   9 5213.35 273.489  72
  -1  -4   9 4989.68 255.665  62
  -1   4   9 5385.92 260.458 123
   1   4  -9 5411.17 262.557 124
  -1  -4   9 5100.99 267.354 132
   1   4  -9 5203.92 253.014 130
  -1   4   9 5409.58 261.345  95
   1   4  -9 5728.89 259.461  97
  -1  -4   9 5289.48 279.640  93
  -1   4   9 5214.15 264.346  92
   1   4  -9 5210.65 261.777  85
  -1  -4   9 5295.59 274.703  87
  -1  -4   9 5579.69 275.336  83
   1  -4  -8 19809.8 974.359  34
  -1  -4   8 18514.6 956.747  33
   1  -4  -8 21034.4 992.879  28
   1  -4  -8 19204.1 914.087  46
   1  -4  -8 19569.8 946.160   2
   1   4  -8 19111.0 944.899   2
  -1  -4   8 18459.8 1005.15  27
  -1  -4   8 16543.7 972.920  16
  -1   4   8 20131.0 975.382  19
   1  -4  -8 19704.3 988.922  13
  -1  -4   8 19786.4 796.552 153
  -1   4   8 19199.7 797.645 140
  -1   4   8 19209.5 805.993 148
  -1  -4   8 20145.3 806.073 134
   1   4  -8 19975.0 783.141 149
  -1   4   8 18614.1 797.128 136
   1   4  -8 18499.0 779.248 138
  -1  -4   8 21174.2 822.510  66
  -1  -4   8 19658.3 800.915  62
   1   4  -8 19788.1 793.748  65
  -1  -4   8 19521.4 812.811  72
   1  -4  -8 19903.6 790.377  59
   1   4  -8 19631.2 785.329  63
  -1  -4   8 21106.3 822.587  56
  -1   4   8 19046.2 793.718 123
  -1  -4   8 19604.1 803.844 132
   1   4  -8 18732.8 788.135 130
   1   4  -8 19413.4 793.906 124
   1   4  -8 20818.1 794.440  97
  -1  -4   8 19347.5 812.956  93
   1   4  -8 20691.4 798.882  85
  -1  -4   8 19444.2 803.847  83
  -1   4   8 19917.7 801.132  92
  -1  -4   7 548.908 135.915  33
   1  -4  -7 400.691 110.940  35
   1  -4  -7 473.875 106.380  46
   1  -4  -7 402.629 129.593  28
  -1  -4   7 315.435 82.5552  36
   1  -4  -7 491.863 134.211  34
  -1   4   7 368.580 117.921  19
  -1  -4   7 221.523 130.634  16
   1   4  -7 501.059 119.304   2
   1  -4  -7 315.563 102.802   2
  -1  -4   7 428.994 146.412  27
  -1   4   7 527.963 63.2038 154
  -1  -4   7 483.633 66.7379 153
  -1  -4   7 438.684 72.1070 134
   1   4  -7 410.481 57.9664 149
  -1   4   7 499.689 70.8191 141
   1   4  -7 477.310 58.4433 138
  -1   4   7 484.058 75.3427 148
  -1  -4   7 566.904 77.8664  62
   1   4  -7 471.724 56.8592  63
   1   4  -7 447.692 62.4724  65
  -1  -4   7 388.022 78.0048  56
  -1  -4   7 489.434 85.0025  66
   1   4  -7 502.582 66.1193 130
  -1   4   7 494.209 67.7270 123
  -1  -4   7 427.485 72.4910 132
   1   4  -7 552.267 64.8877  97
  -1   4   7 495.939 69.4757  92
  -1  -4   7 498.721 70.6723  83
   1   4  -7 599.645 70.9210  85
   1   4  -7 483.806 62.8029  88
   1  -4  -6 430.528 106.907  34
   1  -4  -6 589.145 116.008  29
  -1  -4   6 541.939 76.5432  52
  -1  -4   6 484.246 129.258  45
   1  -4  -6 384.915 99.1818  35
   1  -4  -6 503.188 98.0542  46
  -1  -4   6 512.348 116.306   4
  -1   4   6 494.874 124.092  19
  -1   4   6 382.277 101.645   4
  -1  -4   6 622.773 148.194  27
   1  -4  -6 292.185 91.0051   2
  -1  -4   6 476.932 147.532  16
  -1  -4   6 590.399 122.691  25
   1   4  -6 424.513 102.883   2
   1   4  -6 571.844 67.5957 158
  -1   4   6 378.489 59.9352 136
  -1   4   6 757.800 67.3342 141
  -1   4   6 517.330 69.9553 148
  -1   4   6 455.365 68.1078 143
   1   4  -6 415.167 59.6092 130
   1   4  -6 480.821 57.8678  97
   1   4  -6 463.175 61.4034  85
  -1   4   6 433.190 66.2643  92
  -1  -4   6 508.661 68.6432  83
   1   4  -6 484.754 54.4861  63
   1   4  -6 586.315 64.7466  65
  -1  -4   6 628.994 82.5576  66
   1   4  -5 12516.7 608.575   2
  -1  -4   5 14140.3 631.140   4
  -1  -4   5 13264.6 640.339  25
   1  -4  -5 13436.0 625.740  11
  -1   4   5 12810.5 615.659   4
   1  -4  -5 13412.0 616.200   2
  -1  -4   5 13456.7 656.404  45
   1  -4  -5 14111.3 637.590  29
   1  -4  -5 12636.6 597.425  46
  -1  -4   5 13438.4 545.338  52
   1  -4  -5 13092.9 634.366  35
   1   4  -5 13005.7 535.135  65
  -1  -4   4 3010.23 219.160  25
   1  -4  -4 3000.85 208.380  11
  -1  -4   4 2539.55 180.274   4
   1  -4  -4 2700.51 181.104   2
  -1   4   4 2700.63 185.079   4
   1   4  -4 2702.73 179.621   2
   1  -4  -4 2581.73 169.849  46
   1  -4  -4 2421.53 161.046  37
  -1  -4   4 2591.35 139.167  52
  -1  -4   4 2493.44 133.340  53
  -1  -4   4 2821.15 219.485  38
   1   4  -4 2579.83 132.770  65
  -1  -4   4 2523.33 128.368  67
  -1  -4   3 91659.2 3533.84   4
   1  -4  -3 91454.6 3532.96   2
   1   4  -3 87974.4 3529.16   2
  -1  -4   3 97344.6 3594.42  20
   1  -4  -3 92043.1 3575.05  11
  -1   4   3 92154.2 3533.84   4
  -1   4   3 97779.9 3593.39  18
  -1  -4   3 90994.6 3557.06  41
  -1  -4   3 93527.4 3562.50  32
  -1  -4   3 97329.7 3591.96  38
   1   4  -3 94859.9 3490.90  65
  -1  -4   3 91748.0 3487.64  53
  -1   4   2 12179.2 531.303  18
  -1  -4   2 11345.9 478.360   4
  -1  -4   2 11436.2 523.933  26
  -1   4   2 11292.9 478.190   4
   1  -4  -2 11589.3 479.360   2
  -1  -4   2 12546.6 516.930   7
   1   4  -2 11028.0 475.743   2
  -1  -4   2 11809.6 535.514  20
   1   4  -2 12658.5 524.920  17
  -1  -4   2 11124.2 510.595  32
  -1  -4   2 11395.3 506.904  41
   1   4  -2 11535.6 489.561  44
  -1  -4   1 7372.04 362.257  26
  -1   4   1 7630.91 384.852   7
  -1  -4   1 7766.10 379.107  10
  -1  -4   1 7929.41 356.849  21
  -1  -4   1 8344.54 378.329   9
  -1  -4   1 7818.26 343.621  12
   1  -4  -1 7628.35 327.274  20
  -1  -4   1 6673.56 334.010  14
   1   4  -1 8332.98 386.253  17
  -1  -4   1 8316.57 380.807   7
  -1  -4   1 7147.36 327.260  24
   1  -4  -1 7883.27 361.843  15
  -1   4   1 8038.11 363.694  18
  -1   4   1 8278.25 366.400  51
  -1  -4   0 4127.26 242.630   7
  -1   4   0 3636.50 230.144   7
   1  -4   0 3932.54 161.803   1
   1   4   0 3383.16 157.425   1
   1  -4   0 4253.66 194.925   9
   1  -4   0 3747.59 195.416  20
   1   4   0 4262.18 247.413  17
   1  -4   0 4363.06 229.085  25
   1  -4   0 3774.37 211.044  15
  -1   4   0 3951.20 198.138  18
   1  -4   0 4153.10 194.966  10
  -1  -4   0 4243.54 230.946   9
  -1   4   0 3915.86 227.674  51
   1  -4   0 3614.64 184.335  39
  -1   4   0 4088.76 210.290  31
   1  -4   0 3957.73 190.921  38
  -1   4   0 4453.12 238.672  44
   1   4   1 20668.5 843.129  17
   1   4   1 17794.0 750.565   1
   1  -4   1 20907.5 826.323  14
  -1  -4  -1 18891.4 755.315   3
   1   4   1 20289.1 801.894  19
   1  -4   1 20649.8 828.241  25
  -1   4  -1 19233.4 754.986  18
  -1   4  -1 20452.8 826.634   7
  -1   4  -1 18451.1 755.105   3
   1  -4   1 19361.9 755.874   1
   1  -4   1 20337.0 809.055  45
  -1   4  -1 20763.2 826.185  44
   1  -4   1 19651.8 790.217  38
  -1   4  -1 19547.8 780.775  31
  -1   4  -2 975.155 107.033   7
  -1  -4  -2 725.203 104.377   7
  -1   4  -2 890.212 80.6105   9
  -1  -4  -2 543.750 40.2627  16
   1  -4   2 1009.48 124.987  25
   1  -4   2 1018.44 130.766  26
   1   4   2 827.425 102.132  19
   1  -4   2 774.821 105.938  45
   1  -4   2 868.973 121.146  41
  -1   4  -2 777.116 109.092  51
   1  -4   2 665.701 60.8864  33
  -1   4  -3 12099.0 572.193   7
  -1  -4  -3 13368.6 617.477   7
   1  -4   3 13144.9 621.462  26
   1   4   3 13499.9 618.422  17
  -1  -4  -3 13725.8 607.823   8
   1   4   3 13299.6 601.347  19
   1  -4   3 12547.8 543.134  33
  -1   4  -3 13126.5 608.672  51
   1  -4   3 13495.9 619.142  41
   1  -4   3 13277.9 608.710  45
   1  -4   3 12366.2 505.572  57
   1   4   4 811.671 132.286  17
  -1   4  -4 703.391 96.6701   7
  -1  -4  -4 856.362 129.882   8
  -1  -4  -4 716.967 121.148  13
  -1  -4  -4 1014.53 134.934   7
   1  -4   4 855.005 134.082  45
   1  -4   4 854.208 120.683  36
   1  -4   4 882.522 145.030  41
   1  -4   4 851.312 104.461  33
  -1  -4  -4 738.000 89.8675  29
  -1   4  -4 866.511 126.937  51
   1  -4   4 791.894 75.8467  53
   1  -4   4 973.694 76.2481  67
  -1   4  -4 822.596 57.5555  59
   1  -4   4 878.719 65.0728  57
  -1   4  -4 830.505 65.7693  73
  -1   4  -5 5119.57 230.400  75
  -1   4  -5 5156.69 232.221  74
   1  -4   5 5311.38 241.997  67
  -1   4  -5 5213.27 234.510  73
  -1   4  -5 5282.89 222.182  59
   1  -4   5 5233.60 246.160  52
   1  -4   5 4706.41 313.915  36
  -1  -4  -5 4524.53 272.511  35
   1  -4   5 5112.85 300.032  33
  -1  -4  -5 4756.02 269.345  29
  -1  -4  -5 4872.43 305.936  40
   1  -4   5 5319.04 245.209  53
  -1   4  -5 4389.73 312.522  51
  -1  -4  -5 4643.20 270.698  11
  -1  -4  -5 5608.69 341.723  13
   1   4   5 4977.31 329.636  17
   1   4   5 5350.73 341.017  19
  -1  -4  -5 4263.83 314.777   7
  -1  -4  -6 23260.0 1010.38  40
  -1  -4  -6 22624.0 1008.26  49
  -1  -4  -6 23274.4 1046.98  28
   1  -4   6 24153.7 932.793  52
   1  -4   6 22005.6 970.364  37
  -1   4  -6 23210.1 1040.67  51
   1  -4   6 23016.7 1019.46  33
   1  -4   6 23636.7 1033.19  36
   1   4   6 23727.0 1066.16  19
  -1  -4  -6 24711.0 1070.77  13
   1   4   6 22445.1 1036.05  17
   1   4   6 22383.7 904.930 151
   1   4   6 22317.1 909.179 161
   1   4   6 23090.3 915.659 140
   1   4   6 24212.0 920.237 143
   1  -4   6 23585.4 919.426 134
   1   4   6 23728.7 919.604 148
  -1   4  -6 23725.0 915.718 138
  -1   4  -6 23517.5 903.323  59
   1  -4   6 23262.8 921.771  66
  -1   4  -6 21631.4 892.595  63
  -1   4  -6 24251.7 917.471  74
  -1   4  -6 23754.1 918.153  73
   1  -4   6 23191.7 925.571  67
   1  -4   6 24512.0 923.677 132
   1   4   6 23164.0 910.602 133
  -1   4  -6 22859.1 915.511 124
   1   4   6 22639.9 925.475 123
   1  -4   6 22370.7 916.171  99
   1  -4   6 22922.9 925.560  83
   1  -4   6 22052.6 909.040  91
  -1   4  -6 23237.2 916.050  88
  -1   4  -6 22989.2 908.148  85
  -1   4  -6 23864.8 915.281  75
  -1  -4  -7 7085.93 437.456  28
  -1  -4  -7 7058.80 448.393  46
   1   4   7 6816.28 444.814  19
   1   4   7 5067.09 375.817  17
  -1   4  -7 6676.20 305.428 156
   1  -4   7 6582.56 306.173 152
   1   4   7 6474.57 305.589 155
   1   4   7 6248.29 295.429 161
   1   4   7 5647.91 293.153 150
   1  -4   7 6907.91 311.866 134
  -1   4  -7 6615.99 305.349 138
   1   4   7 6552.45 306.431 148
   1   4   7 6797.03 305.436 140
  -1   4  -7 7075.66 308.319 149
   1  -4   7 6721.65 312.320  66
  -1   4  -7 6471.88 305.693  74
  -1   4  -7 6960.27 295.357  59
  -1   4  -7 6539.26 283.793  63
  -1   4  -7 7025.07 307.674  75
   1  -4   7 6740.71 314.785  56
   1  -4   7 6931.48 313.102 132
   1   4   7 6582.35 300.223 133
   1   4   7 6607.02 318.842 123
  -1   4  -7 6131.75 288.263  97
   1  -4   7 6223.11 304.889  99
  -1   4  -7 6581.86 304.322  88
   1   4   7 6746.03 313.140  92
  -1   4  -7 7096.99 302.043  85
   1  -4   7 6322.91 315.619  83
  -1  -4  -8 982.256 178.020  43
  -1  -4  -8 879.948 162.964  28
  -1  -4  -8 771.850 163.629  46
   1   4   8 916.985 179.108  19
   1  -4   8 555.756 155.069  16
   1  -4   8 706.675 85.5636 152
  -1   4  -8 808.250 86.5072 156
   1   4   8 1018.67 95.3632 155
   1   4   8 714.520 80.6157 161
   1  -4   8 755.678 91.4439 134
   1   4   8 714.533 84.8875 140
  -1   4  -8 939.419 92.3143 149
  -1   4  -8 845.607 86.2899 138
  -1   4  -8 907.225 88.8991  75
   1  -4   8 695.112 89.6945  66
  -1   4  -8 642.520 72.4080  59
   1  -4   8 759.073 89.5873  72
   1  -4   8 813.072 99.0547  56
  -1   4  -8 753.361 84.3721  74
  -1   4  -8 626.314 65.1300  63
  -1  -4  -8 654.665 72.3770  73
   1   4   8 810.824 87.5759 133
   1   4   8 901.081 105.664 123
  -1   4  -8 754.351 76.3199 129
   1  -4   8 847.776 97.2674 132
  -1   4  -8 764.495 74.3313  97
   1  -4   8 915.402 106.675  83
   1  -4   8 793.585 93.9843  93
  -1   4  -8 738.276 82.1745  88
   1   4   8 859.990 98.8424  92
  -1   4  -8 932.248 86.6855  85
  -1  -4  -9 792.029 157.111  46
  -1  -4  -9 719.331 167.252  43
  -1  -4  -9 444.325 151.670  34
   1  -4   9 548.882 148.002  16
   1   4   9 575.217 73.5586 161
   1  -4   9 713.499 87.0977 152
  -1   4  -9 581.153 84.6395 156
   1   4   9 660.515 87.9502 155
   1  -4   9 685.395 91.3235 134
  -1   4  -9 511.112 80.0707 138
   1   4   9 596.078 79.0452 140
  -1   4  -9 587.631 80.2224 149
  -1   4  -9 551.938 78.8293  74
  -1   4  -9 724.612 73.2998  59
  -1   4  -9 678.362 85.0784  75
   1  -4   9 699.186 77.5238  72
  -1  -4  -9 650.966 73.8986  74
  -1  -4  -9 665.948 71.2084  73
  -1   4  -9 552.709 77.1014  65
   1   4   9 637.677 96.5864 123
  -1   4  -9 638.277 86.4844 124
   1   4   9 572.913 75.8505 133
   1  -4   9 695.832 90.1272 100
  -1   4  -9 535.273 67.3175  97
   1  -4   9 745.704 95.0773  83
   1  -4   9 724.208 87.9394  93
  -1   4  -9 527.814 72.7530  88
   1  -4   9 487.371 73.6243  87
   1   4   9 589.297 91.3141  92
  -1   4  -9 582.811 78.0180  85
   1  -4   9 574.622 79.0880  92
  -1  -4 -10 6260.68 456.287  34
  -1  -4 -10 5202.44 422.779  43
  -1  -4 -10 6008.18 423.156  46
  -1  -4 -10 5390.02 420.731  22
   1   4  10 6064.76 294.322 155
   1  -4  10 6139.00 288.752 152
   1   4  10 6356.09 279.490 161
  -1   4 -10 6333.04 295.529 156
   1   4  10 6355.40 288.658 140
  -1   4 -10 6108.17 289.413 138
  -1   4 -10 6770.08 294.647 149
  -1  -4 -10 6426.99 295.830  59
  -1  -4 -10 5715.18 276.888  74
  -1   4 -10 5798.50 288.964  65
  -1   4 -10 6651.99 299.894 124
   1   4  10 6310.94 285.606 133
   1   4  10 6402.32 307.855 123
   1  -4  10 6001.58 294.381 100
  -1   4 -10 5853.90 274.429  97
  -1  -4 -10 5853.20 282.339  75
   1  -4  10 5618.18 279.105  92
   1   4  10 6320.30 304.679  92
  -1   4 -10 5890.34 277.948  88
   1  -4  10 6394.91 287.775  93
  -1   4 -10 6238.62 290.588  85
  -1  -4 -11 7876.79 513.161  43
   1   4  11 8768.18 382.749 155
  -1   4 -11 8875.52 380.841 156
   1  -4  11 8879.90 385.036 159
   1   4  11 8435.94 370.812 145
  -1   4 -11 9269.03 377.454 149
  -1   4 -11 8921.66 376.544 138
   1   4  11 8651.79 390.091 123
   1  -4  11 9006.86 389.717 132
  -1   4 -11 9656.93 389.814 124
   1  -4  11 8665.44 386.572 133
  -1  -4 -11 8251.70 363.053  74
  -1  -4 -11 8642.01 380.518  59
  -1   4 -11 8154.15 373.532  65
  -1   4 -11 9192.51 386.803 115
   1   4  11 8714.23 388.901  92
  -1   4 -11 9043.09 378.361  85
  -1  -4 -11 8591.98 368.802  75
   1   4  12 2823.73 142.845 155
   1  -4  12 2569.17 140.103 159
   1  -4  12 2652.05 144.918 133
   1   4  12 2734.20 144.102 123
  -1   4 -12 2923.44 146.667 124
   1  -4  12 2881.05 147.543 132
  -1  -4 -12 2899.55 143.806  63
  -1  -4 -12 2872.46 143.068  59
  -1   4 -12 2923.27 145.489 115
  -1  -4 -12 2767.71 139.163  85
  -1   4 -13 387.222 34.1042 124
   1  -4  13 335.088 34.2812 133
  -1  -4 -13 350.800 32.8499  97
   1   5 -13 105.328 24.2943 124
  -1  -5  13 47.1683 25.9489 132
   1  -5 -13 77.3953 21.8504 106
  -1   5  13 133.191 26.0292 155
  -1   5  13 98.9005 23.2289 160
  -1   5  12 4201.53 186.583 140
  -1   5  12 4081.72 190.648 145
   1  -5 -12 3864.02 182.842  63
   1   5 -12 3546.89 172.985 129
  -1  -5  12 3825.12 191.688 133
   1   5 -12 4212.59 189.275 124
   1  -5 -12 4068.86 181.584  97
  -1   5  12 4134.89 191.438 155
   1   5 -12 4052.86 189.186 156
   1  -5 -11 170.364 94.7622  39
   1  -5 -11 306.762 121.576  43
  -1   5  11 289.580 47.0936 161
   1   5 -11 223.138 58.0999 156
  -1  -5  11 320.014 67.0050 134
  -1   5  11 235.874 55.1335 140
  -1  -5  11 244.785 55.9200  72
   1  -5 -11 354.750 56.7691  63
   1  -5 -11 179.532 42.9281  59
  -1  -5  11 249.693 60.8272 132
   1   5 -11 269.103 58.7883 124
   1   5 -11 319.588 56.0406 129
   1   5 -11 291.092 49.5555 115
  -1  -5  11 230.224 60.7838  87
  -1  -5  11 217.985 64.9311  93
   1  -5 -11 279.747 44.6493  85
   1  -5 -10 16387.0 896.652  28
   1  -5 -10 18291.8 902.289  34
  -1  -5  10 17135.5 945.730  27
  -1  -5  10 16921.2 713.112 152
  -1   5  10 17086.6 711.822 161
   1   5 -10 17626.7 727.288 156
  -1   5  10 17505.9 727.843 140
  -1  -5  10 17879.3 737.337 134
   1   5 -10 17012.1 717.367  65
   1  -5 -10 17435.5 713.674  59
   1  -5 -10 18103.1 721.555  63
  -1  -5  10 16883.5 733.490  72
  -1  -5  10 17838.7 735.894 132
  -1   5  10 17171.1 716.154 123
   1   5 -10 19530.8 728.268 129
   1   5 -10 18034.8 726.235 124
   1  -5 -10 18001.4 704.651 130
  -1   5  10 17527.5 717.362  95
  -1  -5  10 18505.9 744.673  93
  -1  -5  10 18796.0 741.133  87
   1  -5  -9 5013.16 385.826  34
   1  -5  -9 4685.32 388.477  28
  -1  -5   9 4534.67 365.220  33
  -1  -5   9 5258.93 432.322  27
  -1  -5   9 4270.89 406.528  16
  -1   5   9 3481.26 350.935  19
   1   5  -9 3504.42 328.694   2
  -1  -5   9 4439.95 234.667 153
  -1  -5   9 4841.49 238.424 152
  -1   5   9 4367.92 219.281 151
  -1  -5   9 4870.40 251.713 134
  -1   5   9 4810.32 255.024 148
  -1   5   9 5104.44 249.764 140
   1   5  -9 4503.66 223.499 149
  -1  -5   9 4788.12 242.342  62
  -1  -5   9 4852.76 260.177  72
   1   5  -9 4568.53 236.418  65
   1  -5  -9 4397.38 226.828  59
   1   5  -9 4878.63 242.004 124
  -1  -5   9 4756.70 251.273 132
  -1   5   9 4519.42 235.300 123
  -1   5   9 4865.13 238.828  95
  -1  -5   9 4783.80 249.650  83
  -1  -5   9 4867.22 259.472  87
   1   5  -9 4848.80 243.587  85
  -1  -5   9 4886.15 260.962  93
  -1  -5   9 4303.06 229.801  76
  -1  -5   8 14683.4 769.863  33
   1  -5  -8 15163.2 783.806  34
   1  -5  -8 15950.5 814.772  28
  -1  -5   8 13313.8 817.932  16
   1   5  -8 13766.5 738.379   2
  -1   5   8 15818.0 806.104  19
  -1  -5   8 15188.4 836.740  27
   1  -5  -8 13246.4 732.237   2
  -1  -5   8 14487.0 610.508 153
  -1   5   8 14330.6 617.838 140
  -1   5   8 14788.6 628.761 148
  -1  -5   8 15128.3 624.488 134
   1   5  -8 14675.7 602.088 149
   1  -5  -8 14467.4 602.787  59
   1   5  -8 14558.5 614.126  65
  -1  -5   8 14706.3 634.404  72
  -1  -5   8 15230.3 639.162  66
  -1  -5   8 14448.2 637.754  56
  -1  -5   8 14651.8 624.159  62
   1   5  -8 14015.1 607.770 130
   1   5  -8 14898.9 612.393 124
  -1   5   8 15029.6 614.657 123
  -1  -5   8 13767.1 619.371 132
  -1   5   8 14896.2 615.774  95
   1   5  -8 14700.3 608.198  97
  -1   5   8 15172.9 624.133  92
   1   5  -8 15573.9 619.447  85
  -1  -5   8 14598.0 633.012  93
  -1  -5   8 15077.4 625.465  83
  -1  -5   7 13675.8 723.447  33
   1  -5  -7 13994.7 727.979  34
   1  -5  -7 14573.1 709.797  35
  -1  -5   7 12217.7 669.990  36
   1  -5  -7 12978.9 685.449   2
   1   5  -7 13230.3 689.810   2
  -1  -5   7 13881.0 778.915  27
  -1  -5   7 13620.1 788.169  16
  -1   5   7 12919.7 732.737  19
  -1  -5   7 13917.5 578.230 153
  -1   5   7 13554.8 579.306 154
  -1   5   7 13864.6 591.732 148
  -1   5   7 13634.1 583.691 141
  -1   5   7 14454.2 593.788 143
  -1   5   7 13091.5 582.070 140
  -1   5   7 13955.9 585.213 136
   1   5  -7 14157.3 572.295 149
  -1  -5   7 13925.9 588.946 134
  -1   5   7 13218.9 570.601 144
   1   5  -7 14138.1 576.417 135
  -1  -5   7 14411.9 604.455  66
  -1  -5   7 14018.4 603.022  56
   1   5  -7 14360.3 584.643  65
  -1  -5   7 13598.8 587.283 132
  -1   5   7 14254.6 571.573 128
  -1   5   7 14779.9 583.483 123
   1   5  -7 13703.2 577.068 130
   1   5  -7 13624.0 576.874 124
  -1   5   7 14414.5 585.651  95
   1   5  -7 14295.8 576.275  97
  -1   5   7 14593.7 589.780  92
  -1  -5   7 14322.5 590.451  83
   1   5  -7 14288.6 582.089  85
   1  -5  -6 11093.2 554.629  29
   1  -5  -6 10503.7 559.151  34
  -1  -5   6 11890.9 613.097  45
  -1  -5   6 11008.4 450.258  52
   1  -5  -6 10255.1 547.026  35
   1  -5  -6 10047.6 522.603   2
  -1  -5   6 10918.5 573.551  25
   1   5  -6 9846.89 518.213   2
  -1   5   6 10011.8 431.858 154
  -1  -5   6 9914.76 425.704 153
  -1   5   6 9712.82 424.979 144
   1   5  -6 10296.8 430.906 135
  -1   5   6 10475.0 435.425 136
   1   5  -6 9975.48 422.592 149
  -1   5   6 9866.31 438.789 143
   1   5  -6 10948.4 437.739  65
  -1   5   6 10079.8 429.410 123
   1   5  -6 9762.61 424.036 124
  -1   5   6 10271.4 424.831 128
  -1  -5   6 10102.9 436.472 132
   1   5  -6 9246.03 425.628 130
  -1   5   6 10378.3 435.284  95
   1   5  -6 10197.0 425.689  97
   1   5  -6 9488.49 427.814  88
  -1   5   6 10028.6 434.654  92
  -1   5   6 9755.59 417.646  90
   1   5  -6 10433.9 430.764  85
  -1  -5   6 10011.2 434.086  83
  -1  -5   5 35897.2 1471.10  38
  -1  -5   5 34928.5 1304.02  53
   1  -5  -5 34761.5 1424.42  29
  -1  -5   5 34621.1 1309.83  52
   1  -5  -5 32706.1 1374.97   2
   1   5  -5 33595.0 1376.08   2
  -1   5   5 35168.1 1446.48  19
  -1  -5   5 33605.7 1443.02  25
   1  -5  -5 33516.8 1416.46  11
  -1   5   5 32050.0 1302.10 154
  -1   5   5 32734.1 1299.73 141
  -1   5   5 32844.4 1304.00 143
  -1   5   5 34341.8 1309.29 148
   1   5  -5 32590.8 1294.82 130
  -1   5   5 32782.4 1301.68  95
   1   5  -5 34650.2 1298.62  85
  -1   5   5 34690.0 1304.49  92
   1   5  -5 31962.1 1296.52  88
   1   5  -5 34345.0 1303.73  65
  -1  -5   5 33466.0 1295.58  67
  -1  -5   4 2459.69 127.340  67
   1   5  -4 2475.95 135.745  65
  -1  -5   4 2404.21 171.518   4
  -1   5   4 2619.08 215.681  19
   1  -5  -4 2556.54 206.789  11
  -1  -5   4 2712.19 226.870  25
   1  -5  -4 2395.55 167.863   2
   1   5  -4 2485.73 168.497   2
  -1   5   4 2412.75 171.007   4
   1   5  -4 2141.08 172.684  44
  -1  -5   4 2472.77 132.931  53
  -1  -5   4 2685.74 228.635  38
  -1  -5   4 2439.48 137.376  52
   1  -5  -4 2213.19 168.991  37
   1   5  -3 47930.6 1786.76  65
  -1  -5   3 46321.5 1781.99  53
  -1  -5   3 46682.6 1815.24   4
   1   5  -3 47508.8 1813.43   2
  -1  -5   3 49615.6 1906.73  20
  -1   5   3 45295.5 1812.98   4
   1  -5  -3 45687.1 1819.02  25
   1  -5  -3 46337.5 1887.81  11
   1  -5  -3 46884.1 1815.13   2
   1   5  -3 46011.9 1836.37  44
  -1  -5   3 47353.4 1863.46  32
  -1  -5   3 47411.5 1867.16  41
  -1  -5   3 49373.8 1904.58  38
  -1   5   2 1490.38 139.851  18
  -1   5   2 1321.35 84.3903   4
   1   5  -2 1695.43 150.983  17
  -1  -5   2 1464.08 146.279  26
  -1  -5   2 1649.72 154.027  20
  -1  -5   2 1375.44 129.626  32
  -1  -5   2 1470.53 134.428  41
  -1  -5   2 1396.64 114.335  47
   1   5  -2 1405.76 120.174  44
   1   5  -1 11496.5 460.986  65
   1   5  -1 12094.1 554.049  17
   1  -5  -1 11472.4 488.039  20
  -1  -5   1 11111.8 510.174  21
  -1  -5   1 11412.6 498.039  12
   1  -5  -1 11941.6 528.867  25
   1  -5  -1 11527.3 507.437   9
  -1  -5   1 10747.6 474.874  24
  -1  -5   1 11906.3 536.237  26
  -1   5   1 11649.0 517.673  18
  -1  -5   1 11522.2 547.909   7
  -1  -5   1 10981.2 501.013  14
  -1  -5   1 12057.7 550.396  10
   1  -5  -1 12429.5 520.500  15
   1  -5  -1 11717.1 500.154  10
  -1   5   1 11196.8 525.052  51
   1   5   0 184.566 39.7915  65
  -1  -5   0 150.076 65.1572   9
  -1  -5   0 231.806 85.5175   7
   1  -5   0 136.719 61.8800  15
   1  -5   0 121.615 76.3571  25
   1  -5   0 54.9369 49.0748  10
  -1   5   0 93.8892 71.9654   7
   1  -5   0 117.426 52.4107  20
   1  -5   0 186.695 56.9529   9
  -1   5   0 168.365 59.4556  18
   1  -5   0 153.866 81.0708  14
  -1  -5   0 93.6112 75.5140  10
   1   5   0 119.612 93.8733  17
   1  -5   0 131.728 39.9567  39
  -1   5   0 79.7602 64.3159  51
   1  -5   0 193.287 51.5272  38
  -1  -5  -1 39795.3 1569.64   9
   1   5   1 40362.6 1535.53  19
   1   5   1 40403.5 1593.77  17
  -1   5  -1 35562.7 1469.78  19
   1  -5   1 42178.4 1582.82  25
   1  -5   1 39657.1 1568.42  14
  -1   5  -1 39660.9 1575.94   7
  -1   5  -1 38956.3 1571.04  51
  -1   5  -1 40775.2 1570.65  44
   1  -5   1 40015.4 1528.89  38
   1  -5   1 38373.2 1548.62  45
   1  -5   2 48410.2 1890.19  57
   1  -5   2 53050.1 2026.57  26
  -1   5  -2 47916.1 1907.89   3
  -1  -5  -2 52077.8 2029.87   7
   1  -5   2 56687.8 2027.62  25
  -1   5  -2 50860.4 1997.05   7
   1   5   2 52764.5 1983.99  19
  -1   5  -2 47781.7 1920.42  31
  -1   5  -2 52811.7 2004.55  44
   1  -5   2 51507.5 2013.73  41
   1  -5   2 51159.2 1997.25  45
   1  -5   3 265.751 42.9373  57
  -1  -5  -3 158.694 77.0916   7
   1   5   3 345.365 118.397  17
  -1   5  -3 205.306 72.7804   7
   1  -5   3 129.904 95.0109  25
  -1  -5  -3 140.687 89.4641   8
   1   5   3 264.594 95.6380  19
   1  -5   3 363.887 117.847  26
   1  -5   3 506.213 124.733  41
  -1   5  -3 175.493 88.0793  51
   1  -5   3 290.267 103.143  45
  -1   5  -3 371.501 97.8308  44
   1  -5   4 14228.9 580.212  57
  -1   5  -4 14957.1 584.437  74
   1  -5   4 14576.6 595.824  53
   1  -5   4 14172.5 592.589  67
   1  -5   4 15173.5 709.399  36
   1  -5   4 15173.5 731.615  41
  -1   5  -4 14498.3 711.308  51
   1  -5   4 16095.8 731.393  45
   1   5   4 15148.8 728.195  17
   1   5   4 15352.4 711.494  19
  -1  -5  -4 13572.2 712.169   7
  -1  -5  -4 14801.9 716.760   8
  -1   5  -5 33729.5 1459.12  51
   1  -5   5 34039.1 1323.55  53
  -1  -5  -5 33069.5 1372.60  29
   1  -5   5 34512.4 1448.12  36
  -1  -5  -5 31699.0 1377.04  35
  -1  -5  -5 33105.7 1403.28  40
  -1  -5  -5 36769.9 1466.28  13
  -1  -5  -5 31786.3 1381.52  11
   1   5   5 31920.9 1453.12  17
   1   5   5 33550.2 1311.35 155
   1   5   5 32820.2 1306.96 151
   1   5   5 31865.5 1312.66 150
  -1   5  -5 34319.7 1310.81 156
  -1   5  -5 36257.9 1316.44 149
   1   5   5 35012.1 1315.11 143
  -1   5  -5 34510.7 1311.02 138
   1   5   5 33290.9 1312.34 140
   1  -5   5 34396.9 1320.32  67
  -1   5  -5 34478.1 1308.64  75
   1  -5   5 33325.7 1301.85  57
  -1   5  -5 34044.4 1307.94  74
   1  -5   5 34594.6 1314.85 132
  -1   5  -5 34397.8 1308.40 129
   1   5   5 35254.0 1324.11 123
  -1   5  -5 33140.9 1308.25 124
   1  -5   5 33496.6 1313.51  99
   1   5   5 33912.8 1321.25 102
   1   5   5 33377.9 1321.45 107
   1   5   5 33075.2 1315.28  92
  -1   5  -5 33723.4 1315.30  88
   1  -5   6 12482.2 534.670  52
  -1  -5  -6 13572.0 659.713  28
   1  -5   6 12926.3 650.413  36
   1   5   6 11724.6 647.120  17
  -1  -5  -6 13511.4 680.182  13
   1   5   6 12167.5 513.326 161
   1   5   6 12105.1 509.824 151
   1   5   6 10378.7 510.368 150
   1   5   6 11921.6 516.557 155
  -1   5  -6 12010.4 513.899 138
   1   5   6 12238.3 518.502 140
  -1   5  -6 12574.2 510.578 135
  -1   5  -6 12886.3 521.254 149
   1  -5   6 12511.5 517.806 134
   1   5   6 12615.5 520.240 143
  -1   5  -6 12346.1 515.430  74
   1  -5   6 12925.4 529.523  67
  -1   5  -6 12575.5 515.509  75
  -1   5  -6 12831.1 518.060 124
   1   5   6 12836.3 530.874 123
   1  -5   6 12707.8 523.319 132
   1   5   6 11696.3 505.716 133
  -1   5  -6 12653.0 512.427 129
   1  -5   6 12706.8 521.542  99
   1  -5   6 12515.8 529.463  83
  -1   5  -6 12396.7 508.811  85
  -1   5  -6 12473.3 520.629  88
   1  -5   6 11846.4 510.000  91
  -1  -5  -7 33747.5 1545.79  46
  -1  -5  -7 38935.4 1579.69  28
   1  -5   7 37221.2 1420.08  52
   1   5   7 35862.0 1585.20  19
  -1  -5  -7 36176.5 1586.37  13
   1   5   7 34269.6 1535.08  17
   1   5   7 34799.1 1382.28 151
   1   5   7 35005.6 1390.31 161
  -1   5  -7 37367.5 1401.41 149
   1  -5   7 36156.8 1399.08 134
  -1   5  -7 35080.2 1392.25 138
   1   5   7 36481.0 1400.04 140
   1  -5   7 35325.3 1408.06  56
   1  -5   7 36783.2 1407.63  66
  -1   5  -7 37348.2 1397.72  75
  -1   5  -7 35243.3 1395.05 124
   1   5   7 35906.6 1411.56 123
  -1   5  -7 35935.4 1387.63 129
   1   5   7 34754.1 1384.72 133
   1  -5   7 37058.2 1405.07 132
   1  -5   7 37185.6 1401.95  99
  -1   5  -7 33969.6 1374.12  97
   1  -5   7 35589.0 1409.12  83
  -1   5  -7 34061.3 1394.10  88
  -1   5  -7 35734.0 1388.21  85
  -1  -5  -8 319.680 113.098  46
  -1  -5  -8 127.573 110.888  28
   1  -5   8 161.704 119.244  16
   1   5   8 113.116 98.3565  19
   1  -5   8 354.915 157.200  27
   1   5   8 161.774 44.9883 151
  -1   5  -8 140.638 59.8388 156
   1  -5   8 191.959 66.1375 152
   1   5   8 116.163 54.1588 161
   1   5   8 190.941 61.7784 140
  -1   5  -8 140.355 59.4007 138
   1  -5   8 134.117 59.3618 134
  -1   5  -8 100.672 56.1668 149
  -1   5  -8 209.690 63.9527  65
   1  -5   8 50.4534 62.1962  72
   1  -5   8 125.982 68.5847  56
   1  -5   8 209.022 70.3223  66
   1  -5   8 126.692 60.6060 132
   1   5   8 147.682 69.2834 123
  -1   5  -8 256.730 68.8778 124
   1   5   8 135.465 51.9306 133
  -1   5  -8 77.6915 47.5366 129
  -1   5  -8 140.757 41.1191  97
   1   5   8 208.457 73.3298  92
   1  -5   8 133.038 66.6074  93
   1  -5   8 124.368 69.6391  83
  -1   5  -8 192.773 58.8353  88
  -1   5  -8 237.681 56.5516  85
  -1  -5  -9 10376.0 607.766  43
  -1  -5  -9 8913.22 586.409  34
  -1  -5  -9 7492.21 528.308  46
   1  -5   9 6296.71 545.428  16
   1  -5   9 8598.17 631.078  27
   1  -5   9 9665.20 426.951 152
   1   5   9 10054.5 430.899 155
   1   5   9 9683.25 416.456 161
  -1   5  -9 10038.9 429.122 156
  -1   5  -9 9467.82 418.771 138
   1   5   9 9531.35 423.413 140
  -1   5  -9 10016.1 425.387 149
   1  -5   9 10209.8 432.890 134
   1  -5   9 8937.64 416.729  72
   1  -5   9 9624.06 430.151  56
  -1  -5  -9 9270.22 406.020  74
  -1   5  -9 10155.8 430.855  65
   1   5   9 9204.82 408.573 133
  -1   5  -9 9498.82 408.243 129
   1   5   9 9850.10 440.485 123
   1  -5   9 9990.84 436.447 132
   1  -5   9 9872.51 428.508 100
  -1   5  -9 9417.09 401.776  97
   1  -5   9 9255.32 424.637  93
  -1   5  -9 9652.02 420.392  88
   1  -5   9 9723.44 414.273  92
   1  -5   9 9776.60 441.131  83
   1   5   9 9564.58 434.069  92
  -1   5  -9 9746.96 417.471  85
   1  -5   9 8939.64 416.003  87
  -1  -5 -10 184.578 102.529  34
  -1  -5 -10 129.118 114.450  43
  -1  -5 -10 83.0305 86.6093  46
   1  -5  10 94.9761 53.6123 152
   1   5  10 151.916 48.2972 161
  -1   5 -10 203.484 65.8097 156
   1   5  10 215.084 65.9206 155
   1   5  10 145.747 58.8652 140
  -1   5 -10 159.840 55.9223 149
   1   5  10 110.329 53.1803 145
  -1   5 -10 103.551 51.9299 138
  -1  -5 -10 149.126 51.8422  59
  -1  -5 -10 113.127 44.4444  75
  -1   5 -10 163.338 53.7420  65
   1  -5  10 143.802 65.3715 132
   1   5  10 194.983 68.3410 123
  -1   5 -10 169.742 57.2670 115
   1  -5  10 181.599 59.2647 100
   1  -5  10 191.207 54.6660  93
   1   5  10 242.421 74.2386  92
  -1   5 -10 195.364 53.4002  85
   1   5  11 8554.63 361.169 155
  -1   5 -11 8414.88 359.124 156
   1  -5  11 8311.88 362.321 159
   1   5  11 8073.39 349.371 145
  -1   5 -11 8361.57 350.209 149
   1  -5  11 8450.54 361.788 133
   1   5  11 8373.63 363.719 123
  -1   5 -11 8230.32 355.088  65
  -1  -5 -11 8296.25 354.604  59
  -1  -5 -11 8094.09 355.539  63
  -1   5 -11 8590.40 359.404 115
  -1  -5 -11 7608.74 337.363  75
   1   5  12 1401.89 85.5543 155
   1  -5  12 1534.05 88.6910 159
   1   5  12 1509.42 86.8448 160
  -1  -5 -12 1383.18 84.2848  63
  -1   5 -12 1428.54 87.8583 124
   1  -5  12 1427.78 88.2126 133
  -1   5 -12 1268.83 81.2270 115
  -1  -5 -12 1289.68 77.8807  85
  -1   6  12 459.258 52.3995 145
   1   6 -12 449.019 49.3320 124
  -1  -6  12 511.066 55.9559 132
  -1  -6  12 446.700 51.8360 133
   1  -6 -12 433.615 41.7416  97
   1   6 -12 521.246 51.6158 156
  -1   6  11 7445.76 318.701 140
  -1   6  11 7511.98 322.672 145
  -1  -6  11 6644.74 312.258  72
   1   6 -11 6031.18 301.368  65
   1  -6 -11 7009.85 305.414  63
   1   6 -11 7324.79 313.843 124
   1   6 -11 7802.04 311.485 129
  -1  -6  11 7364.26 322.642 132
  -1   6  11 7011.04 302.911 161
  -1   6  11 7334.81 319.911 155
  -1  -6  11 7608.56 325.409  93
  -1  -6  11 7144.99 315.526  87
   1  -6 -10 4794.50 377.703  34
  -1   6  10 5948.06 279.751 155
  -1  -6  10 5744.26 267.247 152
  -1   6  10 5704.38 265.009 161
  -1   6  10 6106.42 281.369 140
  -1  -6  10 6034.17 284.503 134
   1  -6 -10 5347.87 254.935  59
  -1  -6  10 6086.97 288.282  72
   1   6 -10 5526.16 268.415  65
   1  -6 -10 5540.36 262.594  63
   1   6 -10 6262.96 275.588 124
   1   6 -10 5989.72 273.382 129
  -1  -6  10 5714.74 282.202 132
   1   6 -10 5235.65 255.834 115
  -1  -6  10 6076.09 292.771  93
  -1  -6  10 5756.62 284.945  87
  -1   6  10 5564.12 260.918  95
   1  -6  -9 75.9120 98.2358  34
   1  -6  -9-56.5712 125.204  28
  -1  -6   9-32.9896 103.256  27
  -1   6   9 85.5867 105.072  19
  -1  -6   9-35.7123 124.006  16
  -1  -6   9 46.3752 57.7989 152
  -1   6   9 54.4878 53.0799 161
  -1   6   9 6.98617 55.9140 155
   1   6  -9 72.7960 58.0211 156
  -1   6   9 5.24446 41.7272 151
  -1   6   9 28.6370 63.0748 140
   1   6  -9 4.93808 38.3430 149
  -1  -6   9-14.9285 62.8231 134
  -1  -6   9 8.88709 69.8610  66
   1  -6  -9 30.1755 41.1887  59
  -1  -6   9-34.7571 60.0430  62
   1   6  -9 13.5130 49.4226  65
  -1  -6   9-25.9310 70.3895  72
  -1  -6   9 9.06374 77.8911  56
   1   6  -9-18.7161 51.9471 124
  -1  -6   9 30.0001 63.4592 132
   1   6  -9 13.2277 53.5533 129
   1   6  -9 21.5590 43.8923 115
  -1  -6   9-58.7064 78.4122  87
  -1  -6   9 37.0671 60.3713  83
  -1  -6   9-34.2833 72.8997  93
  -1   6   9 12.3727 51.5112  95
  -1  -6   8 9016.72 566.080  33
   1  -6  -8 9703.62 611.993  28
   1  -6  -8 9433.69 582.300  34
  -1  -6   8 9424.85 638.170  27
  -1  -6   8 10569.1 682.774  16
  -1   6   8 9782.57 446.611 155
  -1   6   8 9641.26 433.929 151
  -1  -6   8 10110.9 437.770 153
   1   6  -8 9957.23 435.311 135
   1   6  -8 10422.0 435.146 149
  -1   6   8 10200.5 452.145 140
  -1  -6   8 10410.4 456.072 134
   1  -6  -8 10069.4 428.551  59
  -1  -6   8 10111.4 471.369  56
  -1  -6   8 10258.2 472.676  66
  -1  -6   8 10810.9 474.505  72
   1   6  -8 10122.3 449.266  65
  -1  -6   8 10106.6 458.027  62
  -1  -6   8 10279.7 456.869 132
   1   6  -8 9818.71 438.534 124
  -1   6   8 10901.5 448.851  95
   1   6  -8 10070.0 434.547 115
  -1  -6   8 10300.0 456.092  83
  -1  -6   7 13184.3 685.469  33
  -1  -6   7 12688.0 671.829  36
   1  -6  -7 11938.2 664.426  35
  -1  -6   7 13664.7 753.985  45
   1  -6  -7 13694.4 701.762  34
   1  -6  -7 12929.4 672.670  29
  -1  -6   7 12758.5 768.600  16
  -1  -6   7 13784.9 760.530  27
  -1  -6   7 12456.3 539.652 153
   1   6  -7 13098.9 546.901 135
  -1   6   7 13515.7 555.600 136
  -1   6   7 12870.6 544.384 144
   1   6  -7 12771.5 539.303 149
  -1  -6   7 12681.1 554.513 134
   1   6  -7 13688.6 557.482  65
  -1  -6   7 13645.2 575.983  66
  -1   6   7 13512.8 543.782 128
  -1  -6   7 12672.8 553.889 132
  -1   6   7 13787.8 552.428 123
   1   6  -7 12953.0 542.117 124
   1   6  -7 12767.9 537.862 115
  -1   6   7 12611.6 548.312  95
  -1  -6   7 12243.7 552.686  83
   1   6  -6 12224.4 635.727  44
  -1  -6   6 14422.5 578.930  52
   1  -6  -6 14360.3 693.000  34
   1  -6  -6 14338.5 695.526  29
   1  -6  -6 12368.4 676.165  35
   1  -6  -6 13305.0 724.886  13
  -1  -6   6 14337.3 732.453  25
  -1   6   6 12229.8 697.431  19
  -1  -6   6 13466.8 549.677 153
  -1   6   6 13798.9 563.763 154
  -1   6   6 13419.1 557.215 136
  -1   6   6 13516.4 556.494 144
  -1   6   6 13630.9 560.267 141
   1   6  -6 13260.9 549.940 149
  -1   6   6 12629.5 557.472 140
   1   6  -6 13335.5 556.501 135
   1   6  -6 13963.7 565.492  65
  -1   6   6 13769.1 554.572 128
   1   6  -6 12799.8 546.705 124
  -1  -6   6 13696.9 561.425 132
  -1   6   6 13684.0 560.659  95
   1   6  -6 12534.2 543.102 115
  -1  -6   6 13188.3 560.317  83
  -1   6   6 12880.2 542.553  90
  -1  -6   5 1657.25 118.358  52
   1   6  -5 1337.44 144.680  44
  -1  -6   5 1346.04 105.092  53
   1  -6  -5 1209.14 167.896  29
   1  -6  -5 1687.57 177.294  34
  -1  -6   5 1241.09 217.715  16
  -1   6   5 1899.72 207.176  19
   1  -6  -5 1694.31 219.453   8
   1  -6  -5 1388.82 171.739  11
  -1  -6   5 1935.68 217.987  25
  -1   6   5 1458.93 108.338 154
   1   6  -5 1459.05 105.100 135
  -1   6   5 1412.85 110.194 143
  -1   6   5 1588.05 106.840 144
  -1   6   5 1363.28 111.104 148
  -1   6   5 1420.17 101.560 136
  -1   6   5 1430.50 106.592 140
  -1   6   5 1568.13 107.075 141
   1   6  -5 1437.28 99.6655 149
  -1  -6   5 1492.05 101.639  67
   1   6  -5 1532.95 108.656  65
  -1   6   5 1263.01 100.663 128
   1   6  -5 1303.20 93.6396 124
  -1  -6   5 1517.03 103.816 132
  -1   6   5 1453.65 105.234 102
  -1   6   5 1494.80 107.220  95
  -1   6   5 1630.12 101.550  90
  -1  -6   4 9858.09 548.735  25
   1  -6  -4 9897.27 562.892   8
   1  -6  -4 9736.46 524.739  11
  -1   6   4 9751.28 525.568  19
   1   6  -4 10660.5 421.776 168
   1   6  -4 10654.8 424.137 167
  -1   6   4 9867.07 418.901 154
  -1   6   4 9452.94 417.203 143
  -1   6   4 9802.58 415.294 144
   1   6  -4 10024.2 416.841 135
  -1   6   4 9611.37 415.736 126
  -1   6   4 9843.95 414.297 128
   1   6  -4 9901.42 411.345 111
  -1   6   4 9800.64 415.686  95
  -1   6   4 10192.5 425.955 107
   1   6  -4 9020.62 412.176  65
  -1  -6   4 9252.61 404.331  67
   1   6  -4 8664.16 467.072  44
  -1  -6   4 10104.8 414.280  53
  -1  -6   4 9355.13 535.784  38
  -1  -6   4 9720.08 419.547  52
  -1  -6   4 9350.16 543.263  45
  -1  -6   3 38293.0 1454.01  67
  -1  -6   3 38615.1 1461.53  53
  -1   6   3 37422.0 1570.25  19
   1  -6  -3 39091.0 1594.64  11
  -1  -6   3 39151.0 1604.07  20
   1  -6  -3 36239.2 1509.92  25
  -1  -6   3 40527.1 1604.18  38
  -1  -6   3 39369.0 1550.75  32
  -1  -6   3 37194.7 1556.59  41
   1   6  -3 35809.3 1517.52  44
   1   6  -2 2684.58 138.574  65
   1  -6  -2 2624.91 188.314  15
  -1   6   2 2350.47 188.149  19
  -1  -6   2 3226.17 230.894  20
  -1  -6   2 2473.55 206.146  26
   1  -6  -2 2728.42 188.810  25
  -1  -6   2 2590.68 212.297  38
  -1  -6   2 2282.70 178.901  32
  -1  -6   2 2406.56 192.003  41
   1   6  -1 30453.0 1162.89  65
   1  -6  -1 29617.0 1217.54  15
   1  -6  -1 30317.1 1221.84   9
   1   6  -1 32043.6 1287.58  17
  -1   6   1 29192.9 1216.37  19
  -1  -6   1 27312.3 1213.76  14
  -1  -6   1 31747.2 1275.14  20
  -1  -6   1 31669.3 1264.59  26
  -1  -6   1 32519.7 1280.28  10
  -1  -6   1 30107.1 1205.34  12
   1  -6  -1 31815.7 1254.81  25
  -1  -6   1 30413.7 1220.54  21
   1  -6  -1 28748.9 1200.03  20
   1  -6  -1 29426.2 1213.15  10
  -1  -6   1 29656.5 1230.34  32
  -1   6   0 15671.1 624.340  65
   1  -6   0 16299.6 740.000  14
  -1  -6   0 17765.9 745.809  10
  -1  -6   0 15136.0 750.726   7
   1   6   0 16984.3 762.443  17
  -1  -6   0 16663.5 735.347   9
   1  -6   0 16360.8 733.251  25
   1  -6   0 16276.3 688.602  20
  -1   6   0 14786.5 656.778  19
   1  -6   0 16032.6 676.176  38
  -1   6  -1 86586.0 3223.35  65
  -1  -6  -1 87647.7 3347.06   9
   1  -6   1 88177.4 3353.92  25
   1   6   1 89327.0 3379.75  17
   1  -6   1 82716.9 3336.39  14
  -1  -6  -1 85684.1 3380.23   7
   1   6   1 82518.5 3292.71  19
   1  -6   1 83952.6 3290.99  38
   1  -6   1 85630.4 3324.43  45
  -1   6  -1 82409.5 3346.48  51
  -1   6  -1 85877.0 3343.96  44
   1  -6   2 189.058 38.8810  57
  -1   6  -2 221.353 43.1730  65
   1   6   2 272.974 85.5586  19
   1  -6   2 209.934 93.9505  25
  -1  -6  -2 219.749 88.7792   7
   1  -6   2 277.588 124.687  26
  -1   6  -2 238.415 93.9137  44
   1  -6   2 69.2337 92.9583  41
   1  -6   2 354.330 103.027  45
   1  -6   3 91954.0 3584.30  57
  -1   6  -3 98206.5 3599.18  65
   1  -6   3 97333.9 3753.87  41
  -1   6  -3 95780.9 3733.28  44
  -1   6  -3 93853.9 3747.76  51
   1  -6   3 97755.6 3742.97  45
   1  -6   3 99252.1 3775.37  26
  -1  -6  -3 92827.5 3739.36   8
   1  -6   3 98409.1 3758.94  25
   1   6   3 95397.7 3712.28  19
   1   6   3 94851.7 3762.44  17
  -1   6  -4 9176.90 531.242  51
   1  -6   4 10432.0 562.465  41
  -1   6  -4 10484.4 539.622  44
   1  -6   4 9936.87 545.690  45
   1  -6   4 9378.33 532.402  36
   1   6   4 9838.62 550.731  17
   1   6   4 10237.2 530.976  19
  -1  -6  -4 9316.86 536.571   8
   1   6   4 9322.81 400.677 155
   1   6   4 9115.70 401.133 151
   1   6   4 9275.72 412.798 163
  -1   6  -4 9662.95 399.328 156
   1   6   4 9551.81 404.885 140
  -1   6  -4 9524.70 408.314 149
   1   6   4 9279.05 405.946 144
   1   6   4 9652.62 409.637 145
   1   6   4 9633.69 405.611 143
  -1   6  -4 9864.60 407.120 135
   1  -6   4 9376.06 391.898  57
   1  -6   4 9291.74 411.916  53
  -1   6  -4 10111.2 411.872  65
   1  -6   4 9793.48 410.827  67
  -1   6  -4 9412.84 400.528 124
   1   6   4 10086.0 417.024 123
  -1   6  -4 9277.52 402.363 129
   1   6   4 9809.06 406.609 128
  -1   6  -4 9200.55 398.781 111
   1   6   4 9429.14 414.960 107
  -1   6  -4 9291.24 402.876 115
   1   6   4 9261.89 411.693 102
  -1   6  -4 9143.32 405.280  88
   1   6   4 9036.26 405.801  92
   1  -6   5 29834.6 1255.81  36
  -1   6  -5 27219.6 1235.42  44
   1  -6   5 28067.4 1098.29  53
  -1  -6  -5 29295.5 1248.15  13
  -1  -6  -5 25295.3 1175.16  11
   1   6   5 28479.4 1265.70  17
   1   6   5 30266.2 1258.11  19
  -1   6  -5 27555.4 1081.53 156
   1   6   5 26901.5 1081.61 155
   1   6   5 26008.5 1080.63 151
  -1   6  -5 28075.2 1090.19 149
  -1   6  -5 27988.6 1084.42 138
  -1   6  -5 29899.4 1089.37 135
   1   6   5 27251.2 1085.42 143
   1  -6   5 27730.1 1080.36 134
   1  -6   5 27020.3 1069.95  57
   1  -6   5 28968.2 1094.90  67
   1   6   5 28289.2 1097.47 123
   1  -6   5 27033.7 1085.37 132
  -1   6  -5 28203.4 1083.76 129
  -1   6  -5 27458.4 1081.54 124
  -1   6  -5 27534.3 1076.79 127
  -1   6  -5 27467.9 1074.78 111
  -1   6  -5 28658.7 1087.82 115
   1   6   5 27061.4 1083.77 112
   1   6   5 26360.2 1094.14 107
   1   6   5 27708.4 1097.22 102
   1  -6   5 28448.7 1087.90  99
  -1   6  -5 27282.5 1088.86  88
   1   6   5 27658.1 1090.69  92
   1  -6   5 26466.7 1076.97  91
  -1   6  -5 26649.9 1070.76  85
   1  -6   6 18023.1 720.603  53
   1  -6   6 16873.4 851.349  36
  -1  -6  -6 17477.7 849.370  28
   1   6   6 16216.4 858.436  17
  -1  -6  -6 16504.3 857.787  13
   1   6   6 17643.1 875.342  19
   1   6   6 16661.2 694.746 151
   1   6   6 16411.5 701.108 155
   1   6   6 16488.1 697.808 161
  -1   6  -6 17276.2 700.564 156
  -1   6  -6 17422.9 698.776 135
   1  -6   6 17298.4 700.353 134
   1   6   6 16971.3 705.246 143
  -1   6  -6 17086.1 698.974 138
  -1   6  -6 18128.0 708.585 149
   1   6   6 17849.6 707.692 140
   1  -6   6 17662.7 714.454  67
  -1   6  -6 18271.5 713.317  65
  -1   6  -6 17379.2 698.266 129
   1  -6   6 16773.7 704.661 132
   1   6   6 17215.8 716.173 123
  -1   6  -6 16571.8 698.352 124
  -1   6  -6 17351.2 703.844 115
   1   6   6 17557.3 715.329 102
   1  -6   6 16683.9 702.694  99
   1   6   6 17462.6 717.996 107
  -1   6  -6 16675.1 689.601  85
   1  -6   6 16516.4 692.063  91
   1   6   6 17690.8 712.254  92
  -1   6  -6 17184.0 706.604  88
  -1  -6  -7 155.202 96.2873  46
   1  -6   7 212.016 108.257  36
  -1  -6  -7 121.465 115.550  28
   1  -6   7 244.868 82.8765  52
  -1  -6  -7-26.9887 96.6507  13
   1   6   7 118.458 54.4850 161
   1   6   7 129.653 55.9743 155
  -1   6  -7 117.354 61.0394 156
   1   6   7 67.6041 44.6683 151
   1   6   7 13.8163 51.6852 140
  -1   6  -7 49.3755 50.9279 138
   1  -6   7 176.606 59.6377 134
   1   6   7 98.2964 47.8465 139
  -1   6  -7 61.0222 50.7318 149
   1  -6   7 85.9973 69.2836  66
  -1   6  -7 72.5490 59.8317  65
   1  -6   7 228.311 75.9735  56
   1   6   7 71.4739 67.6216 123
  -1   6  -7 51.4597 56.7600 124
  -1   6  -7 58.8370 48.2897 129
   1  -6   7 77.6046 61.3258 132
  -1   6  -7 66.8028 56.6118 115
   1  -6   7 20.2583 53.8203  99
  -1   6  -7 120.054 49.3327  85
  -1   6  -7 20.7904 58.7225  88
   1  -6   7 96.8524 67.2779  83
  -1  -6  -8 5223.89 398.451  28
  -1  -6  -8 4955.74 373.868  46
  -1   6  -8 5407.75 408.130  44
   1   6   8 5406.01 423.598  19
   1  -6   8 4438.59 442.952  27
   1  -6   8 4913.90 445.261  16
   1   6   8 5356.53 267.326 161
   1  -6   8 5554.41 280.609 152
   1   6   8 5437.75 277.603 155
   1   6   8 5755.77 260.003 151
   1  -6   8 5546.02 276.598 134
  -1   6  -8 5315.14 272.517 149
   1   6   8 5717.62 279.868 145
   1   6   8 5755.23 279.922 140
  -1   6  -8 5340.79 267.296 138
   1  -6   8 5650.28 282.832  66
  -1   6  -8 5638.30 281.317  65
   1  -6   8 5550.44 286.625  56
  -1   6  -8 5244.97 272.130 124
   1   6   8 5307.53 286.067 123
   1  -6   8 5856.94 284.729 132
  -1   6  -8 5893.57 267.240 129
  -1   6  -8 5397.18 273.248 115
  -1   6  -8 5424.40 274.133  88
  -1   6  -8 5484.82 262.506  85
   1  -6   8 5719.98 289.337  83
  -1  -6  -9 264.608 114.740  28
  -1   6  -9 238.604 111.915  44
  -1  -6  -9 325.548 122.711  34
  -1  -6  -9 346.756 137.290  43
   1  -6   9 383.976 151.786  27
   1   6   9 272.963 59.8828 161
   1  -6   9 199.852 63.6860 152
   1   6   9 254.565 67.6848 145
   1   6   9 232.681 68.4065 140
  -1   6  -9 246.842 63.7822 149
   1  -6   9 305.977 78.8092  56
   1  -6   9 171.617 60.5147  72
  -1   6  -9 289.650 67.7979  65
   1   6   9 285.056 75.3284 123
  -1   6  -9 215.771 52.0451 129
   1  -6   9 296.237 70.1582 132
  -1   6  -9 328.645 70.4758 124
  -1   6  -9 208.829 66.2101 115
   1  -6   9 225.602 62.2237 100
   1  -6   9 160.313 70.8655  83
   1  -6   9 220.945 68.1601  93
   1   6   9 249.977 73.7921  92
   1  -6   9 180.879 61.9338  87
  -1   6  -9 302.525 61.8473  88
  -1  -6 -10 1648.85 203.640  34
  -1  -6 -10 1182.75 181.645  43
  -1   6 -10 1584.66 112.908 156
   1   6  10 1534.08 101.429 161
   1  -6  10 1544.11 108.270 152
   1   6  10 1488.98 108.481 140
  -1   6 -10 1492.52 105.061 149
   1   6  10 1498.15 108.964 145
  -1   6 -10 1458.38 108.940  65
  -1  -6 -10 1385.04 100.867  59
   1  -6  10 1435.83 109.062 133
   1  -6  10 1644.28 117.250 132
  -1   6 -10 1390.60 108.452 124
  -1   6 -10 1545.91 109.160 115
   1   6  10 1356.36 104.056 117
   1  -6  10 1410.94 103.552 100
   1  -6  10 1526.50 108.043  93
   1  -6  10 1327.50 115.963  83
  -1   6 -11 787.012 65.5425 149
   1   6  11 896.365 70.4988 145
  -1   6 -11 806.068 70.1881  65
  -1  -6 -11 816.360 68.9723  63
  -1  -6 -11 655.772 63.4947  59
  -1   6 -11 839.745 70.6840 115
  -1   6 -11 796.255 71.7012 156
   1   6  11 1005.84 79.4072 155
   1  -6  11 813.235 66.2542 152
  -1   6 -11 917.364 77.0885 124
   1  -6  11 806.255 76.6978 132
   1  -6  11 1059.57 78.8075 133
  -1  -6 -12 2387.37 111.950  97
   1   6  12 2437.53 115.865 160
  -1   6 -12 2236.35 111.333 164
   1  -6  12 2273.35 115.157 159
   1  -6  12 2382.29 114.230 133
   1  -6  12 2521.58 118.811 132
  -1  -7  12 3478.42 151.854 133
  -1  -7  12 3492.31 153.049 132
  -1   7  12 3584.03 153.110 145
   1   7 -12 3680.69 155.089 164
  -1   7  12 3571.90 151.707 155
  -1  -7  12 3386.78 152.353 159
  -1   7  11 66.0369 40.7573 155
  -1   7  11 128.657 35.9549 161
   1   7 -11 91.8329 42.2278 156
  -1   7  11 101.712 42.8065 140
  -1   7  11 94.5307 48.0722 145
  -1  -7  11 11.9868 26.7398  72
   1  -7 -11 29.9062 32.2062  61
   1   7 -11 47.7165 33.9408 129
   1   7 -11 90.7882 36.4462 125
  -1  -7  11 66.6919 41.8104 132
   1   7 -11 23.7001 33.7169 124
   1  -7 -11 34.0732 28.0518  97
  -1  -7  11 63.9994 49.1388  93
  -1  -7  11 161.375 45.2570  87
   1   7 -10 5.29773 45.9890 156
  -1   7  10-29.2538 41.4698 161
  -1   7  10 49.7565 48.9428 155
  -1  -7  10 24.8235 45.8139 152
  -1   7  10-21.5433 32.3922 151
  -1   7  10-23.1115 51.1504 140
  -1   7  10 30.8744 56.2197 145
  -1  -7  10 35.3347 54.8230 134
   1  -7 -10 28.4416 34.9168  63
  -1  -7  10 65.8208 59.9271  72
   1   7 -10 26.7336 45.9478  65
   1   7 -10 25.8020 49.8836 129
  -1  -7  10-29.7692 55.9054 132
   1   7 -10-28.4032 44.8284 124
   1  -7 -10-43.0407 81.4308  39
   1  -7 -10-69.3570 113.529  43
  -1  -7  10-12.7279 60.0109  87
  -1  -7  10 40.1273 61.7152  93
  -1  -7   9 17387.4 940.263  27
  -1   7   9 18082.1 729.806 161
  -1   7   9 18279.3 735.928 155
  -1   7   9 16979.3 718.668 151
  -1  -7   9 18371.1 737.098 152
   1   7  -9 18167.3 732.606 156
   1   7  -9 17341.9 713.516 149
  -1  -7   9 18738.2 742.952 134
  -1   7   9 18620.4 742.174 140
   1  -7  -9 16299.2 713.151  63
   1   7  -9 17879.4 735.815  65
  -1  -7   9 16696.7 749.375  66
  -1  -7   9 18271.5 737.061  62
  -1  -7   9 19516.3 763.686  56
  -1  -7   9 18082.5 753.641  72
   1   7  -9 17609.0 724.554 124
  -1  -7   9 18619.8 742.725 132
   1   7  -9 18924.8 738.545 129
  -1   7   9 17380.4 717.260 119
  -1  -7   9 18794.8 741.270  83
  -1  -7   9 18751.6 754.913  93
  -1  -7   9 17917.6 750.560  87
   1  -7  -9 16620.2 863.668  34
   1  -7  -9 17682.4 910.887  28
   1  -7  -8 4859.82 361.554  34
   1  -7  -8 5324.82 405.844  28
  -1  -7   8 4651.18 432.337  16
  -1  -7   8 5358.11 432.524  27
   1  -7  -8 4391.13 392.208  13
  -1   7   8 4383.58 376.813  19
  -1   7   8 4499.86 243.595 155
  -1   7   8 4941.03 240.529 151
   1   7  -8 4631.59 241.454 156
  -1  -7   8 4972.82 254.928 134
   1   7  -8 5000.45 235.836 149
   1   7  -8 5041.19 241.146 135
  -1  -7   8 4895.09 270.634  66
  -1  -7   8 4679.37 256.146  62
  -1  -7   8 4768.47 268.051  72
   1   7  -8 5125.78 254.152  65
   1   7  -8 4953.37 251.047 129
  -1   7   8 4516.25 232.830 119
   1   7  -8 4699.87 236.927 124
  -1  -7   8 4724.04 252.434 132
   1   7  -8 4543.45 226.879 115
  -1   7   8 4962.71 244.072  95
  -1  -7   8 5118.28 255.469  83
  -1   7   7 14779.1 805.179  19
   1  -7  -7 15556.7 833.128  13
  -1   7   7 15241.4 630.199 155
   1   7  -7 14383.2 623.217 156
  -1   7   7 13943.4 624.373 151
   1   7  -7 15429.2 632.161 135
  -1   7   7 15201.6 638.281 140
  -1   7   7 15083.2 629.429 144
  -1  -7   7 15177.1 637.893 134
   1   7  -7 15204.2 623.342 149
   1   7  -7 15351.1 640.631  65
   1   7  -7 15886.7 641.022 129
  -1  -7   7 15738.2 639.035 132
   1   7  -7 14146.4 618.141 124
  -1   7   7 15918.0 629.728 128
  -1   7   7 15193.5 624.401 119
  -1   7   7 15146.7 632.691  95
  -1  -7   7 15638.0 642.067  83
  -1  -7   7 15188.7 779.813  36
   1  -7  -7 14003.1 753.961  35
   1  -7  -7 14853.0 759.213  29
  -1  -7   7 15349.8 851.992  27
   1  -7  -7 15668.9 773.433  34
   1  -7  -6 984.600 166.341  35
  -1  -7   6 1135.36 114.651  52
   1  -7  -6 866.398 146.250  34
   1  -7  -6 1073.82 166.125  29
  -1  -7   6 917.875 182.860  25
   1  -7  -6 948.616 186.103  13
  -1  -7   6 920.012 207.835  16
  -1   7   6 1035.97 180.381  19
  -1   7   6 818.696 87.1127 155
   1   7  -6 866.308 83.6603 149
  -1   7   6 897.293 93.9501 141
  -1   7   6 1015.54 91.2098 144
   1   7  -6 936.067 94.9306 135
  -1   7   6 923.081 97.6990 140
   1   7  -6 966.057 97.1232  65
  -1  -7   6 732.244 102.651  56
   1   7  -6 978.243 96.5741 129
   1   7  -6 931.670 82.8736 124
  -1   7   6 1051.82 92.8007 128
  -1  -7   6 1075.37 98.1877 132
  -1   7   6 897.687 88.7361 119
  -1   7   6 1016.24 92.5196 102
  -1  -7   6 794.226 93.6361  83
  -1   7   6 797.474 89.7552  95
  -1  -7   5 3791.87 199.470  53
  -1  -7   5 3651.96 207.823  52
  -1  -7   5 3466.14 328.949  45
   1  -7  -5 3826.24 308.279  29
   1  -7  -5 3760.46 276.036  34
  -1  -7   5 3791.41 354.861  16
  -1   7   5 3727.50 305.040  19
  -1  -7   5 3784.40 325.727  25
   1  -7  -5 2963.21 278.323  11
  -1   7   5 3841.59 203.960 154
  -1   7   5 3523.55 185.897 155
  -1   7   5 3761.29 198.942 144
   1   7  -5 4140.85 198.201 149
  -1   7   5 3883.12 197.396 141
   1   7  -5 4244.15 205.966 135
  -1   7   5 3764.83 198.729 140
  -1  -7   5 3894.03 190.621  67
   1   7  -5 3733.19 201.852  65
  -1   7   5 3625.24 191.755 119
  -1   7   5 4028.84 201.099 128
   1   7  -5 3594.51 182.993 124
  -1  -7   5 3731.41 192.182 132
   1   7  -5 3792.57 201.115 129
  -1   7   5 3651.31 211.039 107
   1   7  -5 3235.38 186.980 116
  -1   7   5 3628.21 195.364 102
  -1   7   5 3543.96 194.675  95
  -1  -7   4 1014.34 170.869  38
  -1  -7   4 798.544 168.880  45
  -1  -7   4 927.544 83.4733  53
  -1  -7   4 1147.98 99.0425  52
   1  -7  -4 1027.90 128.072  34
   1  -7  -4 873.506 130.876  15
   1  -7  -4 989.754 156.642  11
  -1  -7   4 817.495 161.663  25
  -1   7   4 932.358 146.040  19
   1  -7  -4 1122.82 171.529   8
   1   7  -4 1347.52 97.9237 168
   1   7  -4 763.339 69.3309 156
  -1   7   4 810.081 72.1240 155
  -1   7   4 937.092 88.1965 154
  -1   7   4 1020.37 88.8793 144
  -1   7   4 855.501 78.3954 141
  -1   7   4 937.544 81.4903 140
   1   7  -4 852.919 84.2803 135
   1   7  -4 955.847 82.7891 149
  -1  -7   4 888.660 77.1305  67
  -1   7   4 860.966 87.3862 125
  -1   7   4 871.804 80.2712 131
  -1   7   4 958.419 80.5863 119
  -1   7   4 845.398 85.9250 128
  -1   7   4 1085.99 95.1960 126
   1   7  -4 909.456 82.9269 116
  -1   7   4 742.161 82.1400 102
  -1   7   4 949.051 96.0623 107
   1   7  -4 1005.08 84.4358 111
  -1   7   4 847.134 81.5066  95
  -1  -7   3 25729.4 1118.14  38
  -1  -7   3 23880.6 1071.89  41
   1  -7  -3 23401.3 1045.93  15
  -1  -7   3 25862.9 1130.21  20
   1  -7  -3 23378.7 1108.45  11
   1  -7  -3 23278.6 1124.30   8
  -1   7   3 23685.0 1071.44  19
   1   7  -3 25268.0 972.661 168
   1   7  -3 26388.4 974.722 157
   1   7  -3 25747.6 974.289 167
  -1   7   3 24922.8 973.871 154
  -1   7   3 23923.4 968.459 149
   1   7  -3 24543.9 970.411 135
   1   7  -3 24228.9 964.171 149
  -1   7   3 24813.6 968.460 145
   1   7  -3 25556.2 974.094 139
  -1  -7   3 23387.8 953.532  67
  -1  -7   3 24928.9 963.471  53
  -1   7   3 25606.1 972.309 127
   1   7  -3 24572.2 971.314 125
  -1   7   3 24014.6 964.288 131
  -1   7   3 24695.4 963.514 119
   1   7  -3 24494.2 970.179 129
  -1   7   3 24837.8 972.087 125
  -1   7   3 23888.9 967.961 128
   1   7  -3 24994.3 963.815 114
  -1   7   3 25285.1 976.846 107
   1   7  -3 23967.6 965.206 116
  -1   7   3 23340.8 965.895 102
   1   7  -3 23976.5 968.716 111
  -1   7   3 23435.1 957.474 111
   1   7  -3 24569.9 963.573  78
  -1  -7   2 1078.49 160.170  20
  -1  -7   2 1011.15 156.502  26
   1  -7  -2 1272.17 126.145  10
   1  -7  -2 771.973 117.548  25
   1  -7  -2 1115.31 133.798   9
   1  -7  -2 1212.12 126.112  15
  -1   7   2 1198.96 134.203  19
   1   7  -2 1028.38 87.5263 157
  -1   7   2 1115.22 88.2465 154
   1   7  -2 1230.76 94.3350 168
   1   7  -2 1097.37 90.7203 167
  -1   7   2 1140.27 88.6253 144
   1   7  -2 1222.89 90.3275 135
   1   7  -2 1136.66 92.0112 139
  -1   7   2 954.479 86.8611 149
  -1   7   2 1208.13 90.2634 127
  -1   7   2 975.020 88.5869 125
   1   7  -2 1110.77 91.2137 129
   1   7  -2 1047.56 85.9157 125
  -1   7   2 984.835 82.9493  96
   1   7  -2 1103.98 87.4252 110
  -1   7   2 1021.92 90.6593 107
   1   7  -2 994.273 83.9446 111
   1   7  -2 1215.61 84.3031 114
   1   7  -2 1060.86 87.5416  65
  -1  -7   2 1210.78 158.963  38
  -1  -7   2 1022.75 127.662  32
  -1  -7   2 1068.51 141.692  41
  -1  -7   1 11776.3 547.005  21
   1   7  -1 12385.2 629.482  17
  -1  -7   1 11182.7 532.487  12
  -1  -7   1 12247.8 609.611  26
   1  -7  -1 13963.6 644.036  14
  -1  -7   1 12575.5 616.022  20
   1  -7  -1 12040.3 594.792  25
  -1   7   1 12231.3 551.137  19
  -1  -7   1 11744.8 607.766  10
   1  -7  -1 11679.4 552.712  10
  -1  -7   1 11308.0 557.797  14
   1  -7  -1 11924.5 561.457   9
   1   7  -1 11967.4 497.311  65
   1   7  -1 12767.9 503.071 157
   1   7  -1 11628.9 494.604 110
  -1   7   1 12605.7 498.434  96
   1   7  -1 11982.8 495.119 114
  -1  -7   1 11921.1 565.111  32
   1  -7   0 666.334 110.017  45
  -1   7   0 703.837 62.2847  65
   1   7   0 703.983 68.6196 110
   1   7   0 633.145 64.9968 111
  -1   7   0 707.461 69.6618  96
  -1  -7   0 524.989 95.9107  14
   1   7   0 733.442 147.990  17
  -1  -7   0 712.146 102.427  12
   1  -7   0 627.808 121.822  25
  -1  -7   0 633.391 119.679   9
  -1  -7   0 830.360 134.987  10
   1  -7   0 971.403 143.624  14
  -1  -7   0 535.426 90.4795  21
   1  -7   1 35.9211 82.5211  14
   1   7   1 43.0412 95.2757  17
  -1  -7  -1 101.597 61.2241  16
   1  -7   1-19.2239 91.4218  25
   1  -7   1 126.143 107.986  26
  -1  -7  -1 72.8131 63.2337   9
  -1  -7  -1-18.0049 71.6476  10
   1   7   1 44.5483 48.3733 166
   1   7   1 71.4178 52.9214 163
  -1   7  -1 70.5956 43.3712 135
   1   7   1 88.2439 43.2287 149
  -1   7  -1 55.3447 45.0037 149
  -1   7  -1 50.5445 40.5917  65
   1   7   1 20.7066 45.4207 125
  -1   7  -1 84.7067 47.4173 129
  -1   7  -1 63.6891 43.6165 127
   1   7   1-13.6633 41.6933  96
   1  -7   1 60.4920 63.0406  38
   1  -7   1 15.9924 72.1597  45
  -1   7  -2 1508.43 182.464  44
   1  -7   2 1403.92 191.798  41
   1  -7   2 1750.59 187.726  45
  -1  -7  -2 1602.71 182.650   9
   1  -7   2 1893.92 219.475  26
   1  -7   2 1635.76 201.870  25
   1   7   2 1737.19 212.989  17
   1   7   2 1491.49 162.045  19
   1   7   2 1945.19 114.497 151
   1   7   2 1778.24 120.118 166
  -1   7  -2 1818.99 116.662 164
   1   7   2 1695.33 118.092 163
   1   7   2 1604.55 112.582 145
   1   7   2 1590.21 110.402 144
  -1   7  -2 1744.29 113.050 135
   1   7   2 1862.03 113.541 139
   1  -7   2 1717.09 101.085  57
  -1   7  -2 1790.99 111.266  65
  -1   7  -2 1871.54 112.540 129
   1   7   2 1687.72 110.815 128
  -1   7  -2 1482.97 114.868 125
  -1   7  -2 1994.66 116.010 127
  -1   7  -2 1420.73 98.3567 114
  -1   7  -2 1712.56 111.053 111
   1   7   2 1539.55 119.353 107
  -1   7  -2 1762.55 112.977  88
   1  -7   3 426.304 124.002  41
   1  -7   3 614.706 128.272  45
  -1   7  -3 438.055 121.826  44
  -1  -7  -3 247.017 90.4549   8
   1  -7   3 422.427 135.880  25
   1  -7   3 292.441 141.046  26
   1   7   3 388.694 102.723  19
  -1   7  -3 344.794 52.0956 156
   1   7   3 319.174 51.7198 155
   1   7   3 313.775 56.5048 160
  -1   7  -3 324.253 60.5319 135
   1   7   3 427.663 57.1715 140
   1   7   3 369.483 58.8594 139
   1   7   3 402.174 61.4467 144
  -1   7  -3 363.743 58.7087 147
  -1   7  -3 385.269 63.2409  65
   1  -7   3 320.040 49.9907  57
  -1   7  -3 466.149 59.5923 124
   1   7   3 486.808 64.4077 128
  -1   7  -3 407.295 60.3913 127
  -1   7  -3 345.704 62.3664 129
   1   7   3 342.515 62.5162 119
  -1   7  -3 444.170 59.9760 111
   1   7   3 588.004 76.7410 102
  -1   7  -3 389.557 54.0152 110
  -1   7  -3 406.813 52.5363 114
   1   7   3 345.766 58.1611 117
  -1   7  -3 398.640 62.6262 115
   1   7   3 341.733 66.0958 107
  -1   7  -3 379.296 62.1243  88
   1   7   4 526.695 154.354  17
  -1  -7  -4 349.280 115.933   8
   1   7   4 583.063 127.745  19
   1   7   4 504.299 64.5278 151
   1   7   4 476.038 63.5525 155
   1   7   4 403.100 75.9418 163
  -1   7  -4 450.170 61.8834 156
  -1   7  -4 445.982 66.8577 149
   1   7   4 354.327 66.2116 145
  -1   7  -4 499.264 61.2587 147
   1   7   4 453.169 66.6953 143
  -1   7  -4 457.440 69.6787 135
   1   7   4 472.664 64.9213 139
   1   7   4 452.885 67.7618 140
   1  -7   4 520.351 71.6690  67
  -1   7  -4 634.807 73.8783  65
  -1   7  -4 453.506 60.4624 124
   1   7   4 502.753 70.1222 128
  -1   7  -4 384.882 60.1948 127
   1  -7   4 421.396 57.2760 132
  -1   7  -4 444.157 70.5406 129
  -1   7  -4 431.535 63.1358 111
   1   7   4 470.670 80.7324 107
   1   7   4 491.036 66.9041 117
   1   7   4 520.398 68.3481 112
  -1   7  -4 517.946 70.0848 115
   1   7   4 470.930 76.5940 102
   1  -7   4 533.725 149.944  45
   1  -7   4 610.654 82.6905  53
  -1   7  -4 774.747 140.897  44
   1  -7   4 496.420 139.076  41
   1  -7   4 335.285 129.350  36
   1  -7   5 15130.2 607.565  53
   1  -7   5 14382.4 760.027  36
  -1   7  -5 14780.4 748.520  44
   1   7   5 13280.7 756.444  17
  -1  -7  -5 14046.8 743.560  13
  -1  -7  -5 13559.3 697.044  11
   1   7   5 15226.4 754.336  19
   1   7   5 14290.9 587.665 155
   1   7   5 13610.6 585.807 151
  -1   7  -5 14644.2 585.639 156
   1  -7   5 13802.1 579.191 134
  -1   7  -5 14778.9 598.647 149
   1   7   5 14955.6 596.083 140
  -1   7  -5 15573.2 596.760 135
   1   7   5 14102.1 589.986 143
   1   7   5 13547.3 593.031 145
   1   7   5 13661.6 580.750 139
   1  -7   5 14508.4 598.462  67
   1  -7   5 13995.6 584.560 132
  -1   7  -5 14281.6 583.751 127
  -1   7  -5 13870.4 584.098 124
  -1   7  -5 14988.2 591.312 129
   1   7   5 14265.3 600.753 102
   1   7   5 14199.3 604.099 107
   1   7   5 13353.1 582.388 112
   1  -7   5 13566.7 587.547  99
  -1   7  -5 14443.0 590.152 115
  -1   7  -5 13718.8 579.811 111
   1   7   5 13969.1 587.175 117
  -1   7  -5 14100.6 595.450  88
   1  -7   5 13294.0 577.870  91
   1  -7   6 236.313 114.755  36
  -1   7  -6 246.309 117.880  44
  -1  -7  -6 372.671 113.375  28
   1  -7   6 353.883 80.4272  53
  -1  -7  -6 341.508 133.648  13
   1   7   6 697.011 154.950  19
   1   7   6 368.747 73.5907 155
   1   7   6 419.834 69.7317 151
  -1   7  -6 481.937 74.1786 156
   1  -7   6 347.489 65.8526 134
   1   7   6 362.622 81.0046 145
   1   7   6 289.857 58.4417 139
  -1   7  -6 401.754 77.9350 149
   1   7   6 410.457 76.4469 143
   1  -7   6 455.808 78.1853  67
  -1   7  -6 304.448 64.5430 129
  -1   7  -6 275.849 64.5985 124
  -1   7  -6 350.376 59.0476 127
   1  -7   6 347.789 72.8472 132
   1   7   6 382.154 71.6428 117
   1   7   6 273.002 72.9061 102
  -1   7  -6 408.423 68.1611 115
   1  -7   6 374.506 69.0444  99
   1   7   6 245.997 84.3916 107
   1   7   6 378.809 81.6014  92
  -1   7  -6 448.991 79.6408  88
  -1   7  -7 11637.0 677.618  44
  -1  -7  -7 11343.9 668.865  28
   1  -7   7 12081.2 685.066  36
  -1  -7  -7 12616.4 710.824  13
   1   7   7 12973.9 726.639  19
   1   7   7 12563.2 528.005 151
   1   7   7 12169.1 531.839 161
   1   7   7 12922.4 538.997 155
  -1   7  -7 12398.8 533.085 156
   1  -7   7 12001.6 528.827 134
  -1   7  -7 13647.5 544.496 149
   1   7   7 12754.3 541.505 140
   1   7   7 12740.7 544.326 145
  -1   7  -7 12617.7 544.563  65
   1  -7   7 12544.6 553.838  56
   1  -7   7 12592.5 550.499  66
   1  -7   7 12732.3 539.671 132
  -1   7  -7 12542.5 532.761 124
  -1   7  -7 12457.6 530.215 129
   1   7   7 12422.7 533.096 117
  -1   7  -7 12299.7 533.467 115
   1  -7   7 12206.3 533.215  99
   1  -7   7 12441.7 551.304  83
  -1   7  -7 12396.7 539.643  88
  -1   7  -8 15094.7 809.596  44
  -1  -7  -8 14510.7 817.832  34
  -1  -7  -8 14257.7 799.030  28
   1  -7   8 15293.1 903.783  27
   1  -7   8 14033.3 882.596  16
   1   7   8 16024.1 654.968 151
   1   7   8 16533.1 673.403 155
   1  -7   8 16005.6 674.567 152
   1   7   8 15756.8 664.225 161
  -1   7  -8 16010.1 667.676 156
  -1   7  -8 16857.7 671.838 149
   1   7   8 16336.7 675.698 145
   1   7   8 17140.1 675.523 140
   1  -7   8 15992.5 665.054 134
   1  -7   8 15603.9 680.901  56
  -1   7  -8 16355.2 678.047  65
   1  -7   8 16061.6 678.452  66
  -1   7  -8 16338.4 667.868 124
  -1   7  -8 16764.1 661.511 129
   1  -7   8 15755.4 671.547 132
   1   7   8 16116.6 664.899 117
  -1   7  -8 15819.1 665.641 115
   1  -7   8 16673.3 686.576  83
  -1   7  -8 15361.2 668.953  88
  -1   7  -9 81.0435 84.3921  44
  -1  -7  -9 192.205 104.316  43
  -1  -7  -9 47.9970 85.9371  34
   1   7   9 96.4679 50.0649 161
   1  -7   9 72.0029 58.0093 152
   1   7   9 69.3807 56.9637 155
   1   7   9 8.58059 39.3292 151
   1   7   9 94.8467 57.8919 140
  -1   7  -9 88.4024 51.7386 149
   1   7   9 76.6295 54.6615 145
   1  -7   9 45.5430 56.8234  66
   1  -7   9 44.2333 53.8127  72
   1  -7   9 113.601 65.8620  56
  -1   7  -9 134.147 56.5148  65
  -1   7  -9 101.032 54.6637 124
   1  -7   9 19.6269 57.1384 132
  -1   7  -9 28.9651 44.6277 129
  -1   7  -9 143.650 53.3244 115
   1   7   9 49.7778 48.8007 117
   1  -7   9 66.3739 48.5665 100
   1  -7   9 140.331 60.8837  83
   1  -7   9 12.9669 58.2795  93
   1  -7   9 100.206 54.2183  87
   1  -7  10 5753.26 263.872 152
   1   7  10 6196.04 269.309 155
   1   7  10 5929.80 258.982 161
   1   7  10 5682.26 263.127 145
  -1   7 -10 5844.83 258.204 149
  -1  -7 -10 5131.45 247.965  59
  -1   7 -10 5512.65 264.010  65
   1   7  10 5596.52 252.557 117
   1   7  10 5645.22 262.284 119
   1  -7  10 5734.77 266.909 132
   1  -7  10 5705.29 260.451 133
  -1   7 -10 5807.90 262.799 124
   1  -7  10 5411.22 249.143 100
  -1   7 -10 5669.78 256.837 115
   1  -7  10 5839.26 272.415  83
   1  -7  10 5829.63 258.764  93
   1  -7  11 2809.44 133.478 132
   1   7  11 2258.95 120.316 119
   1  -7  11 2377.98 122.399 133
  -1   7 -11 2709.92 128.005 124
   1   7  11 2445.79 122.615 145
  -1   7 -11 2605.48 127.249 164
   1  -7  11 2535.98 131.025 159
  -1  -7 -11 2164.37 110.373  85
   1   8 -11 34.0324 35.0841 164
  -1   8  11 51.0893 25.6974 160
  -1   8  11 27.7243 29.1842 155
  -1   8  11 23.2306 28.3472 161
  -1   8  11 62.0773 36.6699 145
  -1  -8  11-3.08506 31.5784 132
  -1  -8  11 12.0038 31.1564 133
   1   8 -11 28.6684 26.1556 129
  -1   8  11-15.0942 30.4999  96
  -1  -8  11-8.05290 19.3627  87
  -1  -8  11-3.35286 35.1722  93
  -1  -8  10 1428.05 103.583 134
  -1   8  10 1599.46 112.380 145
   1   8 -10 1553.98 102.157  65
   1  -8 -10 1396.46 94.0002  61
  -1  -8  10 1544.32 113.792  72
   1   8 -10 1442.23 101.068 125
  -1  -8  10 1645.73 106.690 132
   1   8 -10 1605.34 102.594 129
  -1  -8  10 1627.29 101.177 152
  -1   8  10 1665.71 102.172 155
   1   8 -10 1688.19 111.386 164
  -1   8  10 1449.72 97.5257 160
  -1   8  10 1577.94 90.0838 151
  -1   8  10 1708.19 102.448 161
   1   8 -10 1464.06 97.3803 156
   1   8 -10 1652.24 98.6869  78
  -1  -8  10 1522.07 112.327  93
  -1  -8  10 1437.38 109.997  87
  -1   8   9 1610.39 112.294 161
  -1   8   9 1878.61 119.090 155
  -1  -8   9 1526.82 116.226 152
  -1   8   9 1495.19 105.000 151
   1   8  -9 1640.59 110.790 156
  -1  -8   9 1712.86 119.683 134
   1   8  -9 1451.79 114.754  65
  -1  -8   9 1624.77 133.920  66
  -1  -8   9 1644.77 118.420  62
  -1  -8   9 1706.75 133.191  72
  -1  -8   9 1730.75 135.866  56
  -1  -8   9 1811.88 121.353 132
   1   8  -9 1806.03 121.953 125
   1   8  -9 1500.51 103.523 124
   1   8  -9 1456.87 99.0510 127
   1   8  -9 1704.82 118.673 129
   1  -8  -9 1981.96 213.706  39
  -1  -8   9 1724.90 132.582  93
  -1  -8   9 1896.04 121.902  83
  -1  -8   9 2047.59 139.416  87
  -1  -8   8 151.766 120.748  27
  -1   8   8 72.2141 50.1095 151
  -1   8   8-37.4327 53.6161 161
  -1   8   8-12.0647 51.8422 155
   1   8  -8-29.0692 49.4521 156
   1   8  -8 35.3023 47.3684 135
  -1   8   8 6.99260 60.0939 140
  -1  -8   8 46.8034 57.1669 134
   1   8  -8 51.5288 42.4391 149
  -1  -8   8-17.6533 70.6446  66
   1   8  -8 50.1628 57.6916  65
  -1  -8   8 26.2385 66.1913  72
  -1  -8   8 7.69208 61.5646  62
   1   8  -8 26.9877 54.6320 129
  -1   8   8-41.7386 45.0668 119
   1   8  -8 65.9534 47.4363 124
  -1  -8   8 6.56832 54.3947 132
   1   8  -8 16.6938 47.8226 127
   1  -8  -8-133.604 113.637  28
  -1  -8   8 13.6127 55.4288  83
  -1  -8   7 814.142 193.856  27
   1  -8  -7 1015.32 192.329  13
  -1   8   7 948.325 176.842  19
  -1  -8   7 1204.07 229.317  16
  -1   8   7 984.201 92.4960 155
  -1   8   7 984.497 95.6240 151
   1   8  -7 936.829 90.4233 156
   1   8  -7 1063.22 91.4863 149
   1   8  -7 885.633 94.6142 135
  -1   8   7 1151.61 111.952 145
  -1   8   7 1025.80 100.327 140
  -1  -8   7 986.603 100.454 134
   1   8  -7 917.677 100.649  65
  -1  -8   7 1145.61 124.203  56
   1   8  -7 951.504 101.884 129
   1   8  -7 932.530 84.5112 124
  -1   8   7 956.095 87.4615 119
  -1  -8   7 1070.53 98.8226 132
  -1  -8   7 982.043 101.201  83
   1  -8  -7 1346.69 174.723  35
  -1  -8   7 1042.75 170.758  36
  -1  -8   6 419.394 161.590  45
  -1  -8   6 405.622 137.713  36
   1  -8  -6 239.024 114.653  35
   1  -8  -6 349.644 106.228  29
  -1  -8   6 303.352 84.1330  52
  -1  -8   6 348.236 148.767  25
  -1   8   6 690.761 160.502  19
  -1  -8   6 366.071 174.714  16
   1  -8  -6 559.815 152.073  13
   1   8  -6 435.226 66.1982 156
  -1   8   6 441.402 66.4414 155
  -1   8   6 231.409 64.8765 151
  -1   8   6 515.364 80.7225 145
  -1   8   6 417.213 77.6070 140
   1   8  -6 336.080 66.7086 149
  -1   8   6 339.012 67.1914 144
   1   8  -6 394.470 75.1747 135
   1   8  -6 377.656 79.3167  65
  -1  -8   6 514.422 97.3504  56
   1   8  -6 507.330 82.9420 129
  -1  -8   6 483.704 72.4081 132
  -1  -8   6 293.259 69.3938 134
  -1   8   6 392.011 68.0862 128
  -1   8   6 482.566 71.7690 119
   1   8  -6 401.338 58.0900 124
  -1   8   6 596.899 73.5244 102
  -1  -8   6 415.798 78.8526  83
  -1  -8   5 69914.6 2666.54  52
  -1  -8   5 71745.6 2895.93  45
   1  -8  -5 66466.3 2818.33  29
  -1  -8   5 69805.9 2653.40  53
   1  -8  -5 70051.3 2842.46  11
  -1  -8   5 72765.9 2908.32  25
  -1   8   5 69718.9 2830.06  19
  -1  -8   5 68201.3 2921.28  16
   1   8  -5 64875.3 2633.62 156
  -1   8   5 67332.0 2635.84 155
   1   8  -5 70617.7 2658.98 135
  -1   8   5 68397.5 2656.87 144
  -1   8   5 71641.2 2653.45 140
  -1   8   5 71609.4 2661.95 145
   1   8  -5 68523.8 2647.92 149
   1   8  -5 69216.7 2660.28  65
   1   8  -5 72454.1 2665.29 125
  -1   8   5 68744.6 2655.30 128
   1   8  -5 71029.9 2661.25 129
  -1   8   5 70511.8 2646.76 119
  -1  -8   5 67085.5 2639.84 132
  -1   8   5 75040.0 2677.15 107
   1   8  -5 67856.9 2641.20 116
  -1   8   5 66710.7 2649.30 102
   1   8  -5 72166.4 2652.18  78
  -1  -8   4 6228.93 445.907  45
   1  -8  -4 5150.25 359.529  37
  -1  -8   4 6100.56 298.705  52
  -1  -8   4 6360.78 439.958  38
  -1  -8   4 6292.07 289.597  53
   1  -8  -4 5567.69 413.569  11
  -1   8   4 5955.35 397.407  19
  -1  -8   4 5846.57 457.615  16
  -1   8   4 5908.37 273.544 160
   1   8  -4 6313.74 302.031 164
  -1   8   4 5985.12 275.725 157
  -1   8   4 6514.49 297.052 145
  -1   8   4 6217.48 285.869 140
  -1   8   4 6069.98 281.828 141
   1   8  -4 6282.83 288.997 149
   1   8  -4 6005.40 293.801 135
  -1   8   4 5825.24 291.642 144
  -1  -8   4 6073.64 277.462  67
  -1   8   4 6068.93 292.103 128
  -1   8   4 6131.94 295.914 125
  -1   8   4 6359.71 286.249 119
   1   8  -4 6457.46 299.623 125
  -1   8   4 6207.46 285.820 131
   1   8  -4 6365.20 283.765  98
  -1   8   4 6210.00 302.080 107
  -1   8   4 5890.27 290.137 102
  -1   8   4 5741.02 273.234 111
   1   8  -4 6423.42 288.458 116
   1   8  -4 6253.77 286.959  78
  -1  -8   3 2534.89 259.875  38
  -1  -8   3 2734.56 246.491  41
   1  -8  -3 2648.52 225.141  36
   1  -8  -3 2695.20 286.446   8
  -1  -8   3 3214.27 288.597  20
  -1  -8   3 2981.41 302.232  25
   1  -8  -3 2428.06 259.176  11
  -1   8   3 2508.27 228.967  19
  -1   8   3 3005.69 163.479 157
   1   8  -3 3376.05 183.065 164
   1   8  -3 3043.89 168.367 149
  -1   8   3 2906.93 172.173 149
  -1   8   3 2806.40 156.809 141
  -1   8   3 3015.61 160.734 140
  -1   8   3 2918.51 168.348 145
  -1  -8   3 3063.15 165.991  53
   1   8  -3 3180.27 175.344  65
  -1   8   3 3003.01 164.080 119
  -1   8   3 2928.20 164.414 131
   1   8  -3 3253.64 177.870 125
  -1   8   3 2963.98 172.364 125
   1   8  -3 3280.64 177.897 129
  -1   8   3 2956.90 171.604 128
  -1   8   3 3264.81 165.531 111
   1   8  -3 2974.45 162.664  98
  -1   8   3 2856.83 166.200  96
  -1   8   3 3171.96 178.411 107
  -1   8   3 2886.08 170.978 102
   1   8  -3 3203.88 168.723 114
   1   8  -3 2911.32 167.355 116
   1   8  -3 3122.14 171.878 111
   1   8  -3 3015.01 165.744  78
  -1  -8   2 1903.02 201.361  41
  -1  -8   2 2397.20 235.457  38
   1  -8  -2 2193.73 203.139  25
  -1  -8   2 2591.53 247.729  26
  -1  -8   2 2667.58 253.023  20
  -1   8   2 2209.93 191.208  19
   1   8  -2 2640.88 150.034 168
   1   8  -2 2196.51 139.626 163
   1   8  -2 2480.82 150.436 157
  -1   8   2 2323.73 139.956 157
   1   8  -2 2329.40 148.599 164
  -1   8   2 2444.80 144.115 144
   1   8  -2 2186.46 137.072 149
   1   8  -2 2574.11 148.305 135
  -1   8   2 2476.98 144.316 145
  -1   8   2 2331.78 134.682 139
  -1   8   2 2394.80 146.475 149
   1   8  -2 2412.68 145.019  65
   1   8  -2 2351.39 146.462 129
  -1   8   2 2278.88 144.319 128
  -1   8   2 2400.34 145.983 126
  -1   8   2 2434.41 140.946 131
  -1   8   2 2287.38 142.990 127
   1   8  -2 2392.88 149.972 125
  -1   8   2 2421.31 140.954 119
  -1   8   2 2314.72 148.887 125
  -1   8   2 2485.36 149.501 107
   1   8  -2 2449.38 143.716 110
   1   8  -2 2561.53 140.483 114
   1   8  -2 2375.71 144.560 111
  -1   8   2 2296.07 137.707 111
  -1   8   2 2513.40 144.788  96
   1   8  -2 2183.87 133.702  98
   1   8  -2 2214.17 135.990  78
   1  -8  -1 88.7636 86.2485  14
  -1  -8   1 81.7329 79.4334  20
  -1  -8   1-20.2391 97.9086  26
   1  -8  -1 57.1159 72.1587  25
  -1   8   1 142.155 53.8568 157
   1   8  -1 108.896 40.2296 151
   1   8  -1 127.773 52.0721 163
   1   8  -1 85.2163 47.1461 166
   1   8  -1 68.3775 53.8910 168
   1   8  -1 127.723 55.0356 164
  -1   8   1 228.794 60.6439 164
   1   8  -1 185.799 53.4737 157
   1   8  -1 228.837 49.6949 160
   1   8  -1 140.835 52.1483 135
   1   8  -1 173.268 59.9575 139
  -1   8   1 164.158 50.0417 144
  -1   8   1 123.707 46.6466 139
  -1   8   1 102.592 50.6896 149
  -1   8   1 147.188 47.6329 145
   1   8  -1 83.7635 46.9308 149
   1   8  -1 76.2226 51.3189 129
   1   8  -1 97.9060 42.0679 128
  -1   8   1 99.5257 49.9550 125
   1   8  -1 97.8790 52.9998 125
  -1   8   1 155.470 56.0593 127
   1   8  -1 135.889 55.3936 127
  -1   8   1 86.4414 53.3384 128
   1   8  -1 46.0857 38.8015 126
  -1   8   1 154.441 52.2626 119
  -1   8   1 139.523 50.7713 131
   1   8  -1 101.803 45.0451 110
   1   8  -1 31.4029 39.5635 114
  -1   8   1 45.8608 51.4015 107
   1   8  -1 184.984 60.3137  96
   1   8  -1 79.8741 41.1981  98
  -1   8   1 38.6500 49.5205  96
  -1   8   1 134.450 48.5632 111
  -1  -8   1 212.665 96.4988  38
  -1  -8   1 68.9958 76.4623  41
   1  -8   0 11723.4 642.196  14
  -1  -8   0 10899.5 584.832  14
  -1  -8   0 13207.1 651.423  10
   1  -8   0 12162.4 643.226  25
  -1  -8   0 13150.5 645.634  26
  -1  -8   0 12005.5 625.395  20
  -1   8   0 13091.0 510.714 166
  -1   8   0 11725.9 511.848 164
   1   8   0 11923.5 500.422 151
   1   8   0 12393.6 518.284 166
   1   8   0 11453.4 495.394 160
  -1   8   0 11420.1 494.784 151
   1   8   0 11985.9 514.155 163
  -1   8   0 13640.5 517.555 157
   1   8   0 12370.8 509.517 168
   1   8   0 11968.8 516.652 164
  -1   8   0 12155.4 513.773 149
   1   8   0 12384.7 507.135 135
   1   8   0 13300.9 517.741 139
  -1   8   0 11218.6 507.285 147
   1   8   0 11820.6 509.821 149
  -1   8   0 12296.0 507.854 144
  -1   8   0 11679.5 497.308  65
   1   8   0 12629.8 507.375 128
   1   8   0 12191.9 514.743 125
  -1   8   0 11807.2 506.996 128
   1   8   0 11990.1 500.638 126
  -1   8   0 11979.0 515.648 125
   1   8   0 12686.9 515.048 119
   1   8   0 12557.9 505.993 117
   1   8   0 12064.6 510.343 129
   1   8   0 12649.0 514.044 127
   1   8   0 11775.7 509.073 111
  -1   8   0 12446.1 512.562 111
   1   8   0 12553.1 507.923  96
   1   8   0 11568.8 499.703  98
  -1   8   0 12024.5 505.522 110
   1   8   0 11847.1 505.300 110
  -1   8   0 12200.1 507.900 107
  -1   8   0 12881.4 513.315  96
   1  -8   0 11779.4 602.352  45
   1   8   1 13808.4 750.370  17
   1  -8   1 15118.5 746.494  25
   1  -8   1 15514.6 772.172  26
   1  -8   1 14025.5 722.261  14
  -1  -8  -1 13262.3 681.033  14
  -1  -8  -1 13606.8 670.222  12
  -1  -8  -1 14069.0 716.621   9
  -1  -8  -1 14287.7 721.104  10
   1   8   1 13419.5 564.920 161
   1   8   1 14551.4 588.318 157
   1   8   1 13626.9 588.978 164
   1   8   1 14279.5 592.965 163
   1   8   1 13753.6 577.421 168
   1   8   1 14075.2 573.975 160
   1   8   1 13468.7 577.019 151
   1   8   1 14420.7 594.507 166
  -1   8  -1 13964.4 576.748 166
  -1   8  -1 14705.3 590.627 164
  -1   8  -1 14465.3 590.094 149
  -1   8  -1 13771.5 574.104 144
   1   8   1 14374.9 585.376 144
   1   8   1 14915.2 588.132 139
  -1   8  -1 14389.8 587.105 135
   1   8   1 13674.3 575.432 135
   1   8   1 13427.0 584.510 145
   1   8   1 13652.1 586.629 149
  -1   8  -1 14157.0 583.531 147
  -1   8  -1 13854.4 576.675  65
   1   8   1 14430.6 585.725 127
  -1   8  -1 14211.8 592.723 125
  -1   8  -1 14610.1 588.189 127
   1   8   1 14090.5 577.178 126
   1   8   1 14747.8 580.161 117
  -1   8  -1 14081.9 586.913 129
   1   8   1 15135.6 586.763 128
  -1   8  -1 13901.4 578.903 128
  -1   8  -1 14375.3 587.607 111
   1   8   1 14132.1 581.394  96
  -1   8  -1 14484.7 578.133 110
   1   8   1 13730.3 579.453 111
   1  -8   1 13920.4 700.664  45
   1  -8   2 30429.4 1295.62  25
  -1  -8  -2 25446.7 1249.41   8
   1   8   2 26997.7 1280.99  17
  -1  -8  -2 27006.7 1247.04   9
  -1  -8  -2 29162.5 1259.10  10
   1  -8   2 28922.9 1295.65  26
   1   8   2 27334.9 1090.71 157
   1   8   2 27335.6 1082.14 160
   1   8   2 26445.7 1079.14 168
   1   8   2 27284.3 1087.21 151
   1   8   2 27949.3 1102.55 163
   1   8   2 26661.8 1076.01 161
   1   8   2 29562.5 1105.86 166
  -1   8  -2 27451.5 1093.94 164
   1   8   2 28606.2 1094.51 144
   1   8   2 27728.2 1095.58 145
  -1   8  -2 26458.2 1084.99 147
   1   8   2 27830.2 1089.49 139
  -1   8  -2 27763.2 1088.44  65
  -1   8  -2 26711.9 1078.48 128
  -1   8  -2 28095.9 1092.67 127
   1   8   2 27586.6 1088.24 127
  -1   8  -2 28300.3 1094.47 129
   1   8   2 27269.6 1084.47 126
   1   8   2 28858.9 1086.14 117
   1   8   2 28001.5 1092.81 128
  -1   8  -2 27684.8 1100.87 125
   1   8   2 27715.1 1082.68 111
   1   8   2 27882.9 1100.63 102
   1   8   2 26818.4 1088.06 110
  -1   8  -2 28203.0 1082.28 114
   1   8   2 27521.0 1088.86  96
  -1   8  -2 28088.4 1092.76 111
  -1   8  -2 27856.3 1082.23 110
   1  -8   2 28419.8 1242.34  45
   1  -8   2 27052.4 1258.33  41
   1  -8   3 3377.99 342.071  41
   1  -8   3 4928.42 375.894  45
   1  -8   3 5323.24 404.737  25
   1  -8   3 5631.41 416.646  26
  -1  -8  -3 4855.02 377.953   9
  -1  -8  -3 4560.76 375.077   8
   1   8   3 5130.56 248.520 157
   1   8   3 5131.07 240.933 161
   1   8   3 5048.92 242.078 160
   1   8   3 4952.92 235.299 155
  -1   8  -3 5430.21 256.418 164
   1   8   3 4694.43 233.594 168
   1   8   3 5137.99 245.954 140
  -1   8  -3 4969.69 241.941 147
   1   8   3 4923.18 244.511 139
  -1   8  -3 5227.46 254.118 135
  -1   8  -3 5136.44 250.712  65
  -1   8  -3 5248.27 252.378 129
   1   8   3 4601.41 238.610 127
  -1   8  -3 5245.00 261.882 125
   1   8   3 5196.18 252.934 119
   1   8   3 5117.59 242.719 117
  -1   8  -3 5410.32 251.351 127
  -1   8  -3 5047.19 247.383 111
  -1   8  -3 5102.24 238.078 114
   1   8   3 5477.79 265.618 107
   1   8   3 5044.29 258.897 102
  -1   8  -3 5284.62 255.980  88
   1   8   4 18186.9 942.269  17
  -1  -8  -4 17590.6 923.042   9
   1   8   4 17680.8 875.907  19
  -1  -8  -4 15791.4 854.709  11
   1   8   4 17674.7 735.199 151
   1   8   4 17014.0 727.510 161
  -1   8  -4 17530.2 724.568 156
   1   8   4 17979.3 733.237 160
   1   8   4 17218.7 731.325 157
   1   8   4 17889.5 726.081 155
  -1   8  -4 18859.8 744.920 164
  -1   8  -4 18651.3 745.328 149
   1   8   4 19142.7 739.937 140
   1   8   4 18584.8 739.023 143
   1   8   4 17328.1 728.185 139
  -1   8  -4 16889.4 721.769 147
  -1   8  -4 18810.3 744.526 135
  -1   8  -4 18428.7 742.475  65
   1  -8   4 18095.8 747.205  53
   1  -8   4 17762.3 739.802  67
  -1   8  -4 17936.1 726.991 124
  -1   8  -4 18371.2 739.862 129
   1   8   4 18011.6 730.267 117
   1   8   4 18398.2 742.471 119
  -1   8  -4 18090.3 734.431 127
   1   8   4 18270.9 748.775 102
  -1   8  -4 17784.4 731.394 115
   1   8   4 19063.9 757.043 107
  -1   8  -4 18925.8 737.304 111
   1   8   4 17167.2 726.711 112
  -1   8  -4 17888.6 887.904  44
   1  -8   4 19027.8 935.390  41
   1  -8   4 19296.2 936.344  36
   1  -8   4 20227.4 946.569  45
   1  -8   5 907.817 101.377  53
   1  -8   5 1229.92 115.452  52
  -1   8  -5 748.071 159.707  44
   1  -8   5 915.482 176.505  36
  -1  -8  -5 697.011 148.407  13
   1   8   5 528.122 141.409  19
   1   8   5 942.082 87.9933 155
   1   8   5 796.642 87.4520 160
  -1   8  -5 839.044 82.0970 156
   1   8   5 750.234 80.6051 157
   1   8   5 758.539 80.9887 161
   1   8   5 1008.80 93.7554 151
   1   8   5 875.415 91.9245 143
   1   8   5 744.596 80.8905 139
   1   8   5 953.136 94.1769 140
  -1   8  -5 940.662 96.8286 149
   1   8   5 830.994 97.1424 145
  -1   8  -5 1015.05 100.324  65
   1  -8   5 796.582 91.6588  67
   1  -8   5 695.758 78.2002 132
   1   8   5 916.773 97.5409 119
  -1   8  -5 884.810 86.1293 124
  -1   8  -5 666.304 85.2178 129
  -1   8  -5 777.985 83.0048 127
   1   8   5 787.492 103.522 107
   1   8   5 775.722 79.8437 112
  -1   8  -5 827.745 83.1766 111
  -1   8  -5 811.763 88.7984 115
   1   8   5 694.432 97.0879 102
   1   8   5 674.634 81.9900 117
   1  -8   5 837.532 86.4635  99
  -1   8  -5 808.327 91.6807  88
  -1  -8  -6 9466.32 590.138  28
   1  -8   6 11309.6 653.351  36
   1  -8   6 11886.4 494.809  53
  -1   8  -6 10423.2 612.944  44
  -1  -8  -6 9625.28 617.851  13
   1   8   6 11165.1 474.083 160
   1   8   6 10346.4 466.089 151
   1   8   6 10711.2 466.203 155
  -1   8  -6 10752.9 464.239 156
   1   8   6 10327.4 456.586 157
  -1   8  -6 11558.2 481.579 149
   1   8   6 11333.3 483.057 145
   1  -8   6 10465.6 456.368 134
   1   8   6 10990.8 474.192 143
   1   8   6 10192.0 452.513 139
   1   8   6 11097.5 475.705 140
   1  -8   6 11913.5 486.203  67
   1   8   6 10388.0 473.546 119
   1  -8   6 11025.6 466.129 132
   1   8   6 10585.0 464.195 117
  -1   8  -6 10675.4 468.349 129
  -1   8  -6 10544.3 463.057 124
  -1   8  -6 10885.7 460.664 127
   1   8   6 10738.4 482.853 102
   1   8   6 10481.3 487.109 107
   1  -8   6 10649.8 467.504  99
  -1   8  -6 10605.6 466.499 115
  -1   8  -6 11016.6 479.987  88
  -1   8  -7 24589.0 1213.98  44
  -1  -8  -7 24360.6 1216.84  34
   1  -8   7 26099.6 1253.18  36
  -1  -8  -7 26186.8 1226.48  28
   1  -8   7 26932.7 1348.34  16
   1   8   7 27636.4 1076.95 155
   1   8   7 26464.5 1072.92 161
  -1   8  -7 27340.7 1073.70 156
   1   8   7 24142.4 1050.69 157
   1   8   7 27630.5 1080.56 160
   1   8   7 26448.9 1069.16 151
   1  -8   7 26621.9 1064.80 134
   1   8   7 28276.6 1088.66 145
  -1   8  -7 28063.7 1082.62 149
   1  -8   7 27461.3 1097.97  56
   1  -8   7 27635.4 1093.66  66
  -1   8  -7 27079.4 1070.70 124
   1  -8   7 27839.9 1077.08 132
   1   8   7 28090.7 1084.63 119
  -1   8  -7 27712.6 1073.78 129
   1   8   7 27178.9 1069.72 117
  -1   8  -7 26266.1 1070.36 115
   1  -8   7 27940.3 1073.34  99
   1  -8   7 28258.3 1094.89  83
  -1  -8  -8 897.648 159.836  43
  -1  -8  -8 774.896 146.672  34
   1  -8   8 729.098 185.107  27
   1   8   8 875.940 87.9251 161
   1   8   8 885.058 91.4321 155
   1   8   8 929.580 91.7533 160
   1   8   8 781.520 81.2375 151
   1  -8   8 934.802 99.3450 152
  -1   8  -8 940.662 90.8556 156
   1   8   8 1014.85 101.041 145
  -1   8  -8 947.608 93.0390 149
   1  -8   8 872.294 103.588  56
  -1   8  -8 972.882 98.5325  65
   1  -8   8 1040.37 106.944  66
   1   8   8 1009.03 97.4345 119
   1  -8   8 939.310 93.2392 132
  -1   8  -8 801.736 84.5472 129
  -1   8  -8 1024.13 90.3980 124
   1   8   8 1034.18 87.9883 117
   1   8   8 798.855 72.3815 110
  -1   8  -8 950.107 88.5126 115
   1  -8   8 918.523 101.805  83
  -1  -8  -9 5604.42 379.242  43
   1  -8   9 6150.72 280.701 152
   1   8   9 6749.33 280.448 155
   1   8   9 6138.61 273.680 161
   1   8   9 6106.33 276.970 160
   1   8   9 5826.78 258.362 151
  -1   8  -9 6127.20 272.245 149
   1   8   9 6398.76 281.386 145
  -1   8  -9 5883.16 279.492  65
   1  -8   9 5751.75 274.752  72
   1  -8   9 5494.86 273.619  66
   1  -8   9 5918.48 282.880  56
   1  -8   9 5898.35 265.189 133
   1  -8   9 5875.86 274.427 132
   1   8   9 5884.55 261.762 117
   1   8   9 5362.60 270.287 119
  -1   8  -9 5990.64 270.400 124
  -1   8  -9 5609.50 260.315 129
   1  -8   9 5484.79 259.720 100
  -1   8  -9 5868.99 264.641 115
   1  -8   9 6221.38 286.221  83
   1  -8   9 5591.38 274.310  93
   1  -8   9 5695.22 270.159  87
   1  -8  10-19.3436 32.8784 133
   1  -8  10 24.6916 40.2602 132
   1   8  10 30.5295 40.7094 119
  -1   8 -10-27.6915 42.9654 125
  -1  -8 -10 9.38207 28.9881  63
  -1   8 -10-8.94438 36.8316  65
  -1   8 -10 10.2409 32.9999 149
   1   8  10 24.6446 40.9670 145
   1   8  10-12.2180 39.6864 155
   1  -8  10 4.15124 40.4520 152
  -1   8 -10 11.8914 38.9309 164
   1   8  10 95.7133 41.3481 160
   1   8  11 5032.92 226.329  96
   1   8  11 5704.69 228.341 160
   1  -8  11 5597.89 231.160 159
  -1   8 -11 5088.32 221.236 164
  -1   8 -11 5601.12 229.901 125
   1  -8  11 5624.90 226.622 132
  -1   9  11 1213.24 69.7017 145
   1   9 -11 1312.47 68.6672 164
  -1  -9  11 1334.46 69.4367 159
  -1   9  10 318.270 37.0344 151
   1   9 -10 238.125 48.1765 164
  -1  -9  10 280.634 44.3987 152
  -1   9  10 367.721 47.7236 161
  -1  -9  10 486.389 55.0338  72
   1   9 -10 369.439 47.4111 129
  -1  -9  10 346.602 44.6540 132
   1   9 -10 359.901 45.1858 125
  -1   9  10 267.289 43.1791  96
  -1  -9  10 364.903 55.5496  87
  -1  -9  10 283.129 53.8124  93
   1   9  -9 16251.4 274.576 164
  -1   9   9 15539.4 232.017 151
  -1   9   9 15177.6 223.298 155
  -1  -9   9 16179.4 263.717 152
   1   9  -9 15065.6 223.915 156
  -1   9   9 15481.4 247.568 161
  -1  -9   9 15758.7 242.374 134
  -1   9   9 17203.2 272.116 140
  -1  -9   9 15730.2 287.768  66
  -1  -9   9 16224.2 293.272  72
   1  -9  -9 14225.9 208.041  61
   1   9  -9 15115.3 257.947  65
   1   9  -9 16223.4 256.863 129
  -1  -9   9 15524.3 237.754 132
   1   9  -9 15670.7 250.613 125
  -1   9   9 15073.4 241.778  96
  -1  -9   9 15054.0 278.723  87
  -1  -9   9 15600.0 241.884  83
   1  -9  -8 321.541 98.2047  39
   1   9  -8 454.044 60.7123 156
  -1   9   8 450.500 63.9877 151
  -1   9   8 497.495 63.0868 160
  -1   9   8 485.335 60.0396 155
  -1   9   8 453.013 67.6158 161
   1   9  -8 545.912 81.8278 164
  -1   9   8 436.788 71.5176 140
  -1   9   8 623.130 86.1187 145
  -1  -9   8 474.695 66.8839 134
   1   9  -8 454.917 54.1617 149
  -1  -9   8 380.090 84.5360  72
   1   9  -8 537.075 75.6693  65
  -1  -9   8 578.299 84.3610  62
  -1  -9   8 381.532 81.4070  66
   1   9  -8 390.081 69.2966 129
   1   9  -8 443.744 72.2368 125
   1   9  -8 415.520 62.6696 127
  -1  -9   8 446.546 66.2727 132
  -1   9   8 418.570 53.3732 119
  -1   9   8 444.619 68.2154  96
  -1  -9   8 490.167 69.6831  83
   1   9  -8 514.307 63.3980  78
   1  -9  -7 3732.20 322.556  39
  -1  -9   7 4267.84 353.114  36
   1  -9  -7 3862.42 347.153  28
  -1  -9   7 3601.21 354.672  27
  -1   9   7 4192.30 227.940 151
  -1   9   7 4654.33 219.614 155
  -1   9   7 4150.49 214.605 160
   1   9  -7 4405.70 217.255 156
   1   9  -7 4609.56 244.826 164
  -1  -9   7 4478.07 228.271 134
   1   9  -7 5005.80 237.335 135
  -1   9   7 4971.03 247.192 145
   1   9  -7 4316.33 221.122 149
  -1   9   7 5010.27 238.144 140
   1   9  -7 4378.98 237.973  65
  -1  -9   7 4711.94 254.125  56
  -1  -9   7 4269.03 221.738 132
  -1   9   7 4528.89 220.198 119
   1   9  -7 4541.13 229.866 127
   1   9  -7 4921.05 242.543 129
   1   9  -7 4535.68 237.698 125
  -1   9   7 4100.86 226.934  96
   1   9  -7 4787.72 227.200  78
  -1  -9   7 4446.71 231.786  83
  -1  -9   6 13458.1 776.239  36
   1  -9  -6 14148.3 748.024  35
   1  -9  -6 12617.9 726.843  29
  -1  -9   6 15368.3 626.731  52
  -1  -9   6 14920.4 831.501  45
   1  -9  -6 12465.3 769.506  13
  -1  -9   6 13607.7 847.846  16
  -1   9   6 13748.4 764.034  19
  -1   9   6 13536.9 585.785 155
   1   9  -6 14716.5 622.318 164
  -1   9   6 13373.0 604.125 151
   1   9  -6 13380.5 586.780 156
  -1   9   6 13667.3 588.060 160
  -1   9   6 14834.5 613.345 144
   1   9  -6 15140.3 604.341 149
  -1  -9   6 14346.5 601.316 134
   1   9  -6 14925.0 612.069 135
  -1   9   6 15467.0 619.824 145
  -1   9   6 15773.3 611.768 140
   1   9  -6 14731.5 618.766  65
  -1  -9   6 14380.1 628.011  66
  -1  -9   6 15930.4 635.990  56
  -1   9   6 14947.9 598.267 119
   1   9  -6 14067.6 607.021 127
   1   9  -6 14787.4 617.799 125
  -1   9   6 15822.1 614.169 128
   1   9  -6 14391.8 614.042 129
  -1   9   6 14194.3 605.758  96
   1   9  -6 13718.2 596.938  78
  -1  -9   6 14323.1 607.046  83
  -1  -9   5 8841.05 575.246  45
  -1  -9   5 8345.64 394.107  52
   1  -9  -5 7255.32 502.026  29
  -1  -9   5 6976.42 568.835  16
  -1   9   5 7579.94 501.354  19
  -1  -9   5 8807.26 583.374  25
   1  -9  -5 7896.46 528.173  11
  -1   9   5 7698.83 358.142 160
   1   9  -5 7605.19 356.255 156
   1   9  -5 9161.78 402.042 164
  -1   9   5 7803.50 378.514 151
  -1  -9   5 8418.79 372.945 134
  -1   9   5 9081.54 392.892 145
   1   9  -5 8378.18 386.772 135
  -1   9   5 8630.30 387.392 144
   1   9  -5 8272.35 375.866 149
  -1   9   5 8856.31 378.835 140
   1   9  -5 9436.15 398.315 125
  -1   9   5 8781.42 386.523 128
   1   9  -5 7923.22 381.157 127
  -1   9   5 8653.01 375.200 119
   1   9  -5 8547.09 388.200 129
  -1   9   5 8993.82 402.104 107
  -1   9   5 8420.17 379.208 102
  -1   9   5 8371.24 381.253  96
   1   9  -5 8385.43 373.192  78
  -1  -9   4 53.6219 60.7223  52
  -1  -9   4 134.211 57.8030  53
  -1  -9   4 61.3145 109.806  45
  -1  -9   4 338.194 155.403  16
   1  -9  -4 109.537 98.1007  11
  -1   9   4-21.2459 73.8879  19
  -1   9   4 129.733 49.5193 157
   1   9  -4 135.243 66.0080 164
  -1   9   4 82.6457 59.0268 151
   1   9  -4 178.256 53.5181 166
  -1   9   4 92.7271 48.4308 140
  -1   9   4 141.653 67.4777 145
   1   9  -4 217.996 68.9352 135
   1   9  -4 118.215 54.5417 149
  -1   9   4 110.165 58.5779 144
   1   9  -4 256.179 71.4701  65
  -1   9   4 78.7850 57.4702 128
   1   9  -4 107.019 62.3797 127
   1   9  -4 136.955 61.7444 125
  -1   9   4 91.8034 52.4879 119
  -1   9   4 157.708 64.6686 125
  -1   9   4 108.487 54.2771 131
  -1   9   4 96.8545 41.4804 111
  -1   9   4 75.5829 58.5877 102
  -1   9   4 39.9348 61.7628 107
  -1   9   4 94.2501 53.4015  96
   1   9  -4 93.0891 48.8801  78
  -1  -9   3 2406.64 153.189  53
  -1  -9   3 2525.01 284.111  45
  -1  -9   3 2755.50 281.350  38
   1  -9  -3 2566.59 283.670  14
   1  -9  -3 2459.72 274.789  11
  -1  -9   3 2985.93 309.321  25
  -1   9   3 2148.36 210.449  19
  -1  -9   3 2675.85 294.926  16
  -1   9   3 2727.52 156.926 157
   1   9  -3 2598.08 170.176 164
  -1   9   3 2720.11 161.673 151
   1   9  -3 2391.88 157.855 166
  -1   9   3 2627.79 168.035 149
   1   9  -3 2796.89 163.164 149
  -1   9   3 2869.72 166.879 145
  -1   9   3 2582.71 147.868 140
   1   9  -3 2751.94 167.592  65
   1   9  -3 2997.12 174.102 129
   1   9  -3 2910.84 169.388 127
  -1   9   3 2470.15 163.494 125
   1   9  -3 3003.99 174.324 125
  -1   9   3 2992.10 162.708 119
  -1   9   3 2655.39 155.879 131
  -1   9   3 3138.83 175.605 126
  -1   9   3 2641.46 161.040  96
  -1   9   3 2522.41 165.219 102
  -1   9   3 2740.29 170.115 107
  -1   9   3 2471.81 150.603 111
   1   9  -3 2654.07 158.380 114
   1   9  -3 2778.94 156.280  78
   1  -9  -2 1374.76 203.510  11
  -1  -9   2 1682.17 217.863  26
  -1  -9   2 1635.18 232.019  16
  -1  -9   2 1455.98 208.409  20
   1  -9  -2 1741.07 230.695  14
  -1  -9   2 1290.03 203.936  25
   1   9  -2 1835.41 133.033 168
   1   9  -2 1780.81 123.399 163
   1   9  -2 2027.96 136.921 157
   1   9  -2 1585.92 129.252 164
   1   9  -2 1707.91 123.461 166
  -1   9   2 1913.40 124.811 157
  -1   9   2 1526.86 117.316 151
  -1   9   2 1675.14 120.016 145
  -1   9   2 1713.06 125.612 144
  -1   9   2 1568.47 124.581 149
   1   9  -2 1781.85 125.700 135
   1   9  -2 1586.01 121.446 149
  -1  -9   2 1638.49 116.117  53
   1   9  -2 2004.80 134.640 125
   1   9  -2 1611.59 111.481 126
  -1   9   2 1922.68 131.508 127
   1   9  -2 1738.62 127.346 129
  -1   9   2 1648.11 119.366 119
  -1   9   2 1717.95 128.014 125
  -1   9   2 1665.86 118.186 131
  -1   9   2 1729.37 129.302 126
  -1   9   2 1600.24 125.519 128
   1   9  -2 1833.99 121.860 114
  -1   9   2 1577.13 124.993 107
   1   9  -2 1546.09 108.615  98
   1   9  -2 1663.68 122.556 111
  -1   9   2 1614.51 124.210  96
   1   9  -2 1837.27 126.452 110
  -1   9   2 1915.48 121.824 111
  -1  -9   2 1617.17 210.170  38
   1  -9  -2 1863.67 198.092  36
  -1  -9   1 11368.7 695.774  16
   1  -9  -1 12911.5 731.209  14
  -1  -9   1 13500.6 724.549  26
  -1  -9   1 14693.6 734.889  20
   1  -9  -1 13659.0 713.074  25
  -1  -9   1 13237.4 753.608  25
   1   9  -1 13790.9 581.925 135
   1   9  -1 13656.7 582.454 149
  -1   9   1 13584.3 585.807 149
  -1   9   1 13750.5 580.056 144
   1   9  -1 14962.9 591.615 139
   1   9  -1 13372.8 584.678 166
  -1   9   1 12595.7 567.607 151
   1   9  -1 14879.3 591.404 157
  -1   9   1 15100.1 586.217 157
   1   9  -1 14027.1 584.055 163
   1   9  -1 14020.6 583.797 168
   1   9  -1 14192.7 567.979 151
   1   9  -1 14084.6 593.392 164
  -1   9   1 14494.3 590.174 127
   1   9  -1 14148.6 571.268 128
  -1   9   1 14276.2 587.702 126
   1   9  -1 12895.3 566.110 126
  -1   9   1 14597.8 579.608 131
  -1   9   1 13229.6 579.645 128
   1   9  -1 14795.2 592.860 125
  -1   9   1 14190.6 590.608 125
   1   9  -1 13448.2 583.291 129
   1   9  -1 14197.0 586.796 127
  -1   9   1 13434.2 575.268 110
  -1   9   1 15149.3 587.793  96
   1   9  -1 13983.7 580.892 110
  -1   9   1 14090.7 582.956 107
   1   9  -1 12332.0 562.086  98
   1   9  -1 14400.2 579.698 114
  -1   9   1 13668.0 581.270 111
  -1  -9   1 12264.6 681.099  41
  -1  -9   1 13307.4 707.328  38
   1  -9   0 4307.51 347.397  14
   1  -9   0 3892.02 358.730  26
  -1  -9   0 3548.28 320.973  26
  -1  -9   0 3541.67 309.126  20
   1  -9   0 4849.09 357.266  25
  -1  -9   0 3877.62 325.052  10
  -1   9   0 4039.58 206.622 151
   1   9   0 4423.89 231.333 166
   1   9   0 4077.02 205.123 160
   1   9   0 4693.97 224.886 168
  -1   9   0 4335.09 225.672 164
   1   9   0 4129.47 231.166 164
   1   9   0 4569.59 230.817 163
   1   9   0 4422.81 215.353 151
   1   9   0 4387.68 221.209 135
   1   9   0 4197.97 224.128 149
   1   9   0 4208.99 225.940 139
  -1   9   0 4350.76 219.421 144
  -1   9   0 4246.75 227.645 149
  -1   9   0 4470.61 222.567 128
  -1   9   0 4405.61 231.309 125
   1   9   0 4193.68 224.499 127
   1   9   0 4216.09 212.664 126
   1   9   0 4497.86 219.406 128
   1   9   0 4015.57 220.337 129
   1   9   0 4443.32 229.405 125
   1   9   0 4133.85 222.168 111
   1   9   0 4434.55 220.958 114
  -1   9   0 4359.67 226.844 111
   1   9   0 4399.73 220.677 110
   1   9   0 4487.31 222.794  96
  -1   9   0 4212.49 218.592 107
  -1   9   0 4578.46 221.230 110
  -1  -9   0 4532.84 322.493  38
   1  -9   0 3867.18 297.320  45
  -1  -9  -1 34570.4 1573.85  26
   1  -9   1 35575.6 1613.41  25
   1  -9   1 35356.0 1631.85  26
  -1  -9  -1 35008.4 1554.06  20
  -1  -9  -1 37383.9 1594.92  10
   1   9   1 35111.8 1417.76 168
  -1   9  -1 36610.1 1419.03 166
  -1   9  -1 35130.3 1428.53 164
   1   9   1 36230.3 1411.28 160
   1   9   1 36922.9 1439.03 166
   1   9   1 36897.5 1431.70 157
   1   9   1 36981.9 1437.16 163
   1   9   1 36243.5 1420.68 151
   1   9   1 36891.3 1427.89 139
   1   9   1 36025.6 1417.88 135
  -1   9  -1 35957.4 1432.46 149
  -1   9  -1 36544.2 1414.99 144
   1   9   1 36387.6 1430.21 149
  -1   9  -1 35910.8 1423.58 147
  -1   9  -1 35107.5 1416.96  65
  -1   9  -1 36851.3 1430.28 127
   1   9   1 35839.9 1417.81 126
   1   9   1 36488.4 1428.16 127
  -1   9  -1 35471.7 1419.14 128
  -1   9  -1 37212.6 1432.05 129
   1   9   1 38555.4 1421.30 117
  -1   9  -1 36215.5 1435.88 125
   1   9   1 38341.9 1427.95 128
  -1   9  -1 36129.4 1419.27 107
  -1   9  -1 37513.9 1422.39 110
   1   9   1 36930.8 1441.93 107
   1   9   1 36365.2 1425.72  96
  -1   9  -1 36976.0 1430.38 111
   1   9   1 36601.7 1423.53 111
  -1   9  -1 38362.3 1422.98 114
   1  -9   1 34485.4 1560.76  45
   1  -9   1 39452.1 1637.45  41
   1  -9   2 173.171 115.400  25
  -1  -9  -2 173.556 94.8767  14
   1  -9   2 418.544 149.536  26
  -1  -9  -2 291.878 106.210  10
  -1  -9  -2 203.537 92.5409  12
   1   9   2 294.771 52.1305 161
   1   9   2 411.825 66.9119 151
   1   9   2 302.901 74.4594 163
   1   9   2 342.298 71.1131 157
   1   9   2 422.228 81.7129 166
   1   9   2 328.967 58.5005 168
   1   9   2 268.076 54.1226 160
  -1   9  -2 231.908 69.1871 164
   1   9   2 310.676 68.4023 139
   1   9   2 311.907 71.6477 145
  -1   9  -2 372.797 65.7916 147
  -1   9  -2 414.731 66.7040  65
   1   9   2 345.075 68.6617 128
  -1   9  -2 342.611 73.5267 127
  -1   9  -2 234.339 62.3989 129
  -1   9  -2 319.809 71.2188 125
  -1   9  -2 351.006 58.5096 128
   1   9   2 251.001 58.4666 126
   1   9   2 286.767 63.6551 127
  -1   9  -2 255.049 55.7884 114
  -1   9  -2 346.372 62.2621 110
   1   9   2 326.435 63.2605 117
  -1   9  -2 420.531 68.3846 111
   1   9   2 328.133 70.7197  96
   1   9   2 253.985 80.1807 102
   1   9   2 259.533 63.4828 110
   1  -9   2 335.920 120.216  45
   1  -9   2 270.739 137.533  41
   1  -9   2 503.404 153.984  36
  -1  -9  -3 30596.7 1368.81  10
  -1   9  -3 29777.6 1189.19 164
   1   9   3 29648.8 1183.82 157
   1   9   3 29057.8 1170.88 161
   1   9   3 29791.4 1183.13 151
   1   9   3 30199.6 1175.34 160
   1   9   3 27993.6 1162.79 168
   1   9   3 30093.1 1179.40 139
   1   9   3 29151.5 1182.63 143
   1   9   3 31121.1 1196.40 145
  -1   9  -3 28895.8 1174.23 147
   1  -9   3 29838.7 1193.04  53
  -1   9  -3 31802.7 1190.84  65
   1  -9   3 30709.7 1187.16  67
   1   9   3 29400.6 1173.18 117
  -1   9  -3 30425.2 1187.06 127
   1   9   3 30121.8 1189.48 119
   1   9   3 28744.7 1174.84 127
  -1   9  -3 29451.3 1198.47 125
  -1   9  -3 30380.0 1189.06 129
  -1   9  -3 29956.0 1172.28 114
   1   9   3 30078.4 1185.12  96
  -1   9  -3 31391.0 1189.82 111
   1   9   3 30410.7 1197.51 102
   1   9   3 30702.1 1183.51 110
   1  -9   3 32313.1 1388.09  45
   1  -9   3 30770.4 1393.10  41
   1  -9   3 30147.7 1395.01  36
  -1  -9  -4 222.106 92.2368  11
  -1  -9  -4 457.031 120.032  10
   1   9   4 500.299 69.2019 160
  -1   9  -4 316.279 72.5344 164
   1   9   4 482.780 68.3015 161
   1   9   4 434.491 70.2633 157
   1   9   4 372.248 66.9653 139
  -1   9  -4 404.050 63.9406 147
   1   9   4 336.382 72.4853 143
  -1   9  -4 476.456 82.1884 149
   1  -9   4 396.867 71.6169  67
  -1   9  -4 483.930 76.6684  65
  -1   9  -4 412.457 69.6346 127
  -1   9  -4 532.657 80.6375 129
  -1   9  -4 283.615 77.6921 125
   1   9   4 479.383 74.6589 119
   1   9   4 375.820 86.9399 107
  -1   9  -4 407.946 69.9835 111
   1   9   4 507.756 70.9977 110
   1   9   4 541.719 84.5192 102
   1   9   4 533.683 70.6380 117
   1  -9   4 302.486 85.2604  52
   1  -9   4 447.562 85.7616  53
   1  -9   4 174.484 145.866  41
  -1  -9  -5 4224.50 355.422  13
   1   9   5 4113.56 219.402 160
   1   9   5 4468.58 216.592 155
   1   9   5 3884.30 218.572 161
   1   9   5 4382.81 227.956 151
  -1   9  -5 4047.66 228.223 164
   1   9   5 3979.88 214.678 157
  -1   9  -5 4683.48 239.263 149
   1   9   5 4217.99 213.600 139
   1   9   5 4250.92 225.886 143
  -1   9  -5 4610.91 236.855  65
   1  -9   5 4102.14 226.582  67
  -1   9  -5 4276.43 238.323 125
   1   9   5 4291.01 216.270 117
   1   9   5 4011.80 227.655 119
  -1   9  -5 3980.81 218.313 127
  -1   9  -5 4236.00 225.942 129
  -1   9  -5 4457.23 222.408 111
   1   9   5 4325.29 219.468 110
   1   9   5 4452.45 238.962 102
   1  -9   5 4211.94 221.414  99
   1   9   5 4205.86 243.701 107
   1  -9   5 4530.22 384.434  36
   1  -9   5 4137.52 242.274  52
   1  -9   5 4350.01 237.284  53
   1  -9   6 4054.56 360.019  36
  -1  -9  -6 4469.17 333.201  28
   1  -9   6 4316.86 245.526  52
   1  -9   6 3884.09 331.356  37
  -1   9  -6 4427.31 229.268 164
   1   9   6 3892.90 206.121 157
   1   9   6 4204.19 220.536 161
   1   9   6 4618.32 224.691 160
   1   9   6 4485.54 217.581 155
   1   9   6 4678.26 227.536 151
  -1   9  -6 4156.31 228.793 149
   1   9   6 3799.82 200.587 139
   1   9   6 4227.06 223.065 143
   1   9   6 4176.60 232.110 145
  -1   9  -6 4265.74 231.641  65
   1   9   6 4295.94 213.297 117
   1   9   6 4329.65 228.555 119
  -1   9  -6 3852.46 209.446 127
   1  -9   6 4110.38 208.427 132
  -1   9  -6 4320.78 223.376 129
  -1   9  -6 4275.45 238.277 125
   1  -9   6 4115.87 216.140  99
   1   9   6 4175.28 232.852 102
   1   9   6 4163.90 213.379 110
   1  -9   6 4124.64 232.556  83
   1   9   7 2880.49 168.115 151
   1   9   7 3109.58 170.220 155
   1   9   7 3092.17 173.028 160
  -1   9  -7 3253.12 180.343 164
   1   9   7 3214.65 186.134 145
  -1   9  -7 3140.19 179.136 149
   1  -9   7 2880.03 188.183  56
   1  -9   7 3273.59 191.397  66
   1   9   7 3140.71 177.897 119
   1  -9   7 2985.89 164.390 132
  -1   9  -7 2842.70 156.208 127
   1   9   7 2935.56 165.244 117
  -1   9  -7 3036.60 171.137 129
   1   9   7 2922.31 160.573 110
   1  -9   7 2788.36 161.015  99
   1   9   7 2892.10 151.353 114
   1  -9   7 3283.87 188.222  83
  -1  -9  -8 1455.15 175.494  43
   1   9   8 1300.58 96.0864 151
   1   9   8 1365.98 100.652 160
  -1   9  -8 1719.87 111.537 164
   1   9   8 1526.32 101.353 155
   1   9   8 1556.06 105.934 161
  -1   9  -8 1627.75 109.117 149
   1   9   8 1497.34 110.422 145
   1  -9   8 1492.50 115.664  66
   1  -9   8 1337.41 116.436  56
   1  -9   8 1605.13 102.219 132
   1   9   8 1410.27 105.752 119
  -1   9  -8 1349.34 97.4627 129
   1  -9   8 1417.99 95.4597 100
   1  -9   8 1410.56 112.331  83
  -1   9  -9 645.028 59.8823 149
   1   9   9 550.202 66.4080 145
   1  -9   9 604.217 59.5216 132
  -1   9  -9 520.795 50.8413 129
   1   9   9 511.412 58.3907 119
  -1   9  -9 523.671 63.7722  65
   1  -9   9 397.667 56.8297  72
   1  -9   9 504.698 65.2907  56
   1  -9   9 548.043 63.3765 152
   1   9   9 726.871 59.3313 151
   1   9   9 533.214 59.5936 160
  -1   9  -9 524.123 59.7612 164
   1   9   9 638.966 62.1015 161
   1  -9   9 402.853 61.4181  93
   1  -9   9 590.455 70.0789  83
   1   9  10 1114.52 73.9364  96
   1  -9  10 1123.04 66.3595 132
  -1   9 -10 1127.24 76.5366 125
   1   9  10 936.784 62.7217 119
   1  -9  10 1147.76 74.7281 159
  -1   9 -10 1138.71 68.9330 164
   1  -9  10 1217.12 74.1031 152
   1   9  10 1195.77 71.2537 160
   1  10 -10 48.8344 21.6560 129
  -1  10  10 76.4771 27.4572 161
   1  10 -10 76.4178 29.1176 164
  -1 -10  10 61.0601 29.3110  93
  -1  10   9 2135.23 110.342 151
  -1  10   9 2137.63 115.321 161
   1  10  -9 2114.62 118.937 164
  -1 -10   9 1985.01 117.292 152
  -1  10   9 2250.32 122.245 145
  -1 -10   9 1907.65 124.583  72
   1  10  -9 1952.84 113.276 129
   1  10  -9 2079.45 111.192 125
  -1  10   9 1958.82 107.079 110
  -1  10   9 2075.60 113.314  96
  -1 -10   9 2108.74 125.599  87
  -1  10   8 2056.52 120.707 151
   1  10  -8 2016.08 128.693 164
  -1  10   8 2218.38 131.253 145
  -1 -10   8 1949.51 110.938 134
  -1 -10   8 1753.01 134.046  56
  -1 -10   8 1995.45 138.419  72
  -1 -10   8 1742.44 125.873  62
   1  10  -8 1951.71 123.070 125
   1  10  -8 1761.25 110.312 127
   1  10  -8 2161.54 126.682 129
  -1  10   8 2097.82 118.902 110
  -1  10   8 1978.92 122.187  96
  -1 -10   8 1912.37 115.782  83
   1 -10  -7 4123.69 318.267  39
  -1  10   7 4834.39 235.678 151
  -1  10   7 4741.07 232.402 161
   1  10  -7 4645.71 242.761 164
  -1  10   7 4987.63 243.392 145
  -1 -10   7 4535.88 220.946 134
   1  10  -7 4501.21 220.828 149
  -1  10   7 4986.89 233.920 140
  -1 -10   7 4778.89 253.312  56
   1  10  -7 4930.35 240.329 125
   1  10  -7 4882.39 240.745 129
   1  10  -7 4729.43 230.202 127
  -1  10   7 4738.81 218.879 119
  -1  10   7 4626.17 231.708  96
  -1 -10   7 4716.15 229.656  83
  -1 -10   6 202.351 72.6461  52
  -1 -10   6 138.294 107.508  36
   1 -10  -6 291.658 102.440  35
   1  10  -6 104.471 59.6083 164
  -1  10   6 233.661 64.9527 151
  -1  10   6 71.6423 50.5287 161
  -1  10   6 125.792 64.7076 145
  -1 -10   6 115.573 47.0798 134
   1  10  -6 227.099 57.0873 149
  -1  10   6 170.632 54.0756 140
   1  10  -6 195.453 64.8418 135
  -1 -10   6 210.765 75.1809  66
  -1 -10   6 211.031 79.7771  56
   1  10  -6 119.606 60.3875 125
   1  10  -6 140.735 56.0621 127
  -1  10   6 99.1106 50.0942 119
   1  10  -6 172.516 63.3363 129
  -1  10   6 107.684 60.2200  96
   1  10  -6 109.830 40.9629  78
  -1 -10   6 97.9722 55.2412  83
   1 -10  -5 5977.46 446.756  29
  -1 -10   5 7137.41 505.230  36
  -1 -10   5 7005.83 517.093  45
  -1 -10   5 7263.54 352.271  52
  -1 -10   5 6900.13 532.150  16
  -1 -10   5 7831.49 553.734  25
   1  10  -5 8124.83 360.228 164
  -1  10   5 7533.46 350.820 144
   1  10  -5 7277.26 338.029 149
   1  10  -5 8013.96 353.267 135
  -1  10   5 7857.28 351.524 145
  -1  10   5 7369.06 332.263 140
  -1 -10   5 7120.10 357.236  56
   1  10  -5 7349.17 351.222  65
   1  10  -5 7153.69 343.345 127
  -1  10   5 7590.39 334.937 119
   1  10  -5 7434.71 350.690 125
  -1  10   5 7649.41 349.422 128
  -1  10   5 6622.87 330.966 102
  -1  10   5 7649.78 345.887  96
   1  10  -5 6949.48 323.735  78
  -1 -10   5 7616.98 341.241  83
  -1 -10   4 9486.62 440.946  53
  -1 -10   4 10707.5 654.745  45
  -1 -10   4 10339.0 461.464  52
   1  10  -4 10104.6 462.667 164
  -1  10   4 9879.66 448.776 151
   1  10  -4 9734.50 439.066 166
   1  10  -4 10836.1 453.658 149
   1  10  -4 10445.6 458.664 135
  -1  10   4 10638.7 454.713 145
  -1 -10   4 9759.80 651.595  25
   1 -10  -4 9352.45 628.231  14
  -1 -10   4 8470.20 630.730  16
   1  10  -4 10527.3 458.565 127
  -1  10   4 11097.4 448.971 119
  -1  10   4 10416.7 457.336 128
   1  10  -4 10875.6 465.135 125
  -1  10   4 10820.0 467.043 107
  -1  10   4 10072.5 451.864  96
  -1  10   4 10011.0 432.072 111
  -1  10   4 10336.7 450.730 102
   1  10  -4 9782.15 432.457  78
  -1 -10   3 1144.27 205.229  16
   1 -10  -3 1367.19 212.445  14
   1 -10  -3 1045.90 186.999  11
  -1 -10   3 1098.18 208.378  25
   1  10  -3 1368.87 112.162 166
   1  10  -3 1384.22 122.759 164
  -1  10   3 1175.45 107.263 151
  -1  10   3 1175.94 114.668 144
  -1  10   3 1411.98 114.705 145
   1  10  -3 1408.56 115.652 149
   1  10  -3 1214.39 94.7228 126
   1  10  -3 1371.71 119.047 127
  -1  10   3 1491.17 118.878 126
  -1  10   3 1692.67 119.743 119
   1  10  -3 1364.98 119.836 129
   1  10  -3 1753.89 128.381 125
  -1  10   3 1432.65 122.115 125
  -1  10   3 1385.54 106.097 131
  -1  10   3 1251.30 115.521  96
  -1  10   3 1472.18 119.086 102
  -1  10   3 1407.61 115.605 110
  -1  10   3 1649.77 128.811 107
  -1  10   3 1199.37 100.316 111
  -1 -10   3 1428.42 218.570  45
  -1 -10   3 1206.25 104.775  53
   1 -10  -3 1007.02 166.556  37
  -1 -10   3 1342.71 118.228  52
   1 -10  -2 6067.87 472.736  11
  -1 -10   2 6952.10 509.085  25
  -1 -10   2 5916.83 469.268  16
   1 -10  -2 6518.51 484.430  14
   1  10  -2 7240.08 339.323 168
   1  10  -2 7280.29 348.749 164
  -1  10   2 6624.36 325.189 151
   1  10  -2 7696.30 340.418 166
   1  10  -2 6755.88 327.516 163
  -1  10   2 7520.49 341.369 144
   1  10  -2 7064.51 339.446 135
   1  10  -2 7301.15 337.953 149
  -1  10   2 7071.15 342.749 149
  -1 -10   2 6732.15 322.832  53
   1  10  -2 7557.90 348.216 125
  -1  10   2 7185.81 326.775 131
   1  10  -2 6931.25 339.141 129
  -1  10   2 7351.48 342.426 126
   1  10  -2 6560.85 315.904 126
  -1  10   2 7536.39 342.565 128
  -1  10   2 7328.89 345.323 125
  -1  10   2 7672.58 346.309 102
  -1  10   2 7401.69 341.814 107
  -1  10   2 7206.71 332.264 111
  -1  10   2 7492.34 336.169 110
  -1  10   2 7386.17 337.894  96
   1  10  -2 7658.06 336.784 114
  -1 -10   2 6890.09 461.839  38
   1 -10  -2 6295.82 435.362  36
  -1 -10   2 7748.26 506.678  45
   1 -10  -1 13699.0 773.457  26
   1 -10  -1 12164.7 688.023  25
  -1 -10   1 12935.3 746.981  25
   1 -10  -1 12128.8 718.589  14
  -1 -10   1 12603.6 713.260  26
  -1 -10   1 12773.9 702.385  20
   1 -10  -1 12541.6 732.561  11
   1  10  -1 12792.4 559.747 149
   1  10  -1 13782.2 568.871 139
   1  10  -1 13262.3 560.421 135
  -1  10   1 12921.5 556.330 144
  -1  10   1 12845.1 565.331 149
   1  10  -1 12968.6 569.539 164
   1  10  -1 13345.9 541.370 151
   1  10  -1 13289.0 563.326 166
   1  10  -1 12309.1 555.009 168
   1  10  -1 12704.3 558.622 163
  -1  10   1 12887.1 546.148 151
  -1  10   1 13001.2 565.982 125
   1  10  -1 12621.7 542.461 126
   1  10  -1 12644.0 560.617 129
  -1  10   1 12922.3 564.454 127
   1  10  -1 12975.8 563.316 127
  -1  10   1 12991.4 558.551 128
   1  10  -1 13256.1 567.363 125
  -1  10   1 14002.7 567.719 126
  -1  10   1 13141.1 550.239 131
  -1  10   1 14403.5 568.203  96
  -1  10   1 12679.7 554.314 110
   1  10  -1 13935.2 559.495 114
   1  10  -1 13618.9 560.943 110
  -1  10   1 13376.0 562.189 111
  -1  10   1 13469.4 559.970 107
   1 -10  -1 12044.8 692.918  36
  -1 -10   1 12738.7 687.594  38
  -1 -10   0 5700.71 452.458  26
  -1 -10   0 6681.53 489.255  25
   1 -10   0 7337.00 492.454  25
   1 -10   0 7723.01 537.774  26
   1  10   0 7478.04 347.511 139
  -1  10   0 6993.96 334.223 144
   1  10   0 7288.03 346.879 149
  -1  10   0 7219.93 351.553 149
   1  10   0 7360.43 339.606 135
   1  10   0 7230.44 348.134 163
   1  10   0 6585.82 346.624 164
   1  10   0 7545.47 333.371 151
   1  10   0 7393.16 340.362 168
   1  10   0 7346.29 351.508 166
  -1  10   0 7166.53 324.217 151
   1  10   0 7383.78 347.892 127
  -1  10   0 7473.86 352.546 125
   1  10   0 7321.55 331.933 126
  -1  10   0 7402.43 337.648 131
  -1  10   0 7434.04 348.106 126
  -1  10   0 7997.92 343.861 128
   1  10   0 7788.10 359.156 107
  -1  10   0 7115.98 337.144 114
  -1  10   0 7504.03 347.924 111
  -1  10   0 7499.12 340.107 107
   1  10   0 7902.63 347.101 110
   1  10   0 7541.90 341.930 114
  -1  10   0 7783.20 342.494 110
   1 -10   0 7059.47 487.357  36
   1 -10   0 7197.79 510.474  41
  -1 -10  -1 27728.5 1269.11  26
   1 -10   1 27466.9 1299.76  25
   1 -10   1 26208.9 1312.72  26
  -1 -10  -1 24748.7 1262.75  25
   1  10   1 27951.0 1093.03 151
   1  10   1 26053.7 1087.85 168
   1  10   1 27807.1 1112.15 166
   1  10   1 27413.8 1078.12 160
  -1  10  -1 26871.1 1103.05 164
   1  10   1 27008.4 1108.71 163
   1  10   1 28525.9 1107.54 157
   1  10   1 28130.3 1100.63 139
  -1  10  -1 27157.0 1107.24 149
   1  10   1 27145.0 1103.60 149
  -1  10  -1 27259.5 1083.87 144
  -1  10  -1 27905.9 1104.41 127
   1  10   1 27578.0 1089.68 126
  -1  10  -1 27764.0 1090.95 128
  -1  10  -1 28009.1 1112.40 125
   1  10   1 28241.7 1103.00 127
   1  10   1 28599.9 1117.65 107
  -1  10  -1 27721.0 1093.14 114
   1  10   1 27558.2 1097.59  96
  -1  10  -1 27408.3 1091.41 107
  -1  10  -1 28523.2 1095.08 110
   1 -10   1 28996.1 1309.05  36
   1 -10   1 28065.6 1303.22  41
   1 -10   1 27225.9 1240.28  45
  -1 -10  -2 2204.42 246.645  25
   1 -10   2 3117.37 329.423  26
   1  10   2 2769.75 160.565 168
   1  10   2 2918.18 161.161 160
  -1  10  -2 2655.64 174.826 164
   1  10   2 3130.18 175.952 151
   1  10   2 2976.42 178.967 157
   1  10   2 2966.47 157.228 161
   1  10   2 3162.56 177.478 139
  -1  10  -2 2760.22 168.038  65
   1  10   2 2948.66 164.822 117
   1  10   2 2999.46 176.779 127
  -1  10  -2 2881.39 177.780 129
  -1  10  -2 2859.15 185.153 125
  -1  10  -2 2921.42 179.835 127
  -1  10  -2 2775.86 159.383 128
  -1  10  -2 3041.82 178.329 111
   1  10   2 3016.98 191.192 107
  -1  10  -2 3012.30 168.758 114
  -1  10  -2 2816.11 163.830 107
   1  10   2 3285.21 182.368  96
   1  10   2 3011.92 188.030 102
   1  10   2 2889.92 173.304 114
  -1  10  -2 3423.78 173.696 110
   1 -10   2 2800.10 302.274  41
   1 -10   2 3279.93 321.026  36
   1 -10   2 2761.82 275.538  45
  -1 -10  -3 24652.3 1291.82  11
  -1  10  -3 28427.6 1138.89 164
   1  10   3 29310.5 1120.33 160
   1  10   3 28059.6 1117.40 161
   1  10   3 28135.1 1133.29 157
   1  10   3 28254.5 1131.34 151
   1  10   3 28482.5 1128.14 139
   1  10   3 28615.6 1135.24 143
   1 -10   3 28856.1 1142.86  53
  -1  10  -3 28242.5 1133.89  65
   1 -10   3 26645.2 1128.20  67
  -1  10  -3 27012.3 1143.35 125
  -1  10  -3 27554.4 1135.76 129
   1  10   3 29324.6 1140.60 119
   1  10   3 28105.3 1119.87 117
   1  10   3 29700.5 1147.04 125
  -1  10  -3 29259.9 1137.25 127
  -1  10  -3 28380.0 1135.32 111
  -1  10  -3 28877.6 1122.22 114
   1  10   3 30007.3 1151.48 102
   1  10   3 28918.9 1135.62  96
   1  10   3 29146.8 1130.24 114
   1  10   3 28813.5 1133.44 110
   1 -10   3 28774.1 1338.79  41
   1 -10   3 29735.5 1369.09  36
  -1 -10  -4 4173.70 342.622  13
   1  10   4 4168.46 218.177 161
   1  10   4 4019.50 222.401 157
  -1  10  -4 4445.66 234.301 164
   1  10   4 4351.23 218.089 160
  -1  10  -4 4461.10 240.484 149
   1  10   4 4699.77 232.485 143
   1  10   4 4441.29 220.732 139
   1  10   4 4441.58 241.018 145
   1 -10   4 4473.51 231.791  67
  -1  10  -4 4039.99 228.227  65
   1  10   4 4106.29 214.349 117
  -1  10  -4 4049.86 229.196 129
   1  10   4 4727.97 238.760 119
  -1  10  -4 4582.03 246.360 125
  -1  10  -4 4208.84 227.356 127
   1  10   4 4176.10 229.077  96
   1  10   4 4729.43 231.143 110
   1  10   4 4178.91 221.769 114
  -1  10  -4 4630.87 232.497 111
   1  10   4 4605.60 249.956 107
   1  10   4 4836.30 248.577 102
   1 -10   4 4371.94 238.060  53
   1 -10   4 4354.39 245.534  52
   1  10   5 2794.57 164.246 157
   1  10   5 3034.02 169.917 161
  -1  10  -5 2799.79 174.894 164
   1  10   5 2819.57 171.001 151
   1  10   5 2911.27 165.493 160
   1  10   5 2901.79 159.251 139
  -1  10  -5 3313.00 186.687 149
   1  10   5 3009.89 173.200 143
   1 -10   5 3025.70 174.883  67
  -1  10  -5 2955.55 179.177  65
  -1  10  -5 3025.69 171.006 127
   1  10   5 3186.97 180.998 119
  -1  10  -5 3003.73 176.366 129
   1  10   5 2896.32 159.426 117
  -1  10  -5 2926.88 186.370 125
   1  10   5 3278.70 195.817 107
   1  10   5 3073.74 166.103 114
   1  10   5 2840.22 168.317 110
   1  10   5 2980.85 185.045 102
   1  10   5 3028.02 179.945  96
   1 -10   5 2888.15 165.896  99
   1 -10   5 2717.51 180.285  53
   1 -10   5 3102.60 193.893  52
   1 -10   5 3198.46 317.844  36
   1 -10   6 1463.10 214.245  36
   1 -10   6 1289.45 179.274  37
   1 -10   6 1401.31 126.028  52
   1  10   6 1328.01 103.354 160
   1  10   6 1425.53 109.038 161
  -1  10  -6 1455.63 114.385 164
   1  10   6 1230.84 92.6145 157
   1  10   6 1524.71 113.299 151
   1  10   6 1486.27 111.406 143
  -1  10  -6 1593.26 118.670 149
   1 -10   6 1648.83 132.422  56
  -1  10  -6 1501.07 116.272  65
   1  10   6 1341.85 95.0798 117
  -1  10  -6 1299.82 119.509 125
  -1  10  -6 1585.12 114.252 129
  -1  10  -6 1534.34 104.649 127
   1  10   6 1378.48 112.604 119
   1  10   6 1443.73 100.315 114
   1  10   6 1520.14 107.264 110
   1 -10   6 1261.79 99.5551  99
   1 -10   6 1577.66 123.716  83
   1  10   7 1194.60 95.6212 151
   1 -10   7 1430.58 108.163 152
   1  10   7 1423.52 94.9631 160
  -1  10  -7 1184.67 97.6130 164
   1  10   7 1241.93 97.2447 161
  -1  10  -7 1123.43 97.4173 149
   1  10   7 1201.55 106.485 145
  -1  10  -7 1167.07 101.283  65
   1 -10   7 1159.18 110.430  66
   1 -10   7 1053.63 107.182  56
  -1  10  -7 1201.72 94.7930 129
  -1  10  -7 1143.69 81.8970 127
   1  10   7 1344.03 101.705 119
   1  10   7 1252.13 88.2064 110
   1 -10   7 1218.58 106.287  83
   1  10   8 233.381 55.3565 145
  -1  10  -8 193.882 47.8796 149
   1 -10   8 103.492 48.5241  66
   1 -10   8 272.172 61.3291  56
   1 -10   8 152.309 53.6773  72
  -1  10  -8 207.735 45.3193 129
   1  10   8 189.856 45.8554 119
   1  10   8 195.188 43.2289 160
   1  10   8 225.197 48.0903 151
  -1  10  -8 254.327 48.1942 164
   1 -10   8 152.757 53.0017  83
   1 -10   8 220.609 57.7196  93
   1  10   9 4934.57 215.998 119
  -1  10  -9 4739.27 213.752 149
   1  10   9 5118.10 215.513 160
   1 -10   9 5291.16 219.762 159
  -1  10  -9 5103.69 217.345 164
   1 -10   9 5081.03 219.834  93
   1 -10   9 5235.92 225.105  83
  -1  11   9 3109.43 135.731 151
  -1 -11   9 3063.66 139.618 152
   1  11  -9 3225.87 141.867 164
  -1 -11   9 3091.89 143.995  87
  -1  11   8 584.051 51.2103 161
  -1 -11   8 577.060 60.7551 152
   1  11  -8 514.899 55.7520 164
  -1  11   8 509.790 51.6871 151
   1  11  -8 522.000 54.3287 129
   1  11  -8 511.497 41.7407 127
   1  11  -8 444.617 48.0599 125
  -1  11   8 580.207 55.6553  96
  -1  11   8 512.470 48.5596 110
  -1 -11   8 405.553 58.3729  93
  -1  11   7 3419.01 171.298 161
  -1  11   7 3451.50 174.839 151
   1  11  -7 3391.17 180.640 164
  -1  11   7 3428.81 176.796 145
  -1 -11   7 3400.12 189.133  72
  -1 -11   7 3414.37 188.354  66
  -1 -11   7 3566.91 192.383  56
  -1 -11   7 3457.44 186.345  62
   1  11  -7 3705.73 178.681 125
   1  11  -7 3503.16 178.453 129
   1  11  -7 3630.65 171.880 127
  -1  11   7 3547.12 169.792 114
  -1  11   7 3123.33 171.585  96
  -1  11   7 3584.70 175.020 110
  -1 -11   7 3007.51 162.508  83
  -1  11   6 1181.81 87.7141 161
   1  11  -6 1106.11 99.1225 164
  -1  11   6 963.865 90.7170 145
   1  11  -6 935.199 79.7030 149
  -1 -11   6 954.652 103.208  66
  -1 -11   6 935.738 100.864  56
   1  11  -6 963.598 85.8991 127
   1  11  -6 997.721 90.4082 125
   1  11  -6 919.560 90.1267 129
  -1  11   6 1082.87 91.7297  96
  -1 -11   6 869.197 79.1013  83
  -1 -11   5 575.127 152.113  45
   1 -11  -5 270.181 95.8950  35
  -1 -11   5 370.793 73.4385  52
  -1 -11   5 337.219 114.778  36
  -1  11   5 482.597 63.3621 161
   1  11  -5 414.173 75.1812 164
  -1  11   5 379.434 68.8393 145
   1  11  -5 427.515 64.7582 149
  -1 -11   5 435.199 77.4499  56
   1  11  -5 459.642 73.4773 125
   1  11  -5 541.942 73.3394 127
  -1  11   5 513.207 73.3745  96
  -1 -11   5 383.995 62.0580  83
   1  11  -4 1028.68 94.2212 149
  -1  11   4 1075.01 82.6187 161
   1  11  -4 753.601 76.3107 166
  -1  11   4 804.187 91.0139 151
   1  11  -4 972.587 104.084 164
  -1  11   4 1008.75 99.2543 128
   1  11  -4 988.502 100.858 125
   1  11  -4 972.234 98.8952 127
  -1  11   4 776.528 84.0992 102
  -1  11   4 816.870 91.6218 110
  -1  11   4 907.131 94.4688  96
  -1 -11   4 827.165 180.767  45
  -1 -11   4 959.302 100.632  52
   1 -11  -4 542.893 130.630  29
  -1 -11   3 15755.9 868.443  25
   1  11  -3 15487.5 648.078 135
  -1  11   3 15799.1 649.471 144
   1  11  -3 15420.9 643.217 149
  -1  11   3 14325.8 618.168 161
   1  11  -3 15337.5 634.736 166
   1  11  -3 15351.7 654.751 164
  -1  11   3 15643.2 640.162 151
   1  11  -3 14964.5 646.166 127
   1  11  -3 16223.1 654.519 125
   1  11  -3 16105.9 652.134 129
  -1  11   3 15637.1 652.530 125
  -1  11   3 15298.8 630.561 111
  -1  11   3 16639.3 649.147  96
  -1  11   3 15640.4 644.267 110
  -1  11   3 14880.0 640.147 102
  -1  11   3 16094.7 652.154 107
  -1 -11   3 14931.7 829.514  45
  -1 -11   3 14258.9 641.465  52
   1 -11  -3 14058.6 765.906  37
   1 -11  -2 8229.20 567.187  26
  -1 -11   2 8659.18 580.930  25
   1  11  -2 8488.11 379.977 149
  -1  11   2 8880.47 382.799 144
  -1  11   2 7915.91 366.659 151
   1  11  -2 8505.75 392.059 164
   1  11  -2 8146.01 374.432 166
   1  11  -2 7808.94 353.867 126
  -1  11   2 8564.72 382.236 128
   1  11  -2 8529.57 387.240 125
  -1  11   2 8383.68 385.462 125
  -1  11   2 8127.89 361.209 131
  -1  11   2 8748.93 385.232 126
   1  11  -2 7875.61 379.878 129
  -1  11   2 8628.05 378.671 110
  -1  11   2 7977.62 370.389 111
  -1  11   2 8383.76 379.873 107
  -1  11   2 8644.84 376.510 114
  -1  11   2 8093.87 379.351 102
  -1 -11   2 7874.73 374.512  52
   1 -11  -2 7397.85 501.146  37
  -1 -11   2 8157.04 541.686  45
  -1 -11   1 7756.52 560.926  25
   1 -11  -1 8131.94 579.140  26
  -1  11   1 8736.01 391.389 144
  -1  11   1 8728.38 404.934 149
   1  11  -1 8338.68 395.025 149
   1  11  -1 8309.12 403.037 164
  -1  11   1 8687.08 379.966 151
   1  11  -1 8774.76 398.316 166
  -1  11   1 8618.06 402.034 125
  -1  11   1 9156.21 405.502 127
   1  11  -1 8979.74 403.387 127
   1  11  -1 8255.12 374.269 126
  -1  11   1 9794.59 406.520 126
   1  11  -1 8779.39 403.339 125
  -1  11   1 8613.58 380.524 131
  -1  11   1 9202.20 397.123 128
   1  11  -1 8913.52 403.348 107
  -1  11   1 8539.78 391.300 110
  -1  11   1 8585.16 390.564 114
   1  11  -1 8733.62 392.809 114
  -1  11   1 8833.72 394.702 111
  -1  11   1 9158.64 394.968 107
   1 -11  -1 7700.70 517.277  36
   1 -11  -1 8026.35 558.320  41
  -1 -11   1 8083.47 533.709  45
  -1 -11   0 4908.33 409.039  25
   1 -11   0 5097.36 442.081  26
  -1  11   0 5266.91 274.830 149
   1  11   0 5302.78 271.291 149
  -1  11   0 4984.61 242.100 151
   1  11   0 5466.83 253.183 151
   1  11   0 5713.87 279.352 157
   1  11   0 5446.16 275.105 166
  -1  11   0 5282.83 260.833 128
   1  11   0 5256.39 251.811 126
  -1  11   0 5600.51 272.690 126
  -1  11   0 5289.26 254.925 131
  -1  11   0 5054.82 271.857 125
   1  11   0 5406.79 270.961 127
  -1  11   0 5595.83 264.714 114
  -1  11   0 5254.19 269.092 111
  -1  11   0 5635.92 262.511 107
   1  11   0 5392.00 276.877 107
  -1  11   0 5495.02 263.986 110
   1  11   0 5474.72 266.702 114
   1  11   0 5171.71 265.454 110
  -1 -11   0 4189.69 364.299  45
   1 -11   0 4959.59 409.869  41
   1 -11   0 4083.68 368.602  36
  -1 -11  -1 1045.46 175.929  25
   1 -11   1 856.263 193.771  26
   1  11   1 786.600 97.5527 157
   1  11   1 784.719 86.4186 151
   1  11   1 852.567 85.7483 168
   1  11   1 937.283 97.2452 139
  -1  11  -1 1067.20 106.177 149
  -1  11  -1 990.252 102.239 127
  -1  11  -1 1020.69 89.2025 128
  -1  11  -1 937.616 105.863 125
   1  11   1 729.251 91.7639 127
  -1  11  -1 919.376 99.5583 126
  -1  11  -1 996.331 90.1454 131
  -1  11  -1 1016.57 87.3536 107
  -1  11  -1 972.040 92.3788 110
  -1  11  -1 905.651 88.8810 114
   1  11   1 864.892 102.710 107
   1  11   1 1016.25 105.825 102
   1  11   1 1007.07 98.3398 110
   1 -11   1 584.815 158.138  36
   1 -11   1 753.724 167.873  41
  -1  11  -2 996.266 100.017 164
   1  11   2 760.767 76.9503 168
   1  11   2 984.858 96.5669 151
   1  11   2 1203.53 106.940 157
   1  11   2 1073.84 82.0350 160
   1  11   2 977.351 96.4577 143
   1  11   2 1017.90 97.4316 139
   1 -11   2 899.608 91.9524  67
  -1  11  -2 871.296 77.7719 128
  -1  11  -2 1063.63 99.6624 127
  -1  11  -2 872.068 101.068 125
   1  11   2 855.981 91.3134 127
  -1  11  -2 882.755 92.8776 126
   1  11   2 1145.94 100.006 114
   1  11   2 966.307 110.060 107
   1  11   2 1230.49 104.829  96
  -1  11  -2 756.157 76.5385 107
  -1  11  -2 903.870 100.673 111
  -1  11  -2 784.218 85.4056 114
   1  11   2 981.690 108.769 102
   1 -11   2 848.893 181.873  36
   1 -11   2 1150.30 193.371  41
   1 -11   2 867.454 99.9053  53
   1  11   3 13688.8 576.981 157
   1  11   3 13617.1 558.127 161
   1  11   3 13585.4 576.071 151
  -1  11  -3 13507.0 580.913 164
   1  11   3 13504.7 555.750 160
   1  11   3 13733.6 576.791 143
   1  11   3 14083.5 571.593 139
   1 -11   3 12662.0 569.058  67
   1  11   3 14353.0 584.999 119
  -1  11  -3 13416.8 578.352 127
  -1  11  -3 13576.3 590.373 125
  -1  11  -3 13533.0 579.481 111
   1  11   3 14257.8 582.000  96
   1  11   3 14267.0 579.851 110
   1  11   3 14134.4 575.971 114
   1  11   3 13129.0 587.718 102
   1 -11   3 12188.9 731.459  41
   1 -11   3 13775.7 592.648  52
   1 -11   3 13474.9 771.064  36
   1 -11   3 14185.0 587.165  53
  -1  11  -4 9824.28 443.602 164
   1  11   4 9859.93 424.444 160
   1  11   4 10861.0 448.684 151
   1  11   4 10333.0 438.468 157
   1  11   4 10483.2 432.463 161
   1  11   4 10392.0 430.825 139
  -1  11  -4 9651.73 449.420 149
   1  11   4 10148.7 442.169 143
   1 -11   4 9610.17 435.928  67
  -1  11  -4 10094.2 455.404 125
   1  11   4 10893.4 451.366 119
  -1  11  -4 9841.31 441.656 127
  -1  11  -4 9909.44 445.227 129
   1 -11   4 10200.8 433.326  99
   1  11   4 10381.0 446.644  96
   1  11   4 10099.1 436.916 114
   1  11   4 10512.2 443.682 110
   1  11   4 10646.5 456.727 102
   1 -11   4 9912.25 449.714  53
   1 -11   4 10027.7 458.295  52
  -1  11  -5 997.210 93.4649 164
   1  11   5 943.072 81.6356 161
   1  11   5 886.937 76.5443 160
   1  11   5 842.240 79.3411 157
  -1  11  -5 1096.11 101.189 149
   1  11   5 1194.90 92.2994 143
  -1  11  -5 1151.72 97.4303  65
  -1  11  -5 1061.11 101.182 125
  -1  11  -5 1037.33 87.9224 127
   1  11   5 1125.02 98.7641 119
  -1  11  -5 1088.93 95.7321 129
   1  11   5 1011.98 105.544 107
   1  11   5 845.018 93.4349 102
   1  11   5 1064.82 96.1656  96
   1  11   5 1139.96 85.7127 114
   1  11   5 1083.89 87.7999 110
   1 -11   5 828.238 77.0868  99
   1 -11   5 877.318 156.989  37
   1 -11   5 919.770 105.744  52
   1 -11   5 689.914 154.128  36
   1 -11   6-67.8587 58.9095  52
   1 -11   6-68.4246 54.6757 152
   1  11   6-56.4215 51.3527 151
  -1  11  -6-5.11277 46.7636 164
   1  11   6-26.7883 39.7298 160
   1  11   6 55.5750 46.5416 161
  -1  11  -6-5.49108 47.9079 149
  -1  11  -6 22.5474 46.1660  65
   1 -11   6 6.64267 57.3775  66
  -1  11  -6-46.3801 40.0987 127
  -1  11  -6 5.97505 50.0231 125
  -1  11  -6-35.3689 47.2435 129
   1  11   6-15.6533 48.5761 119
   1  11   6-26.4129 42.8989 110
   1  11   6 45.1631 33.0005 114
   1  11   6 5.31583 50.3421  96
   1 -11   6-11.7124 51.3452  83
   1  11   7 748.209 68.5230 151
   1  11   7 718.065 66.5262 161
   1 -11   7 734.432 74.5289 152
  -1  11  -7 782.179 68.0323 164
  -1  11  -7 896.462 72.3494 149
   1 -11   7 654.878 76.6829  66
   1 -11   7 838.972 83.9322  56
   1  11   7 653.563 65.9585 119
   1  11   7 693.963 58.0582 110
   1 -11   7 821.291 74.6933  83
  -1  11  -8 2457.24 117.134 149
   1  11   8 2525.57 118.293 119
   1 -11   8 2274.51 124.061 152
  -1  11  -8 2297.45 114.616 164
   1 -11   8 2417.50 123.244  83
   1 -11   8 2129.83 118.952  87
   1 -11   8 2363.11 122.376  93
   1  12  -8 681.014 49.6901 164
  -1 -12   8 782.444 57.0097  93
  -1  12   7 663.449 57.7370 151
   1  12  -7 646.891 59.3114 164
  -1 -12   7 682.218 64.1219 152
  -1  12   7 715.871 52.6793 161
  -1 -12   7 557.383 65.4686  72
   1  12  -7 621.871 51.2296 127
   1  12  -7 595.955 54.7546 125
  -1  12   7 594.818 54.9315 110
  -1  12   7 671.485 50.4602 114
  -1 -12   7 659.335 66.5306  93
  -1  12   6 415.542 61.5424 143
  -1 -12   6 591.425 72.7853  56
  -1 -12   6 443.321 69.5987  66
   1  12  -6 620.932 60.8724 127
   1  12  -6 563.862 60.2890 125
   1  12  -6 499.787 61.4508 129
  -1  12   6 502.541 55.1851 114
  -1  12   6 491.527 51.0906 161
   1  12  -6 566.757 63.3326 164
   1  12  -5 24859.1 965.243 149
  -1 -12   5 25046.6 987.851  66
  -1 -12   5 23932.2 983.744  56
   1  12  -5 24059.4 972.912 127
   1  12  -5 25490.3 977.483 125
  -1  12   5 25793.0 973.613 114
  -1  12   5 23491.4 957.362 161
   1  12  -5 24794.1 979.436 164
  -1  12   5 25814.9 974.823 151
  -1 -12   4 1230.35 103.040  52
   1  12  -4 1505.14 110.968 164
  -1  12   4 1454.45 100.903 151
   1  12  -4 1366.12 98.2886 149
  -1 -12   4 1070.27 107.360  56
   1  12  -4 1557.48 110.571 125
   1  12  -4 1489.33 107.045 127
   1  12  -4 1086.01 89.8983 107
  -1  12   4 1186.98 97.6809 110
  -1 -12   4 1297.99 92.0904  83
  -1  12   3 6273.81 268.708 151
   1  12  -3 5718.10 280.827 164
   1  12  -3 5248.84 271.754 127
   1  12  -3 6032.82 279.961 125
   1  12  -3 5837.17 271.194 149
  -1  12   3 5514.71 269.074 114
   1  12  -3 5788.52 268.517 107
  -1  12   3 5553.08 264.650 102
  -1  12   3 6115.88 274.327 110
  -1 -12   3 5106.78 411.574  36
  -1 -12   3 5234.10 268.548  52
  -1 -12   3 4986.86 393.136  45
   1 -12  -3 5333.27 396.593  41
  -1  12   2 11678.2 478.590 151
  -1  12   2 11596.6 496.222 125
  -1  12   2 12230.6 494.701 128
   1  12  -2 11776.7 499.031 125
   1  12  -2 11325.7 490.284 149
  -1  12   2 11197.3 485.839 107
  -1  12   2 12134.5 491.740 110
  -1  12   2 11223.6 487.451 114
  -1  12   2 12314.5 493.894 102
   1  12  -2 11261.0 490.120 107
  -1 -12   2 10850.4 485.082  52
  -1 -12   2 10524.4 657.377  36
   1 -12  -2 10454.8 637.419  41
  -1 -12   2 10544.3 629.835  45
   1 -12  -2 9698.98 606.402  37
  -1  12   1 621.615 65.8291 151
   1  12  -1 701.505 84.7049 149
  -1  12   1 682.636 76.9987 110
   1  12  -1 902.611 91.3116 107
  -1  12   1 775.544 78.4543 107
  -1  12   1 743.967 86.4498 102
  -1  12   1 801.004 83.6130 111
  -1  12   1 621.936 75.5447 114
   1 -12  -1 645.315 152.983  41
  -1 -12   1 619.265 77.1719  52
   1 -12  -1 553.892 135.392  37
  -1  12   1 646.363 80.7121 128
   1  12  -1 552.677 82.5779 127
  -1  12   1 784.658 86.7566 126
   1  12  -1 703.956 88.7072 125
  -1  12   1 660.980 88.3589 125
  -1  12   0 10284.5 457.556 149
  -1  12   0 10696.2 443.722 128
   1  12   0 10454.8 454.052 127
  -1  12   0 10382.0 450.802 126
  -1  12   0 10513.5 460.117 125
  -1  12   0 10040.0 437.912 107
  -1  12   0 10681.3 454.168 111
   1  12   0 10445.6 458.602 107
   1  12   0 10926.0 467.635 102
   1  12   0 10161.8 448.087 114
  -1  12   0 10497.2 446.298 114
  -1  12   0 10399.8 445.341 110
   1 -12   0 9421.67 591.837  41
   1 -12   0 9006.82 582.366  36
   1 -12   0 9724.52 606.560  37
   1  12   1 7322.05 185.798 151
  -1  12  -1 6725.22 210.473 149
   1  12   1 6794.89 194.727 143
   1 -12   1 7239.61 208.412  53
   1 -12   1 6501.98 178.837  67
  -1  12  -1 6716.47 169.188 128
  -1  12  -1 6851.54 206.117 127
  -1  12  -1 7088.34 198.560 126
   1  12   1 6300.89 191.492 127
  -1  12  -1 6811.22 212.275 125
   1  12   1 6722.77 212.250 107
  -1  12  -1 6675.42 184.851 114
   1  12   1 6841.71 198.775 110
   1  12   1 6924.39 218.682 102
   1 -12   1 5515.28 349.380  41
  -1 -12  -1 6000.74 350.278  36
   1 -12   1 6381.71 394.319  37
   1 -12   1 6097.52 377.114  36
   1  12   2 16362.6 623.325 151
  -1  12  -2 14087.5 625.393 127
  -1  12  -2 15241.7 623.267 126
  -1  12  -2 14924.7 634.573 125
   1  12   2 15332.9 623.789 143
   1  12   2 14694.9 622.661 114
   1  12   2 14791.4 636.843 107
   1  12   2 15844.1 640.186 102
   1 -12   2 14620.3 799.773  36
   1 -12   2 15258.1 630.000  53
   1 -12   2 13887.5 792.762  37
   1  12   3 2985.52 158.672 151
  -1  12  -3 2688.69 149.279 126
  -1  12  -3 2819.31 165.337 125
  -1  12  -3 2574.49 155.328 127
   1  12   3 2860.32 155.849 143
   1 -12   3 2453.82 142.957  99
   1  12   3 2802.90 153.597 114
   1  12   3 2633.25 167.144 107
   1  12   3 2930.18 169.110 102
   1  12   3 2658.09 156.247 110
   1 -12   3 2403.38 262.413  37
   1 -12   3 2513.63 157.808  53
   1 -12   3 2542.53 165.779  52
   1 -12   3 2428.41 270.763  36
   1  12   4 901.440 84.0623 151
  -1  12  -4 718.455 78.4141 164
   1  12   4 899.519 79.5078 143
  -1  12  -4 1099.47 93.5616 149
  -1  12  -4 868.371 82.2844 127
  -1  12  -4 803.135 86.8946 125
  -1  12  -4 821.312 73.2510 126
   1  12   4 960.863 78.6742 114
   1  12   4 873.991 80.7191 110
   1  12   4 862.302 89.3280 102
   1 -12   4 856.211 84.6472  53
   1 -12   4 854.184 92.7802  52
   1 -12   5 3119.97 178.268  52
  -1  12  -5 3181.58 162.436 164
   1 -12   5 3072.74 167.239 152
  -1  12  -5 3178.77 169.726 149
   1  12   5 3074.42 158.873 143
   1 -12   5 3270.58 180.345  66
   1 -12   5 3108.37 180.330  56
  -1  12  -5 3235.53 161.303 127
  -1  12  -5 3284.87 172.741 125
   1  12   5 3206.63 156.818 114
   1  12   5 3497.92 169.960  96
   1  12   5 3261.03 161.848 110
   1 -12   5 3335.71 171.403  83
   1  12   6 3587.65 158.261 151
  -1  12  -6 2773.61 144.446 164
   1 -12   6 2976.43 153.402 152
  -1  12  -6 2966.44 151.267 149
   1 -12   6 2655.03 158.107  66
  -1  12  -6 3135.17 156.272 125
   1  12   6 3247.97 154.066  96
   1  12   6 2729.92 142.080 110
   1 -12   6 3336.53 157.348  83
   1 -12   7 852.569 62.8208 152
  -1  12  -7 821.831 56.0451 149
   1 -12   7 692.915 64.4904  93
   1 -12   7 716.424 58.9060  83
  -1  13   6 6414.22 250.457 151
  -1 -13   6 6149.16 254.332 152
   1  13  -6 5578.21 245.034 127
   1  13  -6 6131.70 246.767 125
   1  13  -6 5705.82 250.171 102
  -1  13   6 6141.47 245.812 114
  -1 -13   6 6049.69 255.390  93
  -1  13   5 3026.58 149.261 143
  -1 -13   5 2915.99 155.606  72
   1  13  -5 2953.63 146.333 125
   1  13  -5 2906.87 145.816 127
  -1  13   5 3084.46 146.338 110
  -1  13   5 3219.27 146.612 114
  -1  13   5 3052.32 145.068 151
  -1  13   4 13889.8 564.722 143
  -1 -13   4 13573.4 570.369  66
  -1  13   4 13750.1 560.226 110
  -1  13   4 14261.2 557.468 151
   1  13  -4 13321.5 561.960 127
   1  13  -4 14989.8 566.072 125
  -1 -13   3 12605.0 543.093  56
  -1 -13   3 13169.7 549.337  66
   1  13  -3 14024.2 552.179 102
  -1  13   3 13592.2 540.645 110
  -1  13   3 13181.9 539.013 114
  -1  13   3 12951.2 530.250 151
   1  13  -3 13739.3 545.927 125
   1  13  -2 901.428 78.0758 125
  -1 -13   2 783.938 71.0832  56
  -1  13   2 925.177 70.3406 110
  -1  13   2 730.970 65.7535 114
   1  13  -2 728.402 66.4963 107
  -1  13   1 2685.99 153.098 125
   1  13  -1 2656.56 150.766 127
   1  13  -1 2802.04 154.755 125
   1  13  -1 2378.51 144.781 107
  -1  13   1 2740.10 145.981 114
  -1  13   1 3006.02 149.914 110
  -1  13   1 2556.67 146.357 102
   1 -13  -1 2427.86 146.282  53
  -1  13   0 4440.74 214.962 125
   1 -13   0 3519.91 202.404  53
   1  13   0 4397.33 217.739 102
  -1  13   0 4396.11 204.406 114
   1  13   0 4389.80 211.204 107
  -1  13   0 4258.84 209.324 102
   1  13   0 4274.02 205.087 143
  -1  13  -1 2225.20 121.955 126
  -1  13  -1 2167.00 131.731 125
   1  13   1 2253.84 123.942 143
  -1  13  -1 2100.46 131.178 149
   1  13   1 2059.20 134.621 102
  -1  13  -1 2088.39 128.859 102
   1  13   1 2097.02 131.053 107
   1 -13   1 1751.24 121.610  53
   1 -13   1 2069.76 135.586  52
  -1  13  -2 180.472 43.3510 126
  -1  13  -2 211.861 55.8331 125
   1  13   2 265.674 49.5516 143
   1  13   2 270.387 58.1662 107
   1  13   2 243.432 53.8387 114
   1  13   2 265.816 58.6868 102
   1 -13   2 273.440 59.0061  52
   1 -13   3 1491.09 93.6418 152
   1  13   3 1620.13 97.4137 143
  -1  13  -3 1619.57 106.373 125
   1  13   3 1733.56 112.305 107
   1  13   3 1910.99 103.623 114
   1  13   3 1620.01 107.270 102
   1 -13   3 1427.23 108.882  52
   1 -13   4 1071.20 74.6452 152
   1  13   4 954.512 69.4783 143
  -1  13  -4 1054.37 82.2879 149
   1 -13   4 1202.22 92.8271  56
  -1  13  -4 1202.65 83.8258 125
   1 -13   4 1124.84 81.7368  83
  -1  13  -5 4426.63 197.162 125
  -1  13  -5 4721.50 196.670 149
   1 -13   5 4234.66 193.169  83
   1 -13   5 4207.67 190.521 152
  -1  13  -6 3069.42 133.085 125
   1 -13   6 2782.45 134.040  93
   1  14  -4 245.365 33.2894 102
   1  14  -4 268.397 30.0429 125
  -1  14   4 316.530 33.5451 143
  -1  14   3 125.742 32.4175 114
   1  14  -3 42.5437 27.4419 125
  -1  14   3 57.8024 33.8127 143
   1  14  -2 10781.0 387.702 125
  -1  14   2 10083.2 385.906 143
   1  14  -1 512.246 46.2288 143
  -1  14   1 553.149 55.5075 143
   1  14   0 2136.84 111.022 107
   1  14   0 2233.57 120.685 102
  -1  14  -1 3738.70 171.904 125
  -1  14  -1 3504.33 165.359 102
   1  14   1 3656.08 172.608 102
   1  14   1 3866.34 169.960 107
   1 -14   2 1500.10 88.2184  83
  -1  14  -2 1620.13 90.8484 102
   1  14   2 1738.26 94.0348 102
  -1  14  -3 1533.09 84.4722 102
  -1  14  -3 1680.35 87.3017 125
  -1  14  -4 4326.16 180.764 125
   2   0 -13 18.5678 24.1614 156
  -2   0  13 16.6402 29.2889 155
  -2   0  13-3.14421 33.6511 148
   2   0 -13-17.6371 36.2314 124
   2   0 -13 5.55758 29.7402 106
   2   0 -13 3.54340 34.5279  97
  -2   0  13-6.21979 20.9118  95
  -2   0  12 944.060 84.6221 155
  -2   0  12 993.578 90.7404 148
   2   0 -12 777.406 69.8347  61
  -2   0  12 1081.92 86.6455 133
   2   0 -12 972.056 77.6251 130
   2   0 -12 1195.70 90.7243 124
   2   0 -12 1059.01 87.4360  97
   2   0 -12 1138.73 82.9477  80
   2   0 -12 1049.77 85.7758  85
  -2   0  11-9.50089 43.0539 140
  -2   0  11-29.6098 48.2249 136
  -2   0  11-7.16369 58.0043 148
   2   0 -11-31.9725 43.3942  61
  -2   0  11 51.5089 52.5790 132
   2   0 -11-21.6356 52.4962 130
   2   0 -11 37.2560 50.5651  97
   2   0 -11 30.0100 52.3626  85
   2   0 -10 11659.2 698.769  39
   2   0 -10 13229.5 744.751  43
   2   0 -10 12786.9 784.555   2
   2   0 -10 15225.4 616.390 158
  -2   0  10 14361.4 616.343 134
  -2   0  10 14509.1 612.916 136
   2   0 -10 15281.2 618.897  59
   2   0 -10 14625.2 605.797  61
  -2   0  10 14119.8 610.279 132
   2   0 -10 15401.5 611.598 130
   2   0 -10 15167.9 616.571  97
   2   0 -10 15191.7 613.586  85
  -2   0  10 14928.7 624.240  87
  -2   0   9 41.0496 75.5963  19
   2   0  -9 28.2299 103.973   2
  -2   0   9 28.9979 112.578   4
   2   0  -9 102.716 50.1621 158
  -2   0   9 51.2634 50.0696 136
  -2   0   9-6.63452 52.7908 134
   2   0  -9 38.4689 50.0974  59
   2   0  -9 5.43884 44.0448  75
  -2   0   9-12.4696 49.3146 132
   2   0  -9-29.5188 57.3040 130
   2   0  -9-19.8467 78.9555  39
  -2   0   9 30.0794 113.820  33
   2   0  -9 23.0808 89.6074  43
   2   0  -9 18.0697 50.1577  85
  -2   0   9 52.7301 68.8989  87
  -2   0   8 6548.81 425.259  19
   2   0  -8 6935.07 467.959   2
  -2   0   8 6114.41 454.507   4
   2   0  -8 7439.97 335.976 158
  -2   0   8 7153.16 334.371 134
   2   0  -8 7843.91 339.274  59
  -2   0   8 7584.41 345.611  72
   2   0  -8 7635.57 327.744  75
   2   0  -8 7519.07 332.949 130
   2   0  -8 7253.92 432.153  39
   2   0  -8 8041.26 460.349  43
  -2   0   8 7942.54 335.312  89
  -2   0   8 7307.58 330.223  76
  -2   0   8 7525.57 347.398  87
  -2   0   8 7528.48 348.924  93
   2   0  -8 7255.66 330.371  85
  -2   0   7-21.2560 86.5478   4
   2   0  -7-20.7795 80.6701   2
  -2   0   7-19.9491 45.6129 137
   2   0  -7-9.96307 41.7032 158
  -2   0   7-41.2962 56.3338  72
   2   0  -7 18.8188 41.0448  59
   2   0  -7 56.1311 40.8082  63
   2   0  -7-4.05671 34.1431  75
   2   0  -7 4.22764 37.0649  74
  -2   0   7 5.91166 53.3317  87
   2   0  -7 17.7430 38.3133  85
  -2   0   7 41.5642 52.8177  93
  -2   0   7 43.9595 49.2653  76
   2   0  -7-31.6922 77.8145  39
   2   0  -7-128.880 91.8138  28
   2   0  -6 429.412 109.091  28
   2   0  -6 523.203 55.9829  74
   2   0  -6 687.690 62.1769  63
  -2   0   6 550.942 72.5221  72
   2   0  -6 680.152 62.8014  59
  -2   0   6 703.587 126.636  18
  -2   0   6 468.755 114.978   4
   2   0  -6 763.153 129.441   2
   2   0  -5 23.1154 70.2319  28
   2   0  -5 25.6170 75.4121  34
  -2   0   5-10.2109 62.6776  50
  -2   0   5 8.06945 44.4420  72
   2   0  -5-18.2238 32.6140  59
   2   0  -5-15.3003 32.5347  63
  -2   0   5 3.95392 46.8113  62
  -2   0   5 12.3503 69.4810  18
   2   0  -5-13.5738 73.5864   2
  -2   0   4 26095.3 1066.16  45
  -2   0   4 26535.5 1097.54  50
   2   0  -4 28527.4 1097.34  28
   2   0  -4 28383.4 1110.21  34
   2   0  -4 27266.4 1027.04  59
   2   0  -4 28441.9 1121.59   2
   2   0  -4 28012.1 1087.81  13
  -2   0   4 25395.1 1029.34  25
  -2   0   3-20.0759 54.5033  31
   2   0  -3 7.17601 50.6168  39
  -2   0   3 154.986 53.7782  38
  -2   0   3 21.7619 53.0686   8
   2   0  -3 16.6837 64.7764   2
  -2   0   3 5.80661 46.7546  20
   2   0  -3 5.51397 47.1521  13
   2   0  -2 283237. 10809.7  39
  -2   0   2 291763. 10809.9  31
   2   0  -2 293032. 10815.4  35
  -2   0   2 292761. 10817.2  32
  -2   0   2 288583. 10795.9   8
   2   0  -2 293366. 10824.5   2
   2   0  -2 282721. 10782.4  13
  -2   0   2 288847. 10822.8   3
  -2   0   1 15.5050 48.9431  32
   2   0  -1 13.6339 45.1547  35
   2   0  -1-4.59787 48.2283  29
   2   0  -1 15.1935 35.6667   9
   2   0  -1-3.28851 36.6703  14
  -2   0   1 5.43531 50.8185  21
  -2   0   1 6.13878 58.1329   3
  -2   0   1 6.89277 38.7784  10
   2   0   0 1757.26 96.6698  29
  -2   0   0 1673.73 119.557  30
   2   0   0 1708.03 119.055  15
  -2   0   0 1959.67 104.162   9
   2   0   0 1572.42 115.763  23
  -2   0   0 1666.89 127.245   3
  -2   0  -1-7.97537 67.8350  42
  -2   0  -1-12.7564 55.9200  30
  -2   0  -1-5.34363 52.0705  12
   2   0   1-20.6088 54.6564  23
  -2   0  -1 6.16734 57.4137  22
  -2   0  -2 256363. 9905.65  42
  -2   0  -2 256732. 9881.51  43
   2   0   2 276048. 9905.41   1
  -2   0  -2 265709. 9875.44  12
  -2   0  -3 226.456 77.2827  48
  -2   0  -3-21.2297 68.3477  42
  -2   0  -3 11.5231 78.7733  40
  -2   0  -3 62.7990 63.2800  43
   2   0   3-8.07589 50.5679   8
   2   0   3 53.5746 76.1452   1
   2   0   3-20.8679 66.5698  23
  -2   0  -4 25087.1 1042.28  43
  -2   0  -4 26430.2 1074.26  40
  -2   0  -4 24242.3 1060.59  49
  -2   0  -4 24269.8 956.390  60
   2   0   4 25887.4 1051.50  27
  -2   0  -4 26386.1 1046.18  22
   2   0   4 23046.4 1056.14   1
   2   0   4 26614.8 1061.79  23
   2   0   4 23440.0 1035.73  17
  -2   0  -5-29.4080 84.6692  43
  -2   0  -5 16.9312 81.8338  40
  -2   0  -5-16.6239 87.7803  49
  -2   0  -5 37.0179 41.7925  64
  -2   0  -5 14.3472 39.1385  60
   2   0   5-37.2229 68.9677  17
   2   0   5 14.8162 70.4470  23
   2   0   5 119.830 101.877   1
  -2   0  -5-27.5499 80.2159  22
   2   0   5-32.4717 82.1822  27
  -2   0  -6 3047.52 159.761  64
   2   0   6 2738.82 208.130  17
   2   0   6 2563.72 188.605  16
   2   0   6 3558.62 254.968  23
   2   0   6 3366.69 271.033  27
  -2   0  -6 3371.27 254.036  22
   2   0   6 2776.53 156.235  94
   2   0   6 2914.04 159.113  83
  -2   0  -6 3020.47 246.657  43
  -2   0  -6 2682.04 243.933  49
  -2   0  -7 22.2198 103.874  43
   2   0   7-4.77498 40.4052 155
  -2   0  -7 81.2156 42.0065 156
   2   0   7 10.7815 40.2596 152
  -2   0  -7 38.9945 47.1368  64
   2   0   7 25.0695 104.371  27
   2   0   7-56.8948 82.3178  23
  -2   0  -7 79.1081 84.1083  22
  -2   0  -7 49.2041 45.2070 124
   2   0   7 10.7546 44.2876 132
   2   0   7-12.8596 49.6135 100
   2   0   7-35.4904 51.3508  94
  -2   0  -7 40.5025 43.5115  88
  -2   0  -7-9.53988 40.5744  86
  -2   0  -8 16515.7 799.988  43
  -2   0  -8 15249.4 770.922  34
  -2   0  -8 15397.7 755.946  30
  -2   0  -8 14064.9 589.740 156
   2   0   8 14690.8 599.939 152
   2   0   8 14609.7 594.825 155
   2   0   8 14190.8 599.978 159
  -2   0  -8 14599.7 601.704  64
  -2   0  -8 14978.4 611.419  73
   2   0   8 13207.0 707.952  23
  -2   0  -8 13997.5 739.658  22
  -2   0  -8 14869.1 598.788 124
   2   0   8 14334.5 600.867 132
   2   0   8 13649.1 611.277 100
  -2   0  -8 13731.7 591.596  88
   2   0   8 15342.0 618.360  92
  -2   0  -9 91.1815 108.786  46
  -2   0  -9-52.0406 101.016  34
  -2   0  -9 46.6722 92.8328  30
   2   0   9 38.9787 46.8660 155
   2   0   9 19.2936 50.2458 159
   2   0   9-29.5528 50.0099 152
  -2   0  -9-30.8604 42.5928 156
  -2   0  -9 29.3130 56.8996  74
  -2   0  -9 62.2075 51.7966  64
  -2   0  -9-20.8903 56.7061  59
  -2   0  -9 28.8726 55.6934  73
  -2   0  -9-47.1758 89.2544  22
   2   0   9-6.30093 50.1313 132
  -2   0  -9-18.1667 50.9662 124
   2   0   9 47.9341 65.4262 100
   2   0   9 7.89460 66.7968  92
   2   0  10 385.215 65.4324 159
   2   0  10 285.985 58.1073 155
  -2   0 -10 419.352 70.3914  59
  -2   0 -10 469.984 75.0439  75
  -2   0 -10 312.402 68.3854  74
  -2   0 -10 430.502 72.1766  73
   2   0  10 493.771 85.8116  92
  -2   0 -10 386.236 155.495  46
  -2   0 -10 495.757 130.003  34
  -2   0 -10 428.945 67.1642 124
   2   0  10 493.031 77.3050 133
   2   0  10 469.086 68.4711 132
  -2   0 -11-18.8706 41.5649 124
   2   0  11 9.10699 38.9328 132
   2   0  11-43.4503 57.5334 133
  -2   0 -11 72.2666 49.5968  74
  -2   0 -11 5.74630 43.4886  59
  -2   0 -11 52.9702 50.8373  75
  -2   0 -11 15.1114 40.7874  63
  -2   0 -11 58.5077 52.2926  85
   2   0  11-25.2236 58.9587  92
  -2   0 -12 13811.3 539.650 149
  -2   0 -12 14018.3 542.029  59
  -2   0 -12 12285.1 529.985  63
  -2   0 -12 13150.5 542.039  75
   2   0  12 13707.5 546.192 133
  -2   0 -12 12589.6 526.797 124
   2   0  12 14600.9 556.934 123
  -2   0 -12 13793.7 534.572  97
  -2   0 -12 14667.1 546.266  85
   2   0  12 12423.2 539.997  92
   2   0  13-7.55442 29.0018 123
   2   0  13-13.0758 21.4892 133
  -2   0 -13-4.53170 23.7689 138
  -2   0 -13 52.4315 25.1895 115
  -2   0 -13 22.0652 22.7470  85
  -2   1  13 95.2382 36.8785 155
   2   1 -13 110.339 30.6846 156
  -2  -1  13 99.8954 32.2951 148
   2   1 -13 111.875 40.5584 124
   2  -1 -13 109.741 36.9607 124
   2  -1 -13 89.3441 35.8019 106
   2  -1 -13 154.140 38.5159  97
   2  -1 -13 92.0009 33.9033  80
  -2  -1  12 504.371 59.9168 155
  -2   1  12 480.857 65.5180 155
  -2   1  12 662.469 75.8678 148
  -2  -1  12 421.995 64.2794 148
   2  -1 -12 464.330 57.3259  61
   2  -1 -12 573.393 66.5861 124
   2   1 -12 551.754 60.7473 130
   2   1 -12 573.513 71.3158 124
  -2  -1  12 484.645 66.5231 133
  -2  -1  12 589.552 64.8981 132
   2  -1 -12 417.101 55.4242 130
   2   1 -12 461.560 57.3328 106
   2  -1 -12 507.502 66.9186  97
   2   1 -12 485.306 65.4048  85
   2   1 -12 600.754 60.3395  80
   2  -1 -12 571.672 66.9956  80
   2  -1 -12 523.401 64.5358  85
   2   1 -11 7409.31 342.649  85
   2  -1 -11 7611.32 338.774  85
   2   1 -11 7797.78 335.545  80
  -2   1  11 7605.58 343.015 136
  -2  -1  11 7809.04 334.819 136
  -2   1  11 7334.64 332.031 140
  -2  -1  11 7554.36 349.786 148
  -2   1  11 8000.04 356.712 148
   2   1 -11 7131.07 324.071  61
   2  -1 -11 7387.61 341.559  59
   2  -1 -11 7663.53 337.254  61
   2  -1 -11 7574.29 343.329  63
   2   1 -11 7964.04 345.892  63
  -2  -1  11 7150.28 339.792 132
   2   1 -11 7800.33 337.431 130
  -2   1  11 6839.55 324.909 132
  -2   1  11 7095.54 334.300 133
   2  -1 -11 7721.80 334.738 130
   2   1 -11 7421.10 343.460  97
   2  -1 -11 8135.45 345.835  97
   2  -1 -11 5890.86 420.357  39
   2  -1 -11 7455.51 480.285  43
   2  -1 -10 6424.60 440.661  43
   2  -1 -10 6124.60 414.993  39
  -2  -1  10 6214.97 474.838  33
   2  -1 -10 5885.47 456.481   2
   2   1 -10 5933.37 457.008   2
   2  -1 -10 6027.17 290.589 158
  -2   1  10 6355.29 313.262 148
  -2  -1  10 6357.83 305.430 134
  -2  -1  10 6120.59 290.801 136
  -2   1  10 6529.52 303.412 136
   2  -1 -10 6134.73 299.610  63
   2   1 -10 6240.56 284.514  61
   2  -1 -10 6062.43 296.930  59
   2   1 -10 6440.41 300.662  63
  -2   1  10 5910.35 287.484 123
   2  -1 -10 6546.23 296.169 130
  -2  -1  10 5673.90 296.512 132
  -2   1  10 5498.94 283.424 132
   2   1 -10 6400.78 294.459 130
   2   1 -10 6410.22 300.241  97
   2  -1 -10 6572.95 299.772  97
   2   1 -10 6330.20 300.657  85
  -2  -1  10 6434.30 311.261  87
   2  -1 -10 6451.81 294.644  85
   2   1  -9 18471.8 924.024  43
   2  -1  -9 17915.9 943.294  43
   2  -1  -9 18139.1 925.315  39
   2   1  -9 17270.1 876.081  39
  -2  -1   9 19655.8 1009.21  33
   2  -1  -9 18717.1 976.039   2
  -2   1   9 18878.8 939.393  19
  -2  -1   9 19291.3 993.519   4
   2   1  -9 19957.9 798.360 158
   2  -1  -9 19766.7 791.036 158
  -2  -1   9 19152.6 803.596 153
  -2   1   9 19368.4 797.230 136
  -2   1   9 19106.1 790.200 134
  -2  -1   9 18497.4 787.357 136
  -2  -1   9 20207.2 802.825 134
   2  -1  -9 19951.6 796.339  63
   2  -1  -9 19415.5 794.015  59
   2  -1  -9 19316.4 780.172  75
  -2  -1   9 20473.7 810.522  72
   2   1  -9 20196.7 797.374  63
   2   1  -9 20385.5 785.026  61
   2   1  -9 20293.7 798.532  59
   2   1  -9 19819.3 791.165 130
  -2  -1   9 19384.3 797.970 132
   2  -1  -9 20220.0 791.898 130
  -2   1   9 18115.2 783.394 132
   2   1  -9 19445.8 792.651  97
   2  -1  -9 20372.7 790.722  85
   2   1  -9 19523.4 792.039  85
  -2  -1   9 18807.9 782.250  76
  -2  -1   9 20405.5 814.538  93
  -2  -1   9 20250.7 810.216  87
  -2  -1   9 19652.2 784.927  89
   2   1  -8 5074.35 340.172  39
   2  -1  -8 6340.15 409.660  28
  -2  -1   8 5596.09 421.151  33
   2   1  -8 5294.90 360.753  43
   2  -1  -8 6285.61 414.912  34
  -2  -1   8 4677.27 334.292  19
   2  -1  -8 5949.10 405.267   2
  -2  -1   8 5235.67 401.681   4
  -2   1   8 5903.25 386.131  19
   2  -1  -8 5960.35 269.099 158
   2   1  -8 6090.12 274.953 158
  -2   1   8 5730.36 276.132 153
  -2  -1   8 5901.82 281.004 153
  -2   1   8 5745.33 264.711 141
  -2   1   8 5645.30 266.709 134
  -2  -1   8 5562.90 271.493 134
   2  -1  -8 5276.96 255.286  75
  -2  -1   8 5974.29 284.949  72
   2  -1  -8 6140.16 273.562  59
   2   1  -8 5901.29 271.103  59
   2   1  -8 5302.70 261.343  75
   2  -1  -8 5695.30 259.096  74
   2  -1  -8 5666.02 268.553  63
   2   1  -8 5876.59 267.383 130
   2   1  -8 5933.23 268.173  97
  -2  -1   8 5617.53 267.523  76
  -2  -1   8 5371.81 281.140  93
  -2   1   8 5708.22 278.256  87
   2   1  -8 5816.21 267.859  85
  -2  -1   8 5325.98 265.077  89
  -2  -1   8 5719.66 282.340  87
   2  -1  -7 1620.85 193.860   2
  -2  -1   7 1100.61 140.146  19
  -2  -1   7 1501.10 189.819   4
   2   1  -7 1551.89 105.030 158
  -2  -1   7 1674.17 112.173 153
   2  -1  -7 1552.50 100.810 158
  -2   1   7 1540.80 107.973 153
  -2  -1   7 1278.57 99.6745 137
  -2  -1   7 1369.24 100.938 134
   2   1  -7 1362.61 96.4318 130
   2  -1  -7 1305.81 88.3286  75
  -2   1   7 1348.75 106.267  87
  -2  -1   7 1395.35 110.925  87
  -2  -1   7 1423.66 104.604  76
   2   1  -7 1356.54 94.8074  85
  -2   1   7 1369.15 98.6936  76
   2   1  -7 1596.98 168.481  43
   2   1  -7 1208.26 143.573  39
   2  -1  -7 1423.02 186.684  34
  -2   1   7 1790.84 211.376  33
   2  -1  -7 1296.03 173.537  28
  -2  -1   7 1587.34 205.701  33
  -2  -1   7 1540.57 111.914  62
   2   1  -7 1397.46 95.7934  75
   2  -1  -7 1345.98 89.7080  74
   2  -1  -7 1300.45 95.4778  59
   2   1  -7 1505.92 99.2613  59
   2  -1  -7 1514.55 100.280  63
  -2  -1   7 1345.16 109.949  72
   2   1  -6 62187.6 2380.08  59
   2  -1  -6 62685.2 2378.65  59
  -2  -1   6 62713.6 2393.94  72
   2   1  -6 61428.9 2377.51  74
  -2  -1   6 63239.9 2391.16  62
   2   1  -6 61535.8 2468.42  43
  -2   1   6 65962.0 2534.42  33
   2  -1  -6 65953.2 2517.48  34
   2  -1  -6 65886.3 2509.73  28
   2   1  -6 59059.6 2453.14  39
  -2  -1   6 62677.0 2474.35  18
   2  -1  -6 66117.1 2524.25   2
  -2  -1   6 61286.1 2521.25  16
  -2   1   6 64033.0 2510.54  18
   2  -1  -6 61938.9 2492.74  13
  -2  -1   6 67169.5 2529.56  27
  -2  -1   6 62315.7 2516.14   4
  -2   1   5 364.180 58.3935  72
   2   1  -5 378.037 45.7627  59
   2  -1  -5 292.441 42.2127  59
  -2  -1   5 383.225 57.9533  62
  -2  -1   5 323.656 57.2598  72
   2   1  -5 401.557 88.6169  28
  -2   1   5 461.492 116.133  33
   2  -1  -5 349.056 92.7186  35
   2  -1  -5 366.662 100.573  34
   2  -1  -5 301.487 101.938  28
   2   1  -5 282.765 76.3189  39
  -2  -1   5 404.571 86.1695  45
  -2  -1   5 300.663 58.9969  25
  -2   1   5 412.927 102.196  18
  -2  -1   5 352.448 96.4571  27
   2  -1  -5 218.450 90.3971   2
  -2  -1   5 607.482 115.647  16
  -2  -1   5 340.649 80.2705  18
   2  -1  -5 292.635 90.0838  13
   2   1  -4 20711.5 807.304  59
   2  -1  -4 20372.9 804.765  59
  -2  -1   4 21131.9 816.464  56
  -2  -1   4 19973.7 863.127  45
  -2  -1   4 21955.3 890.903  38
   2  -1  -4 21515.5 891.452  29
   2   1  -4 21421.5 869.731  28
   2  -1  -4 21429.0 887.908  35
   2  -1  -4 21539.6 887.176  34
   2   1  -4 20519.4 862.143  39
  -2   1   4 21066.4 898.294  18
  -2  -1   4 21842.3 887.488  27
   2  -1  -4 21663.0 875.089  13
  -2  -1   4 20903.9 910.942  16
   2  -1  -4 21929.2 895.844   2
  -2   1   3 19610.1 848.564  31
   2  -1  -3 21278.4 855.090  35
   2   1  -3 20046.7 824.596  28
   2  -1  -3 21573.1 855.690  29
   2  -1  -3 20897.1 849.878  34
   2   1  -3 21472.0 836.245  39
  -2  -1   3 19763.1 842.266  38
  -2   1   3 20747.7 824.431   7
   2   1  -3 19878.2 804.835  17
   2  -1  -3 21274.6 858.110   2
  -2  -1   3 20881.3 845.421  20
  -2  -1   3 20242.4 839.356  27
  -2   1   2 892960. 32587.1  31
   2   1  -2 847912. 32546.9  28
   2  -1  -2 896124. 32583.1  39
  -2  -1   2 889807. 32592.3  47
  -2  -1   2 908699. 32606.8  16
   2  -1  -2 904818. 32585.6   2
  -2  -1   2 893399. 32560.4  27
  -2   1   2 859246. 32536.9  20
  -2  -1   2 887786. 32591.3   3
   2  -1  -2 849195. 32546.0  10
   2   1  -2 855685. 32577.8   9
  -2   1   1 13293.7 530.546  32
   2  -1  -1 13326.0 544.336  39
   2  -1  -1 12825.4 554.403  37
   2  -1  -1 13168.3 525.466   8
   2  -1  -1 13101.9 530.634  23
  -2  -1   1 13036.7 552.514   3
  -2  -1   1 13130.8 544.687  10
   2   1  -1 12616.7 540.583   9
  -2   1   0 16197.3 634.116  42
  -2  -1   0 14578.5 609.535  30
  -2  -1   0 14263.3 564.982   8
  -2  -1   0 14862.7 615.551  12
  -2  -1   0 15366.4 622.498   3
   2  -1   0 16414.0 617.288  14
  -2  -1   0 14903.9 619.260  24
   2   1   0 14532.2 599.038  15
  -2  -1   0 15308.3 611.469   9
  -2  -1   0 14898.2 606.582  22
  -2   1   0 15849.9 597.701  21
   2  -1   1 11581.8 498.627  37
  -2   1  -1 12011.6 515.151  42
   2  -1   1 11684.1 493.121  41
  -2   1  -1 11144.1 502.670  40
  -2   1  -1 11451.5 487.475  24
   2   1   1 10658.6 499.700  23
  -2  -1  -1 11848.7 494.854  22
   2   1   1 11313.0 454.083  27
   2  -1   1 12363.3 488.509  26
   2  -1   2 3075.27 190.582  41
  -2  -1  -2 3229.91 163.174  28
  -2  -1  -2 3314.93 178.980  43
  -2  -1  -2 2765.95 194.039  42
  -2   1  -2 3077.02 186.514  30
   2  -1   2 3074.69 178.696  37
  -2   1  -2 3182.45 164.666  12
   2   1   2 2829.89 163.653  27
  -2   1  -2 2977.39 188.831  22
   2  -1   2 3070.99 195.201   1
  -2  -1  -2 3315.43 187.928  22
  -2   1  -3 295.665 43.7969  60
   2  -1   3 261.583 44.0211  57
  -2  -1  -3 265.994 88.2616  42
  -2   1  -3 268.130 92.2515  40
   2  -1   3 313.364 43.4430  53
  -2  -1  -3 298.681 63.8091  28
   2  -1   3 337.811 64.2170  37
  -2  -1  -3 325.704 76.3872  43
  -2   1  -3 220.235 84.2530  49
  -2  -1  -3 203.687 70.8640  48
  -2   1  -3 362.883 82.9015  30
   2   1   3 269.935 61.3989   8
   2   1   3 255.168 87.8523  17
  -2   1  -3 265.217 51.5357  12
   2  -1   3 258.968 86.5016   1
   2   1   3 193.935 75.4102  23
  -2   1  -3 401.101 81.0091  22
   2   1   3 293.681 75.3880  27
  -2  -1  -4 14103.7 588.909  60
  -2   1  -4 14424.4 593.240  64
   2  -1   4 14690.8 592.165  57
   2  -1   4 14986.0 595.056  67
  -2   1  -4 14539.3 591.675  60
  -2   1  -4 14961.1 695.719  49
  -2  -1  -4 15077.8 658.124  28
  -2   1  -4 15525.5 681.527  43
  -2  -1  -4 15859.1 677.435  43
  -2   1  -4 16504.1 709.637  40
  -2  -1  -4 15832.2 703.214  40
  -2  -1  -4 15369.5 657.180  48
  -2  -1  -4 14909.5 675.584  42
  -2   1  -4 16370.7 677.043  30
   2  -1   4 14737.9 589.229  52
   2   1   4 14863.2 680.025  17
  -2   1  -4 15380.4 629.239  12
   2   1   4 16537.3 689.310  23
  -2   1  -4 15655.1 671.123  22
   2   1   4 15175.4 674.147  27
   2   1   4 17059.9 689.876  19
   2  -1   4 14592.3 693.082   1
  -2   1  -5 13938.7 571.658  64
  -2  -1  -5 13705.2 563.240  60
   2   1   5 14445.3 664.372  23
   2   1   5 13211.1 654.403  17
   2  -1   5 13710.9 642.213  17
   2  -1   5 15141.3 699.672  27
  -2  -1  -5 14949.4 680.304  22
   2   1   5 13777.9 670.328  27
  -2   1  -5 14456.8 659.268  22
  -2   1  -5 14079.1 607.944  12
  -2   1  -5 15054.0 663.553  30
  -2  -1  -5 14414.3 673.872  43
  -2  -1  -5 14301.4 688.606  40
  -2   1  -5 14008.9 682.978  46
  -2  -1  -5 14709.9 694.821  49
  -2   1  -5 15542.8 704.009  49
  -2   1  -5 14341.3 674.106  43
   2  -1   6 24864.2 968.764  83
   2  -1   6 24520.8 965.571  94
   2   1   6 24060.9 965.109  94
   2   1   6 25279.8 972.038  92
  -2   1  -6 24406.2 965.194  64
  -2  -1  -6 22794.5 950.810  60
  -2  -1  -6 25157.8 964.692  64
   2  -1   6 24576.7 966.158 132
   2   1   6 24382.2 965.996 133
  -2   1  -6 25738.7 1104.92  43
  -2  -1  -6 26708.9 1108.80  43
  -2   1  -6 22626.2 1043.21  51
  -2  -1  -6 24680.1 1106.01  40
  -2   1  -6 25058.8 1116.30  46
  -2  -1  -6 26067.6 1113.22  49
  -2   1  -6 25892.3 1077.36  30
   2  -1   6 23664.9 1022.49  17
   2  -1   6 26114.6 1135.87  27
  -2   1  -6 25334.9 1075.87  22
  -2  -1  -6 25520.9 1094.80  22
  -2   1  -6 25421.3 1012.33  12
   2   1   6 22677.1 1044.82  17
   2  -1   6 24399.6 1091.71  23
   2   1   6 25117.3 1075.90  23
  -2   1  -7 6761.84 440.036  46
  -2  -1  -7 5876.81 404.113  43
  -2  -1  -7 5965.36 427.723  46
  -2   1  -7 6410.08 395.468  34
  -2  -1  -7 5905.18 402.853  49
  -2   1  -7 6394.71 387.957  30
   2  -1   7 6731.79 442.224  27
   2  -1   7 6167.06 393.894  23
   2  -1   7 4387.56 331.474  16
  -2  -1  -7 5761.73 397.213  22
  -2   1  -7 5954.54 380.395  22
   2  -1   7 6261.22 283.473 152
   2   1   7 6181.24 279.344 155
   2   1   7 6070.79 277.267 152
  -2   1  -7 6464.60 278.337 156
   2   1   7 6090.23 278.763 159
   2   1   7 5479.50 272.495 150
  -2  -1  -7 6496.65 283.181  64
  -2   1  -7 6467.68 290.686  73
  -2   1  -7 6022.25 282.529  64
   2   1   7 5915.16 274.719 132
   2  -1   7 6022.54 282.627 132
   2   1   7 5755.09 282.874 133
  -2  -1  -7 5999.04 271.981 124
  -2   1  -7 6140.48 278.670 124
   2  -1   7 5974.01 288.751 100
   2  -1   7 6614.97 293.511  83
   2   1   7 6316.87 292.124  92
  -2   1  -7 5727.53 273.873  86
   2   1   7 5714.36 284.519  94
  -2   1  -7 6223.65 280.108  88
   2  -1   7 5863.76 282.668  94
  -2  -1  -8 18738.3 903.563  43
  -2   1  -8 19112.1 874.941  34
  -2   1  -8 17546.2 843.517  30
  -2  -1  -8 18129.6 917.258  46
   2   1   8 17551.6 710.830 155
   2   1   8 16902.9 706.072 152
   2  -1   8 17863.6 715.336 152
  -2   1  -8 17637.5 708.853 156
   2   1   8 17113.2 709.504 159
  -2  -1  -8 16994.4 709.545  64
  -2  -1  -8 17535.5 720.241  73
  -2   1  -8 18420.5 725.138  73
  -2   1  -8 17743.2 716.759  64
  -2   1  -8 17727.8 721.247  74
   2  -1   8 17242.1 918.893  27
  -2   1  -8 16763.9 839.809  22
   2  -1   8 17886.7 855.507  23
  -2  -1  -8 18375.0 881.655  22
   2   1   8 15995.2 703.305 132
  -2   1  -8 17439.8 712.640 124
   2   1   8 17753.7 721.734 133
   2  -1   8 18456.7 721.706 132
   2  -1   8 17272.0 720.198 133
  -2  -1  -8 17445.8 704.863 124
   2   1   8 16487.6 722.517 100
   2  -1   8 17306.3 726.014 100
   2  -1   8 18221.5 728.627  92
  -2   1  -8 16829.7 706.334  88
   2   1   8 17983.7 728.291  92
  -2   1  -8 17062.2 704.219  86
  -2   1  -9 1498.25 188.310  30
  -2  -1  -9 1195.84 211.418  43
  -2  -1  -9 1224.65 211.735  46
  -2   1  -9 1575.60 198.526  34
  -2  -1  -9 1373.71 216.760  34
  -2  -1  -9 1851.72 231.481  30
   2  -1   9 1470.21 116.148 159
   2  -1   9 1700.07 119.240 152
   2   1   9 1589.32 112.287 159
   2   1   9 1408.67 110.995 155
  -2   1  -9 1350.40 106.970 156
  -2   1  -9 1661.78 125.041  74
  -2   1  -9 1556.32 123.066  73
  -2   1  -9 1561.74 115.985  59
  -2  -1  -9 1426.31 118.872  74
  -2  -1  -9 1576.66 113.050  64
  -2  -1  -9 1413.26 116.044  73
  -2  -1  -9 1701.42 222.086  22
   2  -1   9 1535.17 119.802 132
  -2  -1  -9 1248.07 104.847 124
  -2   1  -9 1692.99 121.052 124
   2   1   9 1504.45 109.198 132
   2  -1   9 1411.72 123.350 133
   2   1   9 1235.80 116.247 133
   2  -1   9 1722.53 134.726 100
   2   1   9 1689.42 135.904  92
  -2   1  -9 1595.30 123.630  75
  -2   1  -9 1558.19 110.820  88
   2  -1   9 1663.39 135.509  92
  -2  -1 -10 1966.27 226.396  30
  -2  -1 -10 1845.59 224.857  34
  -2   1 -10 1606.83 196.696  34
  -2  -1 -10 1985.08 248.241  46
  -2  -1 -10 1556.27 202.537  22
   2   1  10 1727.17 115.059 159
   2   1  10 1888.72 123.119 155
   2  -1  10 1884.04 129.236 159
  -2   1 -10 1851.73 120.248 156
   2  -1  10 1694.97 118.224 152
  -2   1 -10 1662.66 132.497  74
  -2  -1 -10 1923.08 134.988  59
  -2   1 -10 1838.28 121.170  63
  -2   1 -10 1910.78 133.310  73
  -2   1 -10 1957.14 128.731  59
  -2  -1 -10 1954.05 129.544  73
  -2  -1 -10 1935.62 134.147  74
   2  -1  10 1921.51 131.041 132
  -2  -1 -10 1726.07 117.731 124
   2   1  10 2114.60 138.470 133
   2   1  10 1645.94 113.429 132
  -2   1 -10 2104.39 131.655 124
   2  -1  10 1684.93 134.719 100
   2   1  10 1687.44 138.833  92
   2  -1  10 1978.70 139.576  92
  -2   1 -10 1858.76 134.138  75
  -2  -1 -10 2146.73 139.573  75
   2   1  11 106.184 44.1195 155
   2  -1  11 100.148 46.9238 159
  -2   1 -11 184.399 56.5851 138
  -2  -1 -11 138.203 51.2608  75
  -2  -1 -11 131.438 48.0798  73
  -2  -1 -11 224.878 55.1129  59
  -2   1 -11 163.871 56.8290  75
  -2   1 -11 109.347 41.6408  65
  -2  -1 -11 98.7341 51.4497  74
  -2   1 -11 163.288 55.0739  74
  -2   1 -11 193.374 49.6397  59
  -2   1 -11 177.915 44.5184  63
  -2  -1 -11 161.693 48.6951  63
  -2  -1 -11 179.431 43.2559 124
  -2   1 -11 143.057 51.8121 124
   2   1  11 136.801 68.1078 123
   2  -1  11 92.3998 47.4649 132
   2   1  11 150.226 55.2199 133
  -2   1 -11 129.809 45.8478  97
   2   1  11 192.807 62.6074  92
   2  -1  11 102.496 58.5287  92
  -2   1 -11 146.246 52.8638  85
  -2   1 -12 2885.83 105.128 149
  -2   1 -12 3069.48 114.825 138
  -2  -1 -12 2675.64 100.497  63
  -2  -1 -12 2823.70 105.550  74
  -2  -1 -12 2505.89 103.996  59
  -2  -1 -12 2769.90 105.353  75
   2  -1  12 2871.29 123.028 123
   2   1  12 2696.12 106.982 133
  -2   1 -12 2708.37 97.7050 124
   2   1  12 2792.85 122.301 123
  -2  -1 -12 3062.11 105.118  97
   2   1  12 2653.11 107.474  92
   2  -1  12 2607.33 101.254  92
  -2   1 -12 2936.61 107.695  85
   2   1  13 282.276 35.0916 123
   2  -1  13 342.366 38.5231 123
   2  -1  13 309.489 36.4293 133
  -2   1 -13 316.386 34.2540 138
  -2   1 -13 388.632 37.7638 115
  -2  -1 -13 253.571 31.1452 115
  -2   1 -13 352.567 33.3409  85
   2   2 -13 741.319 60.1850 156
  -2   2  13 878.774 65.7153 155
   2  -2 -13 892.840 59.0497 124
  -2  -2  13 763.931 62.2644 133
  -2  -2  13 589.848 54.7560 132
   2   2 -13 981.201 68.6272 124
   2  -2 -13 847.045 63.6452  97
   2  -2 -13 925.733 64.6509 106
   2  -2 -13 835.833 62.3878  80
  -2   2  12 9686.94 408.229 155
  -2   2  12 9278.48 394.042 140
  -2   2  12 9758.72 413.499 148
  -2  -2  12 9631.36 402.973 148
   2  -2 -12 9688.10 405.782  63
   2  -2 -12 9061.69 398.758  61
   2   2 -12 9542.72 395.987 130
  -2  -2  12 9418.22 406.461 132
   2   2 -12 9950.80 410.395 124
   2  -2 -12 9126.15 388.656 130
   2  -2 -12 9266.61 402.392  97
  -2   2  12 9219.93 402.582  95
   2   2 -12 10138.1 409.265  85
   2  -2 -12 9544.06 396.047  85
   2   2 -11 12567.1 533.138  80
  -2  -2  11 13005.6 555.442  87
   2  -2 -11 12924.9 540.440  85
   2   2 -11 13752.5 553.743  85
  -2   2  11 12785.9 543.889 140
  -2   2  11 13221.3 562.223 148
  -2   2  11 12419.6 549.973 136
  -2  -2  11 13938.0 561.395 134
   2  -2 -11 13749.0 551.318  59
   2  -2 -11 12691.6 544.940  61
   2  -2 -11 13463.9 552.321  63
   2  -2 -11 13996.4 541.834 130
   2   2 -11 12663.7 540.809 130
  -2  -2  11 12921.4 554.210 132
   2   2 -11 12622.0 534.735 106
   2  -2 -11 12896.6 547.168  97
   2  -2 -11 14522.3 727.019  43
   2  -2 -11 11188.9 660.474  39
   2   2 -10-29.5641 130.884   2
   2  -2 -10-28.6970 116.870   2
  -2   2  10-25.1339 89.9917  19
   2  -2 -10 27.3788 42.3177 158
  -2   2  10 72.8305 73.3804 148
  -2   2  10 64.2601 60.7767 136
  -2   2  10 39.4442 54.1931 140
  -2  -2  10 83.6119 62.9906 134
  -2  -2  10 103.021 50.3134 136
   2   2 -10 51.2339 37.5723  61
   2  -2 -10 116.105 52.5822  59
   2  -2 -10 119.684 53.5813  63
   2   2 -10 51.8896 51.0437  63
  -2  -2  10 14.6091 60.2039 132
  -2   2  10 72.4586 47.9588 133
   2   2 -10 67.5085 51.9823 130
   2  -2 -10 100.669 54.9385 130
  -2  -2  10 31.2021 111.705  33
   2  -2 -10 24.2051 93.9997  39
   2  -2 -10 107.627 121.392  43
  -2  -2  10 8.40775 73.3899  93
  -2  -2  10 112.434 75.1249  87
   2   2 -10 59.8822 54.8475  85
   2  -2 -10 81.1675 50.6369  85
   2   2 -10 157.176 55.7209  80
  -2   2   9 28.7461 96.6768   4
  -2   2   9 50.3551 92.7597  19
   2   2  -9 56.4903 98.1065   2
   2  -2  -9 55.0536 89.4417   2
  -2  -2   9 115.916 97.4600   4
   2   2  -9 62.7822 62.0983 158
   2  -2  -9 84.2448 45.5392 158
  -2  -2   9 51.9646 54.7346 153
  -2  -2   9 125.343 61.7716 134
  -2  -2   9 22.3816 44.8470 136
  -2   2   9 71.7681 68.5700 148
  -2   2   9 76.9835 58.3222 136
   2   2  -9 33.6953 39.9347  61
   2   2  -9 56.6012 50.3912  63
   2  -2  -9 80.7671 50.3632  59
   2  -2  -9 92.5094 42.5625  75
  -2  -2   9 130.011 69.1552  72
   2  -2  -9 51.2036 51.2819  63
  -2   2   9 84.2920 40.6782 132
  -2   2   9 110.489 48.0177 123
   2   2  -9 54.4881 51.0120 130
  -2  -2   9 7.16482 61.9321 132
   2  -2  -9 109.340 113.826  28
   2  -2  -9 109.554 106.355  34
   2  -2  -9 169.739 122.764  39
  -2  -2   9 30.0735 119.659  33
  -2  -2   9 82.5698 53.7515  89
   2   2  -9 59.7152 45.5102  80
  -2  -2   9 16.5278 66.1830  93
  -2  -2   9-16.1892 64.0630  87
  -2   2   9 75.6014 52.0320  92
   2  -2  -9 39.4391 45.1568  85
  -2  -2   9 41.7115 49.4038  76
   2   2  -9 96.1380 53.4200  85
  -2  -2   8 1717.82 223.522   4
   2  -2  -8 2181.77 237.716   2
   2   2  -8 1777.07 221.943   2
  -2   2   8 1930.29 229.178   4
  -2   2   8 1643.85 206.036  19
   2  -2  -8 1921.83 119.910 158
   2   2  -8 1965.33 131.424 158
  -2  -2   8 1891.43 134.235 153
  -2   2   8 1858.65 123.429 141
  -2   2   8 1840.74 130.373 136
  -2   2   8 1712.20 116.777 134
  -2  -2   8 1815.01 130.996 134
   2  -2  -8 1886.55 121.422  59
   2   2  -8 2004.29 126.547  63
  -2  -2   8 2016.56 144.564  72
   2  -2  -8 1983.33 127.053  63
   2   2  -8 1787.85 111.570  61
  -2  -2   8 2120.30 139.980  62
  -2   2   8 1551.78 112.314 132
   2   2  -8 2105.22 127.687 130
   2   2  -8 1829.93 197.692  43
   2  -2  -8 2048.66 225.946  34
  -2   2   8 2344.36 260.403  33
  -2  -2   8 1881.34 244.664  33
   2  -2  -8 1950.89 233.723  28
  -2  -2   8 1964.11 142.853  87
   2   2  -8 2057.90 128.284  85
  -2  -2   8 1873.09 129.552  76
  -2  -2   8 1675.87 124.774  89
  -2   2   8 1789.60 116.813  90
  -2  -2   8 2106.54 144.770  93
  -2   2   8 1784.48 120.829  92
   2  -2  -7 4428.05 336.582   2
   2  -2  -7 4947.91 337.260  13
  -2  -2   7 4757.56 361.313  16
  -2  -2   7 5068.28 355.064   4
   2   2  -7 4641.50 342.234   2
  -2  -2   7 4974.98 363.670  27
  -2   2   7 4437.35 335.671   4
   2   2  -7 4867.06 227.943 158
   2  -2  -7 4890.12 221.582 158
  -2   2   7 4887.30 230.052 153
  -2  -2   7 4651.02 230.676 153
  -2   2   7 4232.05 220.992 141
  -2  -2   7 4500.57 217.970 137
   2   2  -7 4613.28 221.633 130
  -2  -2   7 4549.00 229.054  76
  -2  -2   7 4748.92 225.186  83
   2   2  -7 4616.57 221.882  85
  -2   2   7 4693.32 221.691  92
  -2  -2   7 4652.17 237.506  87
  -2   2   7 4298.20 217.974  90
  -2  -2   7 4874.49 355.816  33
   2  -2  -7 4710.55 337.441  34
   2   2  -7 4444.64 300.667  43
   2  -2  -7 4655.59 338.931  28
   2   2  -7 3941.96 268.394  39
  -2   2   7 5270.29 370.786  33
  -2  -2   7 4895.19 239.263  72
   2   2  -7 4604.33 212.757  65
   2  -2  -7 4953.65 222.279  59
   2   2  -7 4389.77 210.656  61
  -2  -2   7 4727.92 236.099  62
   2   2  -7 4840.21 224.186  63
   2   2  -6 14002.2 595.527  85
   2   2  -6 15000.5 590.392  61
   2   2  -6 14776.7 591.533  65
  -2  -2   6 14414.1 611.106  72
   2  -2  -6 15270.1 595.629  59
  -2  -2   6 15197.1 612.449  62
   2   2  -6 15044.5 598.161  63
   2   2  -6 14566.4 595.834  75
  -2   2   6 15827.2 736.496  18
  -2  -2   6 14847.2 747.189  16
   2   2  -6 14480.0 714.487   2
  -2  -2   6 15087.8 728.271  27
  -2  -2   6 15101.8 725.740   4
  -2   2   6 15506.8 725.338   4
   2  -2  -6 15995.4 722.218  13
   2  -2  -6 14883.7 719.289   2
  -2  -2   6 15317.6 667.732  18
  -2   2   6 14945.1 732.353  33
   2  -2  -6 15821.5 713.239  35
   2  -2  -6 16720.0 735.776  28
   2  -2  -6 15542.1 723.543  34
   2   2  -6 14346.9 668.348  43
   2   2  -6 13843.4 651.469  39
  -2  -2   6 16265.6 719.027  45
  -2  -2   5 34.5605 49.0434  56
   2   2  -5 59.3169 29.2391  61
  -2  -2   5 34.7485 47.3989  66
  -2  -2   5 13.0113 49.2367  62
   2   2  -5-2.91490 28.9673  65
   2  -2  -5 80.3892 35.6311  59
   2   2  -5-13.0651 35.1912  63
  -2  -2   5-9.48439 55.8437  18
  -2  -2   5 84.1003 93.4954  16
   2  -2  -5-26.4367 74.3666  13
   2   2  -5 13.7836 70.7901   2
  -2  -2   5-14.3249 74.6139   4
  -2  -2   5 28.3088 52.4542  25
   2  -2  -5-27.5807 74.7624   2
  -2   2   5-14.1792 75.8783   4
  -2  -2   5-42.2244 75.3199  27
  -2   2   5-15.3314 83.1166  18
  -2  -2   5 12.7350 68.1505  45
   2   2  -5 9.02601 52.5643  43
   2  -2  -5 40.6356 71.5258  35
   2   2  -5-17.3540 47.6424  39
   2  -2  -5-13.6008 70.8421  34
  -2   2   5 58.1352 84.6366  33
  -2  -2   5 15.0182 73.7509  38
   2  -2  -5-13.4514 74.7714  29
  -2  -2   4 27709.5 1094.43  66
   2   2  -4 28806.8 1087.62  63
  -2  -2   4 27925.6 1094.91  56
  -2  -2   4 29158.4 1180.09  20
   2   2  -4 29158.9 1172.59   2
  -2   2   4 29185.4 1192.60  18
  -2  -2   4 28802.8 1169.36  27
   2  -2  -4 29339.0 1175.88   2
   2  -2  -4 29493.6 1171.18  34
   2   2  -4 26743.2 1120.85  43
   2  -2  -4 27532.6 1170.71  35
  -2  -2   4 29487.5 1184.23  38
   2   2  -4 28162.7 1132.75  39
   2  -2  -4 29052.5 1177.30  29
  -2   2   4 29677.3 1179.12  33
   2  -2  -3 1325.49 119.843   2
   2   2  -3 1436.85 95.0288  17
  -2  -2   3 1395.86 147.357  16
   2   2  -3 1297.12 119.701   2
  -2  -2   3 1173.62 113.529  27
  -2   2   3 1159.96 109.702   7
  -2  -2   3 1385.04 124.778  20
   2  -2  -3 1551.34 132.959   8
  -2  -2   3 1128.54 125.531  32
   2  -2  -3 1098.99 110.657  34
  -2  -2   3 1265.14 124.926  47
   2  -2  -3 1298.99 122.566  29
   2  -2  -2 929433. 34449.4   8
  -2   2   2 999999. 34463.7   7
   2   2  -2 889256. 34435.0  17
  -2   2   2 921420. 34449.9   3
  -2  -2   2 900927. 34446.4   3
  -2  -2   2 900233. 34459.4  21
  -2  -2   2 940885. 34473.1  16
   2  -2  -2 975067. 34465.1  11
  -2  -2   2 930190. 34463.2  32
  -2   2   2 947537. 34460.6  31
   2  -2  -2 913253. 34448.4  39
   2  -2  -2 899739. 34447.5  37
  -2  -2   2 892450. 34454.5  47
   2  -2  -2 912718. 34433.8  34
   2   2  -1 154142. 5899.65  17
  -2  -2   1 156702. 5884.23   3
   2  -2  -1 162153. 5900.39  15
   2   2  -1 150150. 5851.36  15
  -2   2   1 163629. 5888.94   3
  -2  -2   1 155481. 5896.46  21
  -2  -2   1 157412. 5897.50  16
  -2  -2   1 149707. 5884.53  24
   2  -2  -1 157384. 5881.99  36
   2  -2  -1 156911. 5880.71  39
   2  -2  -1 162643. 5897.85  37
   2   2   0 47945.0 1831.27  17
  -2   2   0 47953.6 1811.21   3
  -2  -2   0 46027.8 1805.83   3
  -2  -2   0 43452.1 1805.71  24
  -2  -2   0 45069.2 1789.99  22
  -2  -2   0 46310.6 1810.42  12
   2  -2   0 48319.9 1824.16  15
   2  -2   0 49949.4 1810.92  11
  -2  -2   0 45400.7 1795.46  30
  -2   2   0 46726.9 1815.88  44
   2  -2   0 48431.0 1819.69  37
   2  -2   0 47389.5 1815.36  36
  -2  -2  -1 30002.8 1205.76  13
   2   2   1 32336.4 1266.20  17
   2  -2   1 32256.5 1245.97  26
   2  -2   1 32022.7 1222.77  11
  -2  -2  -1 30709.3 1230.65  22
  -2  -2  -1 31859.9 1211.12   8
  -2   2  -1 31798.4 1191.44  21
  -2   2  -1 33189.4 1247.64  40
   2  -2   1 31035.3 1246.97  36
  -2  -2  -1 29360.1 1193.79  28
   2  -2   1 32742.8 1246.87  37
   2  -2   2 54449.0 2050.22   1
   2   2   2 51671.5 2046.96   1
  -2   2  -2 53504.0 2016.60  24
   2  -2   2 55160.9 2059.94  26
  -2  -2  -2 51150.3 2021.75  13
   2  -2   2 51723.3 2004.33  11
   2  -2   2 49787.1 2036.20  37
  -2   2  -2 55425.6 2066.78  40
  -2   2  -2 53889.6 2044.45  30
  -2   2  -2 51403.1 2063.69  49
  -2  -2  -2 51605.9 2011.64  28
   2  -2   2 53743.7 2063.92  41
  -2   2  -3 17365.9 692.311  60
   2  -2   3 16892.4 690.791  57
   2   2   3 17907.9 785.679  17
  -2   2  -3 18805.2 729.507  24
   2   2   3 18317.0 775.084   1
  -2  -2  -3 18610.5 752.113  13
   2   2   3 18860.5 777.773  19
   2  -2   3 16902.6 767.975   1
   2  -2   3 17138.9 690.854  11
   2  -2   3 18011.2 693.138  53
   2  -2   3 18307.8 748.183  37
  -2  -2  -3 18240.8 740.664  28
  -2  -2  -3 17066.0 772.048  42
  -2   2  -3 19332.0 762.983  30
   2  -2   4 16437.3 649.091  57
  -2   2  -4 16497.2 651.929  64
   2  -2   4 15785.3 650.895  67
   2  -2   4 16061.5 748.332   1
   2   2   4 17120.1 754.147  17
  -2   2  -4 15677.4 659.057  12
   2   2   4 18298.6 758.852  19
  -2  -2  -4 16615.9 726.604  13
   2   2   4 17169.3 754.460   1
  -2  -2  -4 15799.3 731.537  42
   2  -2   4 16838.0 649.725  52
  -2   2  -4 16960.0 745.247  46
  -2  -2  -4 16614.2 716.227  28
  -2  -2  -4 15062.0 701.933  48
   2  -2   4 17024.0 653.143  53
  -2   2  -4 16599.0 721.266  30
   2  -2   4 16320.4 696.939  37
  -2   2  -5 24565.5 917.227  64
   2  -2   5 22282.7 903.405  56
   2  -2   5 22361.4 901.386  66
  -2  -2  -5 22950.8 905.239  60
   2  -2   5 23758.1 920.646  67
   2  -2   5 24024.4 915.539  52
  -2  -2  -5 23966.6 1006.45  28
  -2  -2  -5 22717.4 1031.78  49
  -2  -2  -5 26234.6 1055.12  40
  -2   2  -5 24633.3 1042.68  46
  -2  -2  -5 26224.8 1037.07  43
  -2   2  -5 24296.9 1002.08  30
   2   2   5 22646.8 1018.41  17
  -2   2  -5 21535.6 921.094  12
   2   2   5 26138.8 1047.86  19
  -2   2  -6 207.021 75.3035  51
  -2  -2  -6 419.151 120.939  43
  -2   2  -6 358.766 94.2609  30
  -2   2  -6 404.691 122.223  46
  -2  -2  -6 151.082 80.6184  28
  -2  -2  -6 419.440 123.126  40
  -2   2  -6 234.049 80.1086  34
  -2  -2  -6 314.723 107.237  49
   2  -2   6 371.455 131.101  27
   2   2   6 292.416 102.168  19
   2   2   6 213.209 89.6316  17
   2   2   6 357.590 58.0211 155
   2  -2   6 378.479 57.6376 152
  -2   2  -6 287.583 52.6439 156
   2  -2   6 340.963 58.0228 134
   2  -2   6 283.252 49.2941  56
  -2  -2  -6 318.355 47.3216  60
   2  -2   6 341.492 49.0876  66
  -2   2  -6 310.711 57.4578  64
   2   2   6 281.255 52.2002 133
  -2   2  -6 300.257 52.5916 124
   2  -2   6 298.856 59.3268 132
   2  -2   6 343.797 61.7483  99
   2   2   6 242.883 59.1954 100
  -2   2  -6 249.012 54.8362  88
  -2   2  -6 315.569 54.9892  86
   2  -2   6 268.929 53.1916  94
   2  -2   6 383.754 66.5181  83
   2   2   6 308.612 59.6958  94
   2  -2   7 1421.57 183.988  23
  -2  -2  -7 1313.20 197.354  22
   2  -2   7 1558.70 215.915  27
   2   2   7 1529.13 98.0514 161
  -2   2  -7 1398.22 102.718 156
   2   2   7 1151.20 98.7865 155
   2   2   7 1202.92 94.6091 159
   2  -2   7 1260.22 102.505 152
   2   2   7 1279.95 97.1819 140
   2   2   7 1148.50 97.0440 150
   2   2   7 1152.33 92.1980 148
  -2  -2  -7 1332.96 99.5008  64
   2  -2   7 1157.59 92.4877  56
  -2   2  -7 1359.57 106.943  74
  -2   2  -7 1288.95 102.670  64
   2   2   7 1324.68 107.575 133
  -2   2  -7 1130.52 97.9062 124
   2   2   7 1057.59 87.7385 132
   2  -2   7 1417.78 113.768 132
   2  -2   7 1301.57 97.8986  94
  -2   2  -7 1405.19 102.172  88
   2   2   7 1402.28 111.492  92
   2  -2   7 1320.22 108.908  83
  -2   2  -7 1263.80 99.7082  86
  -2  -2  -7 1492.29 203.891  43
  -2   2  -7 1362.15 165.449  30
  -2   2  -7 1155.99 167.753  34
  -2   2  -7 1235.09 190.474  46
  -2  -2  -7 1177.41 170.642  49
  -2  -2  -7 1603.29 217.022  46
  -2   2  -8 1114.72 154.299  30
  -2   2  -8 1275.70 204.706  46
  -2  -2  -8 1219.59 189.250  43
  -2  -2  -8 871.646 181.896  46
  -2   2  -8 987.936 152.942  34
   2  -2   8 964.260 169.088  23
  -2  -2  -8 970.255 171.541  22
   2  -2   8 1238.77 210.927  27
   2   2   8 1305.34 94.9917 161
   2   2   8 1041.81 99.3091 155
   2  -2   8 1121.65 102.311 152
   2   2   8 1163.50 93.9267 159
  -2   2  -8 1149.17 98.8478 156
   2   2   8 1288.26 97.7441 140
  -2   2  -8 1155.90 96.2276  59
  -2   2  -8 1087.38 102.557  73
  -2  -2  -8 1117.90 95.6366  64
  -2   2  -8 1283.83 105.943  64
  -2   2  -8 1183.93 103.011 124
   2   2   8 1327.03 108.056 133
   2  -2   8 1225.04 105.620 132
   2   2   8 1060.99 87.7296 132
   2  -2   8 1269.63 114.302 100
  -2   2  -8 1171.76 99.7100  88
   2   2   8 1356.77 116.078  92
   2  -2   8 1261.28 114.244  83
  -2  -2  -9 5248.78 421.034  43
  -2   2  -9 4827.80 361.676  34
  -2  -2  -9 5181.36 429.911  46
  -2  -2  -9 6170.67 444.092  34
  -2  -2  -9 5871.70 426.462  22
   2  -2   9 5727.76 463.738  27
  -2   2  -9 6042.63 277.106 156
   2   2   9 5444.46 274.934 155
   2  -2   9 5476.04 274.807 152
   2   2   9 5520.18 262.838 159
   2   2   9 6090.85 267.750 140
  -2  -2  -9 5844.74 280.118  73
  -2   2  -9 5792.49 273.766  59
  -2   2  -9 5443.79 262.264  63
  -2   2  -9 5804.70 286.269  73
  -2  -2  -9 5462.74 265.327  64
   2  -2   9 5750.07 284.782 132
  -2  -2  -9 5753.40 263.123 124
   2   2   9 5368.84 280.338 133
  -2   2  -9 5787.93 280.622 124
   2  -2   9 5972.22 287.697 133
   2  -2   9 5752.76 293.285 100
   2  -2   9 6120.42 291.386  92
   2   2   9 5565.33 289.753  92
  -2   2  -9 5609.37 270.435  88
  -2  -2 -10 22975.2 1100.73  46
  -2  -2 -10 21338.0 1079.36  34
  -2  -2 -10 22461.1 1069.37  30
  -2  -2 -10 22108.8 1064.98  22
   2  -2  10 22638.0 883.977 152
  -2   2 -10 22360.5 883.084 156
   2   2  10 21922.3 885.440 155
   2  -2  10 21384.9 890.170 159
  -2   2 -10 23192.4 898.157 138
  -2   2 -10 21327.5 871.281  63
  -2   2 -10 21972.4 883.597  59
  -2  -2 -10 21547.3 887.271  73
  -2  -2 -10 22411.7 893.030  74
  -2   2 -10 23045.1 899.280  73
  -2   2 -10 22258.8 896.046  74
   2  -2  10 21166.0 894.928 133
   2  -2  10 22753.6 894.980 132
  -2   2 -10 23030.4 892.763 124
   2   2  10 22438.5 895.608 133
   2  -2  10 21978.2 901.491 100
  -2   2 -10 22644.4 877.433  97
  -2   2 -10 22029.6 888.414  85
   2   2  10 22119.3 902.931  92
  -2   2 -10 20242.9 870.194  88
   2  -2  10 22360.3 897.379  92
   2   2  11 204.473 49.4685 155
   2  -2  11 190.171 51.3328 159
  -2   2 -11 114.080 44.0740 156
  -2   2 -11 125.125 54.7852 138
  -2   2 -11 188.758 57.1959 149
  -2   2 -11 176.793 53.4221  74
  -2  -2 -11 157.556 48.4518  73
  -2   2 -11 139.095 43.7852  59
  -2  -2 -11 134.836 47.8052  74
  -2   2 -11 101.149 43.1649  65
  -2  -2 -11 212.672 56.6529  75
  -2   2 -11 89.7640 50.8995 124
   2   2  11 159.529 63.0804 123
   2  -2  11 167.753 57.6844 133
   2  -2  11 130.425 52.7931 132
   2   2  11 140.359 56.4511 133
  -2   2 -11 92.4798 35.9801  97
   2   2  11 101.968 60.5780  92
  -2   2 -11 162.603 51.1773  85
   2  -2  11 121.952 56.1562  92
  -2   2 -12 4305.85 201.441 149
  -2   2 -12 4392.90 206.595 138
  -2   2 -12 4602.99 203.504 124
   2   2  12 4826.12 218.401 123
   2  -2  12 4769.41 220.488 123
   2  -2  12 4697.57 212.351 133
   2   2  12 4542.72 204.112 133
   2  -2  12 4497.63 201.789 132
  -2  -2 -12 4377.34 203.263  75
  -2  -2 -12 4224.22 202.665  63
  -2  -2 -12 4117.40 199.847  74
  -2  -2 -12 4931.94 207.349  97
  -2   2 -12 4680.45 211.967 115
   2   2  12 4195.35 207.939  92
  -2   2 -12 4565.62 204.668  85
   2  -2  12 3985.67 196.684  92
  -2  -2 -12 4578.69 207.476  85
   2   2  13 123.176 25.2589 117
  -2   2 -13 136.025 26.5458 115
  -2  -2 -13 137.984 26.1670  85
   2  -2  13 100.348 26.8755 123
  -2   3  13 145.492 37.4536 155
   2   3 -13 103.843 34.0775 156
   2  -3 -13 80.9942 23.1970 124
  -2  -3  13 65.2181 34.5611 132
  -2  -3  13 124.351 38.2574 133
   2  -3 -13 107.831 32.7689  97
   2  -3 -13 122.614 33.6632 106
   2  -3 -13 142.930 34.9728  80
   2   3 -12 8910.91 382.491 156
  -2   3  12 9360.37 388.879 155
  -2   3  12 9509.48 379.241 140
  -2  -3  12 8603.92 374.425 148
  -2   3  12 9285.64 392.211 148
   2  -3 -12 9146.12 382.175  63
   2  -3 -12 9281.00 381.949  61
  -2  -3  12 8977.36 388.976 132
   2  -3 -12 8548.58 363.958 130
   2  -3 -12 9148.59 374.350 124
  -2   3  12 8415.38 376.244  95
   2  -3 -12 9220.45 380.236  97
   2  -3 -12 8737.32 368.217  85
  -2   3  11 657.369 79.8342  95
  -2  -3  11 859.561 91.5755  87
   2   3 -11 849.324 83.4128  85
   2  -3 -11 660.172 66.6417  85
  -2   3  11 769.505 91.9036 148
  -2   3  11 672.071 84.0436 136
  -2  -3  11 838.466 92.0102 134
  -2   3  11 694.183 78.7902 140
   2  -3 -11 839.245 79.6780  61
   2  -3 -11 674.860 72.4173  63
   2  -3 -11 889.689 78.2662  59
  -2  -3  11 857.789 90.3799 132
   2  -3 -11 650.219 66.9465 130
   2   3 -11 714.222 74.8373 130
   2   3 -11 450.721 49.6752 106
   2   3 -11 920.587 80.8307  97
   2  -3 -11 760.232 75.3773  97
   2  -3 -11 593.354 140.025  43
   2  -3 -11 620.614 138.356  39
   2  -3 -10 947.264 182.774  43
   2  -3 -10 630.788 161.399  28
  -2  -3  10 786.068 185.476  33
   2  -3 -10 816.540 164.759  39
   2   3 -10 309.358 127.069   2
   2  -3 -10 516.954 145.913   2
  -2   3  10 798.323 158.735  19
  -2   3  10 646.340 69.1556 161
  -2  -3  10 723.190 90.4965 153
  -2   3  10 636.235 83.6557 140
  -2  -3  10 652.418 93.7388 134
  -2   3  10 885.936 94.2108 136
  -2   3  10 714.366 96.9014 148
   2  -3 -10 646.291 75.8177  59
   2  -3 -10 814.074 83.5022  63
  -2  -3  10 821.314 101.779  72
   2   3 -10 655.708 82.4130 130
  -2  -3  10 740.216 96.1679 132
   2  -3 -10 706.874 80.5471 130
   2   3 -10 653.372 83.7821  97
   2   3 -10 665.264 69.7050 106
  -2  -3  10 721.437 103.929  93
   2   3 -10 740.445 73.2270  80
   2  -3 -10 599.393 69.0810  85
   2   3 -10 751.670 86.4423  85
  -2  -3  10 482.470 91.4321  87
  -2  -3   9 1793.99 246.475  33
   2  -3  -9 2173.63 251.248  34
   2  -3  -9 2161.33 261.306  28
   2  -3  -9 2056.14 252.071   2
   2   3  -9 1921.01 248.380   2
  -2   3   9 1644.80 223.352  19
  -2  -3   9 2068.43 144.334 153
   2   3  -9 2322.83 146.773 158
  -2   3   9 2248.30 145.540 136
  -2   3   9 2039.74 136.433 141
  -2   3   9 2068.32 152.139 148
  -2  -3   9 2067.05 147.775 134
   2   3  -9 1777.03 119.579  65
   2  -3  -9 1852.89 129.080  59
  -2  -3   9 2042.94 153.561  72
   2  -3  -9 2109.73 137.354  63
   2   3  -9 2048.79 134.329 130
   2   3  -9 2068.63 138.472  97
   2   3  -9 1810.01 120.918 106
   2  -3  -9 2051.82 126.478  85
  -2  -3   9 2163.56 156.286  93
   2   3  -9 2102.77 138.854  85
  -2  -3   9 1784.18 149.578  87
  -2  -3   9 2010.96 136.586  76
   2   3  -9 1845.40 121.804  80
  -2  -3   9 1884.86 133.698  89
  -2  -3   8 13341.0 753.537  33
   2  -3  -8 15311.1 773.282  28
   2  -3  -8 14933.9 758.111  34
  -2  -3   8 14510.9 774.846  27
   2   3  -8 12920.6 725.888   2
   2  -3  -8 13799.3 734.908   2
  -2  -3   8 10863.5 736.722  16
  -2   3   8 14081.4 744.505   4
  -2   3   8 13094.5 734.330  19
  -2  -3   8 14254.7 753.670   4
   2   3  -8 14205.3 587.492 158
  -2   3   8 13706.4 571.952 154
  -2  -3   8 14550.2 591.909 153
   2  -3  -8 13176.3 566.893 158
  -2   3   8 13618.8 585.394 136
  -2   3   8 13485.8 582.419 141
  -2  -3   8 14343.0 592.920 134
  -2   3   8 14500.1 599.294 148
   2  -3  -8 13722.7 574.506  59
   2   3  -8 14298.8 572.300  65
   2   3  -8 14632.1 580.739  63
   2   3  -8 13250.9 558.702  61
   2  -3  -8 14801.2 582.235  63
  -2  -3   8 14351.4 595.984  62
  -2  -3   8 14362.7 601.564  72
   2   3  -8 13556.1 577.423 130
   2   3  -8 14327.7 581.283  97
   2   3  -8 14697.1 583.746  85
   2   3  -8 14204.6 570.201  80
  -2   3   8 13758.3 580.672  92
  -2  -3   8 13865.7 600.582  87
  -2  -3   8 13629.4 585.961  76
  -2   3   8 13400.9 567.922  90
   2  -3  -7 565.748 142.920  28
   2  -3  -7 468.463 115.233  35
   2  -3  -7 320.270 114.321  34
  -2  -3   7 388.728 124.383  45
  -2  -3   7 546.123 132.738   4
  -2   3   7 385.244 120.462   4
  -2  -3   7 342.867 140.547  16
   2   3  -7 524.747 126.344   2
  -2   3   7 487.887 127.651  19
   2  -3  -7 373.555 108.249   2
  -2  -3   7 470.766 129.003  27
   2  -3  -7 609.744 138.919  13
  -2   3   7 416.973 59.7794 154
   2  -3  -7 514.096 56.9623 158
  -2  -3   7 548.608 73.7952 153
  -2   3   7 514.304 67.6455 141
   2   3  -7 471.219 51.4766  61
   2  -3  -7 509.750 60.6296  59
   2   3  -7 457.464 57.7512  65
  -2  -3   7 483.758 82.6844  72
   2   3  -7 515.999 62.3621  63
  -2  -3   7 544.864 79.5852  62
   2   3  -7 594.143 67.2093 130
   2   3  -7 534.290 64.6309  97
  -2  -3   7 1084.45 82.5166  83
   2   3  -7 423.870 57.2120  80
  -2   3   7 442.620 64.6497  92
   2   3  -7 510.717 66.2591  85
  -2   3   7 581.335 64.0751  90
  -2  -3   6 13633.4 663.976  45
   2  -3  -6 14243.8 665.283  35
   2  -3  -6 13816.4 656.293  29
   2  -3  -6 14268.7 666.040  34
  -2   3   6 14163.2 671.700  33
  -2  -3   6 12523.3 651.245   4
  -2   3   6 13514.1 679.944  18
  -2   3   6 13323.0 657.306   4
  -2  -3   6 13573.9 675.793  27
   2  -3  -6 13679.6 666.425  13
   2  -3  -6 13342.2 654.801   2
  -2  -3   6 13488.4 699.963  16
  -2  -3   6 13284.4 622.937  25
   2   3  -6 13253.4 654.605   2
   2   3  -6 13459.0 541.098 158
  -2   3   6 12602.2 536.467 141
   2   3  -6 12997.0 534.227 130
   2   3  -6 12928.4 533.281  97
   2   3  -6 12833.7 536.001  85
  -2  -3   6 13059.0 549.417  62
   2   3  -6 13253.9 532.841  63
   2  -3  -6 13119.3 529.880  59
   2   3  -6 13218.5 532.358  65
   2   3  -6 12729.2 520.895  61
  -2   3   5 18064.6 807.778  18
   2  -3  -5 18171.7 779.942   2
   2   3  -5 17835.4 775.074   2
   2  -3  -5 16521.7 780.739  13
  -2  -3   5 16130.5 706.929  18
  -2  -3   5 16835.7 755.369  25
  -2  -3   5 17516.0 786.578  27
  -2  -3   5 16180.7 772.103   4
  -2   3   5 16665.4 772.872   4
  -2  -3   5 15451.9 769.660  45
   2  -3  -5 17599.0 788.841  35
   2  -3  -5 17654.7 784.771  29
   2  -3  -5 18173.9 785.158  34
  -2  -3   5 16915.1 796.525  38
  -2   3   5 18881.5 791.956  33
  -2  -3   5 17680.5 687.624  66
   2   3  -5 17626.8 674.454  65
   2   3  -5 17719.2 674.374  63
  -2  -3   5 16753.3 684.332  56
   2  -3  -5 16598.1 666.325  59
   2   3  -5 16405.1 662.026  61
   2   3  -4 87.0885 64.1438   2
  -2  -3   4 15.7374 102.265  16
  -2  -3   4 164.361 87.4101  20
   2  -3  -4 100.062 64.7936   2
  -2  -3   4 95.5855 44.3272  18
   2  -3  -4 272.084 88.5976  29
  -2  -3   4 80.2463 79.6356  32
  -2  -3   4 44.4110 38.7501  52
  -2   3   4 33.9059 65.8638  33
   2  -3  -4 22.3264 64.3307  34
  -2  -3   4 56.9858 44.8073  56
  -2  -3   4 156.257 51.1029  66
   2   3  -4 9.14276 34.4864  65
   2   3  -3 19949.9 827.169  17
  -2  -3   3 19952.4 813.956   7
   2  -3  -3 21771.0 857.513   2
   2   3  -3 20084.1 848.552   2
  -2   3   3 20101.5 866.757   7
  -2  -3   3 21578.5 904.161  16
   2  -3  -3 22440.2 889.316  11
   2  -3  -3 22903.6 890.081   8
  -2  -3   3 20406.1 875.285  32
  -2   3   3 20808.5 846.775  33
   2  -3  -3 21164.2 852.945  34
  -2  -3   3 20132.8 867.131  47
  -2  -3   3 19995.2 790.118  52
   2  -3  -3 20986.8 853.038  37
  -2  -3   3 19818.2 793.986  56
   2  -3  -2 4723.11 263.782   8
   2   3  -2 4711.06 251.031  17
  -2   3   2 4988.10 271.442   7
  -2  -3   2 4908.35 277.905  16
  -2  -3   2 4466.61 258.176  21
   2  -3  -2 4852.41 269.489  11
  -2  -3   2 4986.79 269.355  32
   2  -3  -2 4416.94 234.334  36
  -2   3   2 4484.04 222.454  33
   2  -3  -2 4328.29 226.516  34
  -2  -3   2 4744.01 257.657  47
   2  -3  -2 4757.81 257.250  37
   2   3  -1 1554.76 136.712  17
  -2   3   1 1312.89 107.256   3
  -2  -3   1 1232.67 105.377   3
  -2  -3   1 1530.30 115.156  24
  -2  -3   1 1359.47 130.178  16
   2  -3  -1 1501.00 130.430  15
  -2  -3   1 1354.60 116.206  12
  -2  -3   1 1244.41 125.242  21
  -2  -3   1 1503.62 132.559   9
   2  -3  -1 1578.03 120.714  36
   2  -3  -1 1824.95 139.715  37
   2  -3  -1 1428.29 110.056  39
  -2   3   1 1438.21 130.386  31
  -2  -3   1 1177.24 88.2060  30
  -2  -3   0 14666.0 609.413  22
   2   3   0 15575.1 664.587  17
  -2  -3   0 14132.0 625.168  16
   2  -3   0 15436.2 652.703  14
   2  -3   0 16130.2 654.269  15
  -2   3   0 15910.4 626.447   3
  -2  -3   0 13544.1 614.072   3
   2  -3   0 14965.0 640.028  11
  -2  -3   0 14995.1 636.653  12
   2  -3   0 15180.5 647.626  36
  -2   3   0 15572.0 657.045  44
   2  -3   0 14789.9 616.124  39
   2   3   1 56.3291 80.1062  17
  -2   3  -1 28.3074 50.7472   3
  -2  -3  -1 28.4189 52.7800   3
   2  -3   1 116.187 59.8775  11
   2  -3   1 159.839 59.1844   1
   2   3   1 75.9390 56.2976   1
   2  -3   1 69.8009 74.0187  14
  -2   3  -1 160.994 76.2070  44
   2  -3   1 76.7090 66.6571  36
  -2  -3  -2 22719.7 864.401   8
   2  -3   2 22608.5 871.896   1
   2   3   2 21466.3 867.157   1
   2  -3   2 19961.3 841.702  11
  -2  -3  -2 20858.3 853.107  13
   2  -3   2 22358.8 900.307  26
  -2   3  -2 20372.7 808.105   9
  -2   3  -2 20540.5 846.203  46
   2  -3   2 20170.6 804.898  57
   2   3   3 2045.87 164.823   1
  -2  -3  -3 1942.19 151.938  13
   2   3   3 2062.94 185.100  17
   2  -3   3 2109.05 168.879   1
   2  -3   3 1894.88 122.668  11
  -2   3  -3 1681.41 114.104  34
   2  -3   3 1948.08 155.251  37
  -2   3  -3 1865.90 154.211  46
   2  -3   3 1857.55 174.776  36
  -2  -3  -3 2070.80 147.843  28
  -2   3  -3 1990.74 109.405  64
   2  -3   3 1938.48 107.396  57
   2  -3   3 2078.38 111.736  53
   2   3   4 29936.6 1253.79  17
   2   3   4 28247.4 1223.17   1
  -2   3  -4 28262.6 1142.98  24
  -2  -3  -4 31436.2 1223.66  13
   2  -3   4 25567.6 1122.95  11
   2   3   4 32689.0 1254.97  19
   2  -3   4 30734.2 1238.02   1
   2  -3   4 30631.4 1239.95  36
  -2  -3  -4 28250.4 1217.00  42
  -2   3  -4 27123.0 1157.69  34
   2  -3   4 31063.9 1134.34  53
   2  -3   4 29225.7 1130.18  52
  -2  -3  -4 30887.5 1207.04  28
  -2   3  -4 28519.9 1215.68  46
   2  -3   4 30479.5 1202.17  37
  -2   3  -4 29461.6 1125.96  73
   2  -3   4 30750.5 1129.07  57
   2  -3   5 1317.25 97.4048  83
  -2   3  -5 1188.48 88.0415  64
  -2   3  -5 1067.23 74.5571  59
   2  -3   5 1333.51 89.7189  57
  -2   3  -5 1377.43 91.0725  73
  -2   3  -5 1227.60 155.635  51
  -2  -3  -5 1070.29 133.595  42
  -2   3  -5 1267.45 121.314  34
   2  -3   5 1150.96 91.4799  52
  -2   3  -5 1118.77 153.887  46
  -2  -3  -5 1448.96 172.472  40
  -2  -3  -5 977.592 131.095  28
   2  -3   5 1273.35 97.0025  53
  -2   3  -5 1138.70 137.528  30
   2  -3   5 1163.29 122.556  37
   2   3   5 1294.77 164.888  17
  -2  -3  -5 1237.74 149.691  13
   2   3   5 1697.77 179.025  19
  -2   3  -6 14876.3 701.991  30
  -2  -3  -6 16510.3 747.684  28
  -2  -3  -6 15431.5 759.410  49
  -2   3  -6 15199.0 760.701  46
   2  -3   6 16372.3 636.102  52
  -2  -3  -6 15811.0 765.112  40
  -2   3  -6 14098.0 687.643  34
  -2   3  -6 15399.3 743.263  51
  -2  -3  -6 16695.2 771.885  43
   2   3   6 14579.7 742.090  17
   2   3   6 15401.4 772.040  19
  -2   3  -6 15244.2 624.530 156
   2   3   6 15979.8 621.243 161
   2   3   6 15105.6 624.901 155
   2  -3   6 15475.6 628.211 152
   2   3   6 14490.4 624.032 150
   2  -3   6 16055.4 628.573 134
   2   3   6 15730.3 624.529 140
  -2   3  -6 15900.4 628.366  74
  -2   3  -6 15217.6 612.629  59
   2  -3   6 14881.9 617.026  66
  -2   3  -6 15410.2 630.287  64
   2  -3   6 14916.4 620.582  56
  -2   3  -6 15674.4 630.164  73
  -2   3  -6 15607.2 624.111 124
   2  -3   6 15697.9 630.886 132
   2   3   6 15343.3 626.424 133
   2  -3   6 14787.4 630.691  99
   2  -3   6 14573.5 614.929 105
  -2   3  -6 15541.6 624.214  75
   2  -3   6 15120.2 632.711  83
   2  -3   6 15646.4 627.987  91
  -2   3  -6 15432.3 626.189  88
   2  -3   6 15004.6 617.879  94
  -2   3  -6 14848.0 623.693  86
   2   3   7 1252.61 168.304  17
   2  -3   7 1840.36 256.619  27
   2  -3   7 1254.79 107.097 152
   2   3   7 1504.81 103.058 161
  -2   3  -7 1437.57 106.912 156
   2   3   7 1461.55 108.754 155
   2   3   7 1313.52 106.779 150
   2   3   7 1513.09 106.472 140
  -2   3  -7 1475.39 110.957  64
   2  -3   7 1337.69 98.5838  66
  -2  -3  -7 1514.35 105.050  64
  -2   3  -7 1435.99 109.776  74
  -2   3  -7 1409.95 98.8411  59
   2  -3   7 1307.41 102.649  56
   2   3   7 1424.96 108.101 133
  -2   3  -7 1493.68 108.478 124
   2  -3   7 1505.26 104.217  94
  -2   3  -7 1698.17 114.125  88
  -2   3  -7 1494.32 109.083  75
   2  -3   7 1344.47 102.634  93
   2  -3   7 1297.93 113.068  83
  -2  -3  -7 1116.64 183.924  43
  -2   3  -7 1462.82 153.612  34
  -2  -3  -7 1104.10 172.101  49
  -2  -3  -7 1187.08 177.611  40
  -2   3  -7 1146.18 161.714  51
  -2   3  -7 1611.70 207.109  46
  -2  -3  -8 10158.6 636.454  43
  -2  -3  -8 13360.9 703.506  46
   2  -3   8 11695.2 702.290  27
   2  -3   8 8402.77 592.978  16
   2  -3   8 11767.8 645.341  23
  -2  -3  -8 11717.0 659.185  22
  -2   3  -8 12547.1 489.654 156
   2   3   8 11603.0 486.889 155
   2   3   8 11661.2 476.298 161
   2  -3   8 11448.4 487.535 152
   2   3   8 9698.44 470.441 150
   2   3   8 12120.1 481.873 140
  -2   3  -8 11795.6 489.300 138
  -2   3  -8 11034.1 471.856  59
  -2   3  -8 10208.2 458.171  63
  -2  -3  -8 10650.6 470.145  64
  -2   3  -8 11198.9 487.298  74
   2   3   8 11337.6 486.446 133
  -2   3  -8 11653.6 486.142 124
   2  -3   8 11852.5 499.123 100
  -2   3  -8 10810.6 465.038  97
  -2   3  -8 11815.3 481.598  85
  -2   3  -8 11780.1 488.007  75
   2  -3   8 10561.0 494.274  83
   2   3   8 11112.7 494.894  92
  -2   3  -8 10928.5 481.108  88
  -2  -3  -9 49478.0 2042.13  43
  -2  -3  -9 48667.3 2056.98  34
  -2  -3  -9 49203.1 2054.99  46
   2  -3   9 44537.8 2068.81  27
   2  -3   9 44265.2 1974.54  23
  -2  -3  -9 48638.7 2033.62  22
  -2   3  -9 48710.7 1819.39 156
   2  -3   9 45950.7 1817.33 152
   2   3   9 47619.6 1819.57 155
  -2   3  -9 49095.7 1824.84 138
   2   3   9 48926.7 1811.32 140
  -2  -3  -9 45910.0 1813.26  73
  -2   3  -9 47315.0 1807.27  59
  -2   3  -9 48496.0 1826.60  74
  -2   3  -9 43248.7 1790.59  63
   2   3   9 47597.4 1821.23 133
   2  -3   9 46035.7 1824.13 133
   2  -3   9 46840.3 1828.54 132
  -2   3  -9 47935.8 1822.21 124
   2  -3   9 47398.3 1831.68 100
  -2   3  -9 45278.8 1797.46  97
  -2   3  -9 46027.9 1820.02  75
   2   3   9 45736.6 1830.70  92
  -2   3  -9 46164.7 1812.24  88
   2  -3   9 48269.7 1827.18  92
   2  -3   9 49227.4 1837.08  83
  -2   3  -9 46682.1 1812.91  85
  -2  -3 -10 519.339 150.122  30
  -2  -3 -10 644.860 158.648  43
  -2  -3 -10 478.624 146.949  34
  -2  -3 -10 465.502 132.809  46
  -2   3 -10 849.611 86.5859 156
   2  -3  10 756.030 85.9251 159
   2  -3  10 688.621 81.1349 152
   2   3  10 669.227 82.0850 155
  -2   3 -10 716.896 87.1835 138
  -2   3 -10 719.033 86.1808 149
  -2   3 -10 688.873 71.5171  59
  -2  -3 -10 754.170 83.2841  74
  -2   3 -10 894.878 90.6144  75
  -2  -3 -10 763.455 77.3914  73
   2   3  10 665.317 82.2364 133
   2  -3  10 734.810 89.8860 133
   2   3  10 851.674 103.451 123
   2  -3  10 666.240 88.7045 132
  -2   3 -10 654.947 82.6991 124
   2  -3  10 620.836 88.1066 100
  -2   3 -10 622.674 64.8056  97
  -2   3 -10 709.880 74.1058  88
   2  -3  10 756.142 87.7029  92
   2   3  10 596.559 90.1185  92
  -2   3 -10 767.660 81.8671  85
  -2   3 -11 458.573 70.6793 138
  -2   3 -11 655.531 71.4055 149
  -2   3 -11 481.815 61.1977  65
  -2  -3 -11 489.203 61.9708  74
  -2  -3 -11 480.747 65.7592  59
  -2  -3 -11 539.238 64.2921  75
  -2  -3 -11 486.218 55.9246  73
  -2   3 -11 601.630 70.9232 124
   2  -3  11 532.908 72.5104 133
   2   3  11 526.921 76.4370 123
   2   3  11 561.748 68.3582 133
   2  -3  11 636.603 71.8029 132
   2  -3  11 623.188 72.9941 159
  -2   3 -11 503.986 59.2725 165
   2   3  11 522.446 66.1431 155
  -2   3 -11 635.177 67.8975  85
   2  -3  11 466.478 64.9230  92
   2   3  11 423.203 73.3404  92
  -2   3 -12 3046.76 146.791 138
  -2   3 -12 3156.82 144.655 149
  -2  -3 -12 2858.82 141.455  75
  -2  -3 -12 2900.24 148.104  59
  -2  -3 -12 2813.50 145.678  63
   2  -3  12 3116.57 153.208 133
   2  -3  12 2859.81 145.885 132
  -2   3 -12 3177.57 148.757 124
   2   3  12 2988.19 154.595 123
   2  -3  12 2862.30 143.345 159
  -2  -3 -12 2989.99 148.237  85
   2   3  12 2921.47 151.980  92
  -2   3 -12 3021.52 142.600  85
  -2   4  13 2104.44 110.256 145
  -2  -4  13 2076.39 110.741 132
   2   4 -13 2493.83 112.995 124
  -2  -4  13 2452.19 115.464 133
   2  -4 -13 2105.40 103.544  97
   2   4 -13 2435.32 111.675 156
  -2   4  13 2288.53 112.799 155
   2   4 -12 281.370 51.3245 156
  -2   4  12 335.138 56.7002 155
  -2   4  12 323.172 49.3720 140
   2  -4 -12 257.495 46.5302  61
   2  -4 -12 216.829 42.1781  63
   2   4 -12 299.234 52.6341 124
   2  -4 -12 218.204 38.2623 124
   2   4 -12 265.665 48.0552 129
  -2  -4  12 256.086 58.8155 132
   2  -4 -12 276.738 45.4957  97
   2  -4 -11 1790.17 219.933  43
   2  -4 -11 1373.65 192.259  39
  -2   4  11 1781.70 129.492 155
  -2   4  11 2115.36 143.403 148
  -2   4  11 1885.84 127.639 140
   2  -4 -11 1960.83 118.294  59
   2  -4 -11 1936.85 121.501  63
   2  -4 -11 1925.93 115.442 130
   2   4 -11 2193.24 133.087 124
   2  -4 -11 2104.83 122.863  97
  -2   4  11 1903.46 125.725  95
   2  -4 -11 1819.01 109.446  85
  -2  -4  11 2092.84 145.017  93
  -2  -4  11 1779.32 133.548  87
   2  -4 -10 6013.41 456.666  39
   2  -4 -10 7476.23 496.991  43
   2  -4 -10 6757.01 492.337  28
  -2  -4  10 5741.24 467.795  33
  -2   4  10 5998.57 464.718  19
  -2   4  10 7025.66 316.330 161
  -2  -4  10 7649.99 341.413 153
  -2   4  10 7460.24 341.336 136
  -2   4  10 7276.00 348.150 148
  -2   4  10 6741.48 332.758 140
   2  -4 -10 7001.99 325.769  63
   2  -4 -10 6993.10 320.366  59
  -2  -4  10 7419.72 349.893  72
   2   4 -10 7180.42 329.100 130
   2   4 -10 7397.98 333.722 124
  -2   4  10 7461.21 338.974  95
   2   4 -10 7382.94 332.274  97
  -2  -4  10 7715.66 352.817  87
   2  -4 -10 6781.94 311.714  85
   2   4 -10 7041.47 333.844  85
  -2  -4  10 7400.59 353.886  93
   2  -4  -9 1493.44 217.644  34
  -2  -4   9 1465.56 222.358  33
  -2  -4   9 1976.25 257.885  27
   2  -4  -9 1316.48 194.340   2
   2   4  -9 1297.30 200.003   2
  -2   4   9 1355.86 207.748  19
  -2  -4   9 1634.95 111.869 152
  -2  -4   9 1775.59 131.130 153
  -2   4   9 1616.59 125.348 140
  -2   4   9 1764.93 131.777 136
  -2   4   9 1862.56 140.137 148
  -2  -4   9 1597.02 140.030  72
   2  -4  -9 1825.91 122.332  63
   2   4  -9 1399.50 108.992  65
   2  -4  -9 1682.28 112.046  59
  -2  -4   9 1689.28 135.006  62
  -2  -4   9 1419.79 129.920 132
   2   4  -9 1780.92 123.523 130
   2   4  -9 1444.72 99.7276 106
   2   4  -9 1628.20 120.721  97
   2   4  -9 1603.50 105.016  80
  -2  -4   9 1465.75 137.660  87
  -2  -4   9 1389.56 120.005  89
  -2  -4   9 1407.18 120.490  76
   2  -4  -8 1660.27 210.014  34
  -2  -4   8 1350.54 210.734  33
  -2  -4   8 1239.92 203.634  27
   2   4  -8 1313.48 184.371   2
  -2  -4   8 1111.18 212.786  16
   2  -4  -8 1363.79 196.087   2
  -2   4   8 1156.88 185.083  19
   2  -4  -8 1077.07 189.598  13
  -2   4   8 1309.85 104.444 154
  -2  -4   8 1557.30 119.063 153
  -2   4   8 1415.06 114.575 141
  -2   4   8 1490.64 119.870 148
   2  -4  -8 1498.61 100.755  59
   2   4  -8 1258.35 100.906  65
  -2  -4   8 1794.31 138.551  72
  -2  -4   8 1393.21 123.363  62
  -2  -4   8 1419.37 118.826 132
   2   4  -8 1349.07 107.333 130
   2   4  -8 1528.19 111.687  97
   2   4  -8 1342.86 93.5680 106
  -2  -4   8 1427.76 111.756  83
  -2  -4   8 1534.20 130.875  87
  -2   4   8 1109.64 93.3010  90
   2   4  -8 1298.91 94.0669  80
   2  -4  -7 4322.75 328.552  35
   2  -4  -7 4743.88 347.914  34
  -2  -4   7 5112.67 370.436  45
   2  -4  -7 4477.47 352.428  13
   2   4  -7 5094.96 345.288   2
   2  -4  -7 4435.16 331.882   2
  -2  -4   7 3871.59 371.089  16
  -2  -4   7 5634.41 385.249  27
  -2  -4   7 4782.21 347.275   4
  -2   4   7 5115.84 348.884   4
  -2   4   7 4035.79 343.374  19
   2   4  -7 4721.86 231.978 158
  -2   4   7 4651.83 229.223 154
  -2  -4   7 4543.58 232.401 153
  -2   4   7 4573.02 231.005 141
  -2   4   7 4821.71 233.846 136
  -2  -4   7 4401.04 245.102  72
   2  -4  -7 4600.32 217.349  59
   2   4  -7 4666.89 225.098  65
  -2  -4   7 4853.20 245.996  62
   2   4  -7 4767.09 228.191 130
   2   4  -7 4199.81 210.895 106
   2   4  -7 4835.21 227.940  97
  -2   4   7 4554.46 221.368  90
  -2  -4   7 4451.66 238.982  93
   2   4  -7 4542.28 214.383  80
  -2  -4   7 4599.62 228.064  83
  -2  -4   6-21.0768 93.3226  45
   2  -4  -6 92.0550 84.6020  34
   2  -4  -6 57.7830 90.0705  35
   2  -4  -6 152.396 90.6039  29
  -2  -4   6 54.3289 80.1934   4
  -2   4   6-52.8305 73.3509   4
   2   4  -6 34.1799 72.7155   2
  -2  -4   6 20.6612 86.0475  27
  -2  -4   6 155.957 79.6316  25
   2  -4  -6 86.1358 73.2989   2
   2  -4  -6 166.359 93.8281  13
  -2   4   6 64.0320 45.2071 154
  -2  -4   6 52.7821 47.2304 153
   2   4  -6 25.4371 40.5419 158
  -2   4   6 85.4121 46.8586 136
  -2   4   6 39.7550 49.6007 143
  -2   4   6 47.6330 47.3584 141
  -2   4   6 54.2315 47.7111 148
   2   4  -6 67.0246 44.2384 130
   2   4  -6 123.129 45.4662  97
  -2   4   6 32.7935 41.1374  90
   2   4  -6 56.3165 33.9488  80
  -2  -4   6 85.8715 42.0932  83
   2  -4  -6 140.026 36.8027  59
   2   4  -6 47.7121 38.4789  65
  -2  -4   6 18.9626 57.0697  56
  -2  -4   6 44.3625 56.6883  66
  -2  -4   5 11425.5 479.564  66
  -2  -4   5 11610.7 480.482  56
   2  -4  -5 10999.6 454.616  59
   2   4  -5 11151.4 468.148  65
   2   4  -5 11565.8 555.555   2
   2  -4  -5 12053.1 563.593   2
  -2  -4   5 12003.6 578.690  25
  -2  -4   5 10936.1 559.682   4
  -2   4   5 10266.3 549.771   4
  -2  -4   5 12232.4 587.958  27
   2  -4  -5 11525.4 581.271  35
   2  -4  -5 12043.2 572.801  34
  -2  -4   5 11543.7 475.935  52
  -2  -4   5 11862.2 593.825  45
   2  -4  -5 12049.9 590.249  29
   2   4  -4 31553.8 1205.09  65
  -2  -4   4 29919.3 1209.36  56
  -2  -4   4 30963.6 1285.25   4
  -2   4   4 30248.2 1279.13   4
   2  -4  -4 31350.0 1282.31   2
  -2  -4   4 31263.2 1353.01  16
   2  -4  -4 32492.1 1321.25  11
   2  -4  -4 35021.4 1350.95   8
   2   4  -4 30952.4 1276.14   2
  -2  -4   4 31483.1 1207.10  52
   2  -4  -4 32230.4 1287.81  34
  -2  -4   4 32384.0 1319.51  32
   2  -4  -4 30413.6 1266.94  37
   2   4  -3 115.981 39.1797  65
   2  -4  -3 111.973 85.2222   8
  -2  -4   3 120.454 50.0617   7
  -2   4   3 206.545 78.5676   7
   2   4  -3 197.477 63.0334  17
  -2  -4   3 138.604 101.957  16
  -2   4   3 164.904 86.1911  18
   2  -4  -3 224.100 93.1227  11
   2  -4  -3 105.224 66.7170  37
   2  -4  -3 192.560 50.9423  36
  -2  -4   3 176.753 74.5277  32
  -2  -4   3 136.558 33.9641  53
   2  -4  -3 131.875 59.8499  34
  -2  -4   3 191.992 75.9809  47
  -2  -4   3 119.531 41.4830  52
   2   4  -2 1035.71 69.7433  65
  -2   4   2 715.870 115.480   7
  -2  -4   2 868.032 103.664   7
   2   4  -2 765.707 109.861  17
  -2  -4   2 965.898 138.860  16
  -2   4   2 1054.03 122.205  18
  -2  -4   2 1057.00 122.642  21
   2  -4  -2 1236.12 138.067  11
  -2  -4   2 935.899 126.140  10
  -2  -4   2 912.164 113.440  47
  -2  -4   2 952.096 121.412  32
  -2  -4   2 871.819 80.1139  41
   2  -4  -2 1170.97 92.4453  34
  -2   4   2 963.180 99.1389  51
   2  -4  -2 921.577 101.343  36
  -2  -4   2 958.412 64.2731  52
   2  -4  -2 956.265 121.699  37
   2   4  -1 2621.67 186.897  17
  -2   4   1 3034.46 149.674   3
  -2  -4   1 2300.71 179.620   9
  -2  -4   1 2122.44 173.194  16
  -2  -4   1 2117.66 114.032  22
  -2  -4   1 2047.83 135.990  26
   2  -4  -1 2613.31 180.240  15
  -2  -4   1 1685.55 101.290  14
  -2  -4   1 2494.15 153.061  24
  -2  -4   1 2208.54 153.247  12
  -2  -4   1 2107.00 133.938   3
  -2  -4   1 2165.85 167.914  21
  -2  -4   1 2340.80 186.782  10
   2  -4  -1 2428.00 165.457  36
   2  -4  -1 2517.64 156.559  39
  -2   4   1 2428.23 174.498  31
  -2  -4   1 2180.71 121.509  30
   2   4   0 19632.1 830.158  17
  -2   4   0 20231.2 835.912   7
  -2  -4   0 18717.5 814.311   9
  -2  -4   0 18206.5 781.985  16
  -2  -4   0 17541.6 756.906   3
   2  -4   0 19452.6 806.851  15
  -2   4   0 18010.9 758.323   3
  -2  -4   0 19585.6 797.617  12
   2  -4   0 19891.6 818.775  14
   2  -4   0 18813.4 772.595  45
  -2   4   0 20400.0 826.698  44
   2  -4   0 19812.8 809.783  36
   2  -4   0 17387.7 759.526  39
  -2   4   0 19350.4 798.428  31
   2  -4   1 40405.7 1548.67   1
   2   4   1 39512.3 1615.27  17
   2   4   1 38286.6 1541.73   1
   2  -4   1 42606.2 1611.65  14
  -2  -4  -1 36754.8 1543.40   3
  -2   4  -1 39791.2 1549.50   3
   2  -4   1 40314.4 1601.64  36
   2  -4   1 42034.5 1578.44  45
   2  -4   2 184316. 6994.62  57
   2  -4   2 183925. 6988.27  58
  -2   4  -2 189910. 6995.07  64
  -2  -4  -2 193268. 7075.72   8
   2  -4   2 192208. 7058.80   1
   2   4   2 182702. 7049.10   1
   2  -4   2 192764. 7113.63  41
   2  -4   3 308.118 47.7205  57
  -2   4  -3 267.410 45.4652  64
   2   4   3 343.127 102.906  19
  -2  -4  -3 339.213 91.8780   8
  -2  -4  -3 195.455 67.8093  13
   2   4   3 237.048 79.5435   1
   2  -4   3 416.713 93.3716   1
   2  -4   3 425.229 119.270  26
   2   4   3 237.768 105.834  17
   2  -4   3 323.352 96.9257  36
   2  -4   3 289.920 114.951  41
  -2   4  -3 357.643 101.583  51
  -2   4  -3 237.656 68.5333  46
   2  -4   4 318.047 58.7498  67
   2  -4   4 282.658 49.7185  57
  -2   4  -4 330.023 45.6850  74
  -2   4  -4 504.515 53.0287  73
  -2   4  -4 407.948 95.1223  46
  -2  -4  -4 434.066 90.3972  28
   2  -4   4 426.854 107.464  36
   2  -4   4 325.435 108.503  41
   2  -4   4 330.413 87.6198  37
  -2   4  -4 279.038 93.0300  51
  -2  -4  -4 497.095 94.8193  13
   2   4   4 300.041 120.351  17
   2  -4   4 290.612 54.8977  11
   2  -4   5 29928.2 1256.69  36
  -2  -4  -5 26879.5 1243.50  40
  -2   4  -5 29219.8 1258.59  51
  -2   4  -5 28976.9 1238.40  46
   2  -4   5 28428.4 1125.28  52
  -2  -4  -5 29557.0 1225.99  28
   2  -4   5 28491.1 1204.54  37
   2   4   5 27811.3 1264.43  17
  -2  -4  -5 29959.3 1245.06  13
   2   4   5 29925.6 1277.18  19
  -2   4  -5 28466.3 1116.96 156
   2   4   5 29078.7 1116.40 161
  -2   4  -5 28757.6 1119.91 138
   2   4   5 28793.3 1120.88 140
   2   4   5 26967.7 1120.61 150
  -2   4  -5 29965.9 1116.67  74
  -2   4  -5 26803.3 1097.84  59
   2  -4   5 29089.7 1126.97  67
  -2   4  -5 28716.8 1117.23  73
   2  -4   5 29446.4 1118.78  57
   2  -4   5 29755.5 1123.52 132
   2   4   5 28881.8 1129.65 123
   2  -4   5 29072.5 1123.34  99
   2   4   5 28972.8 1128.77 112
   2   4   5 30164.3 1132.99 102
  -2   4  -5 28598.5 1121.09  88
   2   4   5 29053.7 1123.63  92
   2  -4   5 28523.3 1119.42  91
  -2   4  -5 27784.5 1118.84  86
  -2   4  -5 27739.7 1111.47  75
  -2   4  -6 10135.5 556.161  51
  -2  -4  -6 10058.2 537.998  28
  -2  -4  -6 10921.5 568.045  40
   2  -4   6 10468.9 440.988  52
  -2  -4  -6 10542.1 565.791  49
   2   4   6 9519.15 555.180  17
   2   4   6 11607.1 598.196  19
  -2   4  -6 10031.2 426.883 156
   2   4   6 10393.7 425.875 161
   2   4   6 9748.36 415.354 151
   2   4   6 9768.66 427.185 155
   2  -4   6 9338.39 427.435 152
   2   4   6 9372.96 430.068 150
  -2   4  -6 9928.72 416.867 147
  -2   4  -6 10064.1 428.950 138
   2   4   6 10219.6 429.682 140
   2  -4   6 10063.9 428.977 134
   2  -4   6 9648.19 435.369  67
   2  -4   6 9754.46 424.190  66
  -2   4  -6 9897.23 425.764  74
  -2   4  -6 9814.52 409.433  59
  -2   4  -6 9792.75 428.445  73
   2  -4   6 10064.6 435.238 132
   2   4   6 10319.1 429.070 133
  -2   4  -6 9697.44 425.001 124
   2   4   6 9778.89 437.834 112
   2  -4   6 10040.8 434.359  99
   2  -4   6 10599.9 441.783  83
   2  -4   6 9642.32 427.314  91
  -2   4  -6 9987.72 432.030  88
  -2   4  -6 10565.4 426.582  75
   2   4   6 9928.38 435.695  92
  -2   4  -6 9689.60 416.149  85
   2  -4   7 52252.9 2122.91  27
  -2  -4  -7 50911.2 2045.09  43
  -2  -4  -7 48625.0 2006.76  28
  -2   4  -7 47477.2 2001.92  51
  -2  -4  -7 46610.3 1993.70  40
  -2  -4  -7 46231.7 1990.70  49
   2   4   7 42513.3 1980.02  17
   2   4   7 49079.2 1847.89 161
  -2   4  -7 49304.3 1854.81 156
   2   4   7 47291.7 1853.91 155
   2  -4   7 48337.3 1856.22 152
   2   4   7 41893.4 1844.27 150
  -2   4  -7 49375.8 1854.23 138
  -2   4  -7 48150.8 1858.43 149
   2  -4   7 48821.3 1854.06 134
   2   4   7 49574.4 1852.28 140
  -2   4  -7 47057.8 1832.37  59
   2  -4   7 46910.2 1844.56  66
  -2  -4  -7 44956.2 1839.24  64
  -2   4  -7 48618.9 1855.68  73
   2  -4   7 46122.9 1848.55  56
  -2   4  -7 48531.8 1853.31  74
   2  -4   7 50752.1 1863.87 132
  -2   4  -7 49323.4 1854.27 124
   2   4   7 47205.7 1849.75 133
   2  -4   7 48897.0 1861.50  99
  -2   4  -7 49841.7 1851.44  75
  -2   4  -7 49642.2 1856.74  88
   2  -4   7 49101.6 1867.55  83
  -2   4  -7 48173.6 1841.27  85
  -2  -4  -8 678.730 158.037  43
  -2  -4  -8 604.675 153.796  46
   2  -4   8 651.711 161.083  16
   2  -4   8 868.304 207.994  27
   2   4   8 637.414 77.8962 161
  -2   4  -8 758.068 86.5370 156
   2  -4   8 495.526 78.2627 152
   2   4   8 584.610 84.8653 155
   2   4   8 567.171 79.6925 150
  -2   4  -8 752.811 88.1569 138
  -2   4  -8 559.222 85.7226 149
   2   4   8 646.120 80.5110 140
  -2   4  -8 659.852 81.2786  75
  -2   4  -8 568.228 65.6340  59
  -2   4  -8 639.087 83.5300  74
   2  -4   8 575.808 76.2898  56
  -2   4  -8 749.027 86.9130  73
   2   4   8 527.704 77.5690 133
   2  -4   8 634.705 90.9254 132
  -2   4  -8 577.328 78.9780 124
  -2   4  -8 675.344 63.0046  97
  -2   4  -8 659.977 75.1594  85
  -2   4  -8 623.293 80.3173  88
   2  -4   8 589.777 92.3320  83
   2  -4   8 584.634 74.3843  93
  -2  -4  -9 7148.29 483.599  43
  -2  -4  -9 6350.44 462.749  46
  -2  -4  -9 7033.35 483.992  22
   2  -4   9 6150.82 499.579  27
   2  -4   9 5967.66 440.145  23
  -2   4  -9 7042.13 318.524 156
   2   4   9 6599.84 304.827 161
   2  -4   9 6576.32 316.554 152
   2   4   9 6957.49 320.866 155
   2   4   9 7076.72 312.587 140
   2   4   9 6488.02 304.039 145
  -2   4  -9 7023.73 321.031 149
  -2   4  -9 6791.83 317.694 138
  -2   4  -9 6674.13 317.853  74
  -2   4  -9 6768.60 316.055  75
  -2  -4  -9 6403.49 303.616  73
  -2   4  -9 6431.34 294.980  59
   2   4   9 6557.19 312.080 133
   2  -4   9 6600.32 318.675 133
  -2   4  -9 6640.43 318.606 124
   2  -4   9 6616.62 326.299 100
  -2   4  -9 5899.01 286.464  97
   2   4   9 6550.97 326.781  92
   2  -4   9 7071.03 321.960  92
  -2   4  -9 6379.33 303.608  85
  -2   4  -9 6450.79 311.103  88
   2  -4   9 7519.25 336.797  83
  -2  -4 -10 413.329 134.987  30
  -2  -4 -10 99.7016 108.727  46
  -2  -4 -10 304.217 124.961  43
   2  -4  10 360.458 65.3813 152
  -2   4 -10 374.968 71.2917 156
   2   4  10 243.706 62.6221 155
  -2   4 -10 229.048 51.7099 165
   2  -4  10 387.208 74.7779 159
  -2   4 -10 295.121 66.2588 149
  -2   4 -10 286.692 67.6417 138
   2   4  10 204.455 51.8464 145
  -2   4 -10 325.014 65.4175  65
  -2  -4 -10 376.824 59.8198  74
  -2  -4 -10 172.121 48.3671  73
   2   4  10 452.705 84.9458 123
   2  -4  10 317.021 70.5330 133
  -2   4 -10 363.470 69.8705 124
   2   4  10 294.920 60.0644 133
   2  -4  10 232.828 68.8945 100
  -2   4 -10 369.759 60.7777  85
  -2   4 -10 248.745 54.8538  88
   2   4  10 261.296 72.9235  92
   2  -4  10 353.508 65.9922  92
   2  -4  11 1119.62 80.4779 152
   2   4  11 1083.41 86.4095 155
   2  -4  11 1157.35 89.9192 159
  -2   4 -11 1091.05 86.0111 138
  -2   4 -11 1163.79 86.3596 149
  -2   4 -11 891.681 79.3516  65
  -2  -4 -11 896.006 74.5369  74
  -2  -4 -11 865.430 83.2000  59
   2   4  11 1034.86 95.5742 123
   2   4  11 986.074 76.4046 133
   2  -4  11 1195.27 93.3647 132
   2  -4  11 1080.31 88.4739 133
  -2   4 -11 1007.52 87.6607 124
   2  -4  11 940.151 86.7880 100
  -2  -4 -11 1064.35 79.6599  75
   2   4  11 1079.10 94.6490  92
   2  -4  11 932.711 77.0094  92
  -2   4 -11 1088.90 78.9835  85
   2  -4  12 1927.93 100.869 159
   2   4  12 1773.45 96.1379 160
  -2   4 -12 1744.76 94.6681 149
  -2  -4 -12 1497.25 88.5407  75
  -2   4 -12 1864.21 102.507 124
   2  -4  12 1791.74 102.153 132
   2  -4  12 1782.02 102.561 133
  -2   4 -12 2071.36 105.571 115
   2   4  12 2066.94 103.070 117
  -2  -4 -12 1954.27 100.265  85
  -2   5  13 4850.32 196.765 155
   2   5 -13 4667.03 194.247 156
  -2   5  13 4402.84 193.130 145
  -2  -5  13 4630.37 196.548 133
  -2  -5  13 4777.80 196.572 132
   2  -5 -13 4604.87 192.292 106
   2  -5 -13 4768.32 193.068  80
   2   5 -12 143.840 43.2396 156
  -2   5  12 162.425 40.5982 140
   2  -5 -12 150.264 34.2395  63
   2   5 -12 148.600 43.3103 124
   2   5 -12 113.627 40.6083 129
   2  -5 -12 127.537 33.3718  97
  -2  -5  12 84.1949 41.2425  87
   2  -5 -11 614.969 134.817  43
   2  -5 -11 781.332 148.812  39
   2   5 -11 967.645 84.6125 156
  -2   5  11 750.910 67.1432 161
  -2   5  11 796.786 80.7415 140
  -2  -5  11 789.208 87.8354  72
   2  -5 -11 830.112 78.9178  61
   2  -5 -11 913.022 76.9651  63
  -2  -5  11 970.519 93.5496 132
   2   5 -11 815.016 80.3076 124
   2  -5 -11 825.057 68.4246 130
   2   5 -11 888.602 83.0423 129
   2  -5 -11 744.811 70.1386  97
  -2   5  11 769.497 77.2561  95
  -2  -5  11 895.001 95.8564  93
  -2  -5  11 1127.09 97.9509  87
  -2  -5  10 12.9404 53.2870 153
  -2   5  10 13.7171 58.6406 155
  -2   5  10 142.598 45.6202 161
  -2   5  10 7.76974 60.7053 148
  -2   5  10-34.1230 59.5410 140
  -2  -5  10 29.6742 64.4015 134
   2   5 -10-26.2638 41.2942  65
  -2  -5  10-8.16518 66.1151  72
   2  -5 -10-11.0301 44.6580  63
   2  -5 -10 28.6499 39.5449  59
   2   5 -10 6.01663 53.7760 124
  -2  -5  10 87.4952 68.1720 132
  -2  -5  10-16.3817 70.7491  93
  -2  -5  10-16.0216 65.2368  87
  -2   5  10-6.59149 53.6793  95
  -2  -5  10 21.7435 40.3207  76
  -2  -5  10-5.13413 36.4845  89
   2  -5 -10 51.2081 108.888  39
  -2  -5  10 25.8928 97.9772  33
   2  -5  -9 29782.9 1307.42  34
  -2  -5   9 27307.2 1307.66  33
   2   5  -9 25624.7 1257.82   2
  -2  -5   9 28918.5 1345.07  27
  -2  -5   9 26551.0 1365.06  16
  -2   5   9 26713.3 1306.96  19
  -2  -5   9 28800.3 1120.28 153
  -2  -5   9 28821.9 1130.03 134
  -2   5   9 28190.3 1122.95 140
  -2   5   9 29579.2 1136.30 148
   2   5  -9 27251.4 1107.44  65
  -2  -5   9 27687.7 1126.36  62
   2  -5  -9 27615.9 1105.04  63
   2  -5  -9 27621.2 1097.86  59
  -2  -5   9 29494.6 1143.49  72
   2   5  -9 28125.6 1111.19 124
  -2  -5   9 27668.1 1128.05 132
   2   5  -9 27721.4 1112.71 130
  -2   5   9 30043.7 1126.72  95
  -2  -5   9 28586.1 1139.34  87
  -2  -5   9 26170.8 1113.97  76
   2  -5  -8 11939.4 668.655  35
   2  -5  -8 13181.8 697.467  34
  -2  -5   8 13834.2 730.422  33
  -2  -5   8 11233.9 748.770  16
   2  -5  -8 12792.7 722.598  13
  -2  -5   8 12364.2 722.628  27
   2   5  -8 11248.1 658.053   2
   2  -5  -8 11383.9 657.349   2
  -2   5   8 11645.0 703.036  19
  -2  -5   8 12904.7 541.743 153
  -2   5   8 12437.7 534.120 154
  -2  -5   8 12600.0 549.463 134
  -2   5   8 12924.0 542.965 141
  -2   5   8 12901.5 545.076 136
   2   5  -8 12175.7 527.006 135
  -2   5   8 11953.0 540.454 140
   2  -5  -8 12925.4 528.074  63
  -2  -5   8 12501.4 559.528  72
   2   5  -8 12733.8 535.757  65
  -2  -5   8 12671.1 552.892  62
   2  -5  -8 12674.2 520.447  59
   2   5  -8 12978.8 538.039 130
   2   5  -8 12403.6 530.262 124
  -2  -5   8 12384.0 546.407 132
  -2   5   8 13500.3 548.667  95
  -2  -5   8 13227.5 540.023  83
  -2   5   8 12288.6 518.987  90
  -2  -5   7 2580.73 281.583  45
   2  -5  -7 2520.71 247.617  35
   2  -5  -7 2342.88 246.337  29
   2  -5  -7 2338.53 240.837  34
  -2  -5   7 2535.60 270.093  27
   2   5  -7 2348.71 226.157   2
   2  -5  -7 2085.79 215.981   2
   2  -5  -7 2671.45 270.433  13
  -2   5   7 2338.76 229.228   4
  -2  -5   7 2100.77 223.292   4
  -2  -5   7 2144.86 284.097  16
  -2   5   7 1875.01 238.407  19
  -2   5   7 2274.29 148.444 154
  -2  -5   7 2521.61 152.616 153
  -2   5   7 2519.22 155.857 136
  -2   5   7 2872.68 166.090 143
  -2   5   7 2583.83 163.898 148
  -2   5   7 2483.91 153.303 141
  -2   5   7 2532.44 144.437 144
  -2  -5   7 2465.68 165.501  62
   2  -5  -7 2472.26 134.402  59
   2   5  -7 2604.25 151.402  65
  -2  -5   7 2387.10 165.441  56
   2   5  -7 2299.08 146.293 130
  -2   5   7 2676.83 159.430  95
  -2  -5   7 2516.01 150.358  83
  -2   5   7 2193.84 138.359  90
  -2  -5   6 10409.4 618.273  45
   2  -5  -6 11379.1 613.857  35
   2  -5  -6 11577.0 596.752  34
   2  -5  -6 12095.2 619.473  29
  -2  -5   6 11233.0 605.282  25
   2  -5  -6 11577.9 629.425  13
   2   5  -6 11409.4 573.444   2
   2  -5  -6 11690.9 580.200   2
  -2  -5   6 10961.9 578.565   4
  -2   5   6 10725.7 571.263   4
  -2  -5   6 12042.0 632.102  27
   2   5  -6 11792.4 476.695 158
  -2  -5   6 10728.6 474.353 153
   2   5  -6 11329.0 474.079 167
  -2   5   6 11136.3 479.458 154
  -2   5   6 11444.3 485.038 143
  -2   5   6 10910.7 470.928 144
  -2   5   6 11120.9 476.273 136
  -2   5   6 11485.7 487.618 148
   2  -5  -6 10975.7 455.675  59
   2   5  -6 11264.3 476.581  65
  -2  -5   6 11551.8 492.417  56
  -2  -5   6 11628.9 493.253  66
   2   5  -6 11097.1 472.778 130
  -2   5   6 11121.8 467.539 128
  -2   5   6 10959.5 482.212  95
  -2  -5   6 11208.6 471.778  83
  -2   5   6 11246.3 470.807  90
  -2  -5   5 73573.2 2918.37  45
  -2  -5   5 74486.9 2926.12  38
  -2  -5   5 75570.0 2756.83  52
   2  -5  -5 72877.0 2859.65  34
   2  -5  -5 77161.0 2907.10  29
  -2  -5   5 72204.1 2956.74  16
   2  -5  -5 70816.7 2838.13   2
   2   5  -5 68134.5 2827.81   2
  -2  -5   5 72277.8 2893.62  25
  -2  -5   5 69548.3 2839.40   4
  -2   5   5 71405.7 2839.76   4
  -2   5   5 75115.2 2929.30  18
   2   5  -5 75700.4 2750.34 168
   2   5  -5 75993.0 2753.56 167
  -2   5   5 70772.8 2753.34 154
   2   5  -5 71843.7 2745.12 158
  -2   5   5 69435.0 2751.81 143
  -2   5   5 73033.5 2754.90 148
  -2   5   5 70539.6 2745.58 136
  -2   5   5 71370.6 2749.47 144
  -2   5   5 71749.6 2750.50 141
  -2   5   5 71158.7 2752.11 131
  -2   5   5 69639.4 2751.72  95
  -2   5   5 73495.1 2747.88  90
   2   5  -5 72317.7 2749.31  65
  -2  -5   5 75337.9 2761.68  56
   2   5  -4 18990.1 758.182  65
  -2  -5   4 20694.9 928.580  16
  -2  -5   4 18160.1 819.150   4
  -2   5   4 18820.7 886.372  18
   2  -5  -4 20648.3 913.418   8
   2  -5  -4 19599.4 883.318  11
  -2  -5   4 17915.5 882.747  20
  -2   5   4 17921.3 814.828   4
  -2  -5   4 19783.7 759.639  52
   2  -5  -4 18371.5 830.535  37
  -2  -5   4 19026.5 868.550  32
   2  -5  -4 20025.9 838.142  34
  -2  -5   4 18674.1 885.894  38
   2   5  -3 2972.24 150.140  65
  -2   5   3 2917.82 233.925  18
   2   5  -3 3236.41 210.349  17
   2  -5  -3 3621.17 257.438   8
  -2  -5   3 2688.72 248.187  16
   2  -5  -3 2705.05 222.358  11
  -2  -5   3 2996.51 237.973  20
  -2  -5   3 2773.86 181.151   4
  -2   5   3 2627.22 177.615   4
   2  -5  -3 2879.98 185.058  36
   2  -5  -3 2870.76 186.559  34
  -2  -5   3 3017.53 205.638  47
  -2  -5   3 2810.38 145.440  52
  -2  -5   3 2767.80 137.153  53
   2  -5  -3 3253.79 217.379  37
  -2  -5   3 3168.87 228.008  32
   2   5  -2 96.3506 42.6525  65
  -2   5   2 130.798 71.0386  18
  -2  -5   2 261.158 78.7111   7
   2   5  -2 25.4762 72.6384  17
  -2  -5   2 169.144 90.6349  16
   2  -5  -2 64.5861 72.7977  15
  -2  -5   2 222.924 77.0163  21
   2  -5  -2 83.4775 34.5950  10
   2  -5  -2 144.348 87.8202  11
  -2  -5   2 179.638 94.7039  10
  -2  -5   2 108.426 30.5852  53
  -2  -5   2 44.2498 63.8456  47
  -2   5   2 189.614 59.5479  51
   2  -5  -2 105.883 60.4270  36
  -2  -5   2 209.150 78.7358  32
  -2  -5   1 280.509 43.8782  14
  -2   5   1 259.360 81.5362  18
   2   5  -1 558.530 110.112  17
   2  -5  -1 431.232 54.7806   9
  -2  -5   1 365.039 77.1042  12
  -2  -5   1 433.662 98.9248  16
  -2  -5   1 372.447 69.4121  24
   2  -5  -1 560.129 98.7391  15
  -2  -5   1 407.972 83.5494  26
  -2  -5   1 489.183 97.0787  21
  -2  -5   1 352.281 90.3008   7
   2  -5  -1 549.862 92.0941  25
  -2  -5   1 654.250 121.893  10
  -2   5   1 375.425 87.1094  51
   2  -5  -1 507.455 94.5231  36
   2  -5  -1 463.141 78.0592  39
  -2   5   1 450.272 93.8995  31
   2  -5   0 10294.3 427.121   1
   2   5   0 9191.31 418.195   1
  -2   5   0 10480.6 464.537  18
   2  -5   0 11437.8 507.311  25
   2   5   0 10642.0 527.080  17
  -2   5   0 9759.45 516.883   7
  -2  -5   0 10207.1 520.265   7
  -2   5   0 9832.10 423.309   3
  -2  -5   0 9223.35 420.716   3
  -2  -5   0 10258.9 475.446  16
   2  -5   0 10512.8 492.598  15
   2  -5   0 11235.9 526.352  14
  -2  -5   0 11194.2 488.849  12
  -2  -5   0 10096.9 511.685   9
   2  -5   0 11208.0 472.267  45
   2  -5   0 10759.0 505.266  36
   2  -5   0 9530.87 441.584  39
  -2   5   0 10258.9 486.094  31
  -2   5   0 10495.1 504.221  51
   2  -5   1 3755.67 174.503  58
  -2  -5  -1 3631.64 200.218   3
  -2   5  -1 3541.85 202.981  18
   2   5   1 4161.17 288.392  17
  -2   5  -1 4137.79 278.448   7
  -2  -5  -1 4046.16 285.925   7
  -2  -5  -1 3973.69 267.047   9
  -2  -5  -1 3844.06 210.186  16
  -2   5  -1 3922.44 202.789   3
   2   5   1 3848.48 199.385   1
   2  -5   1 4119.37 207.134   1
   2  -5   1 4688.18 288.216  14
   2  -5   1 4428.10 272.847  36
  -2   5  -1 3847.52 236.419  31
  -2   5  -1 4103.10 273.796  51
   2  -5   1 4552.74 256.267  45
   2  -5   2 534.626 57.1699  57
   2  -5   2 433.057 48.6567  58
  -2  -5  -2 523.757 80.4438   3
  -2  -5  -2 595.243 104.526   8
   2  -5   2 566.857 79.2283   1
  -2   5  -2 546.366 108.000   7
   2   5   2 402.522 69.6737   1
  -2   5  -2 571.480 79.4464   3
   2  -5   2 655.247 113.901  45
  -2   5  -2 778.462 134.230  44
   2  -5   2 513.243 125.974  41
  -2   5  -2 664.787 95.1710  31
   2  -5   2 531.834 111.186  36
  -2   5  -3 44826.3 1725.69  73
   2  -5   3 44085.9 1731.72  57
  -2   5  -3 46609.0 1886.29  51
  -2   5  -3 47774.5 1881.90  44
   2  -5   3 48917.5 1895.67  41
  -2  -5  -3 48143.1 1853.16   8
   2   5   3 45282.3 1893.29  17
  -2  -5  -3 42245.3 1879.61   7
   2   5   3 48239.7 1863.53  19
   2  -5   4 3295.65 264.772  36
   2  -5   4 3630.56 293.760  41
  -2   5  -4 3301.14 267.769  51
   2   5   4 3126.45 280.787  17
  -2  -5  -4 2738.13 229.020  13
   2   5   4 3302.21 269.932  19
   2   5   4 3465.34 165.257 155
  -2   5  -4 2921.31 158.183 156
   2   5   4 2851.76 169.202 150
  -2   5  -4 3107.85 164.956 138
  -2   5  -4 3132.45 164.407 149
   2   5   4 3151.88 164.376 140
  -2   5  -4 3011.71 152.424  75
  -2   5  -4 3130.28 156.479  73
   2  -5   4 3234.53 162.420  57
   2  -5   4 3230.01 171.366  67
  -2   5  -4 2992.98 152.639  74
   2   5   4 2966.26 169.013 123
  -2   5  -4 3046.82 162.886 124
  -2   5  -4 3166.86 164.204 115
   2   5   4 2892.83 165.479 107
  -2   5  -4 2969.45 161.025 101
   2   5   4 3309.30 172.854 112
   2   5   4 3095.22 163.788  92
   2  -5   5 32435.8 1370.64  36
  -2   5  -5 32144.2 1378.64  51
   2  -5   5 31700.5 1220.44  52
  -2  -5  -5 31165.9 1320.35  28
   2  -5   5 30644.0 1314.34  37
   2   5   5 28782.3 1370.59  17
  -2  -5  -5 32641.9 1350.71  13
   2   5   5 30744.8 1202.79 151
   2   5   5 30862.6 1206.21 161
   2   5   5 30568.0 1210.57 163
   2   5   5 31388.7 1211.18 155
  -2   5  -5 30088.7 1199.01 165
   2  -5   5 32069.9 1205.34 134
  -2   5  -5 31650.1 1201.92 147
   2   5   5 30218.2 1208.64 145
   2   5   5 28277.6 1212.32 150
   2   5   5 30955.8 1203.62 143
  -2   5  -5 31479.0 1212.78 138
   2   5   5 30970.1 1210.59 140
   2  -5   5 31954.2 1207.27  57
  -2   5  -5 31494.0 1203.16  74
  -2   5  -5 30289.1 1199.98  75
  -2   5  -5 32409.6 1207.89  73
   2  -5   5 31175.9 1218.75  67
  -2   5  -5 30809.4 1207.97 124
   2   5   5 30684.6 1219.81 123
  -2   5  -5 30561.1 1198.34 129
   2  -5   5 32891.2 1213.95 132
   2   5   5 30223.1 1203.76 133
  -2   5  -5 28971.3 1201.60 101
   2   5   5 31449.7 1220.14 112
   2   5   5 32800.8 1228.21 102
   2   5   5 28097.4 1209.54 107
   2  -5   5 31320.6 1215.29  99
  -2   5  -5 31540.3 1213.02 115
   2  -5   5 31649.9 1210.72  91
  -2   5  -5 31051.5 1214.89  88
   2   5   5 30747.8 1213.40  92
  -2  -5  -6 1170.28 173.868  49
  -2  -5  -6 1192.54 165.098  28
   2  -5   6 1228.88 110.585  52
  -2   5  -6 930.268 164.951  51
   2  -5   6 999.346 138.505  37
  -2  -5  -6 913.390 152.790  40
   2   5   6 1189.67 190.178  17
  -2  -5  -6 1089.73 168.448  13
  -2   5  -6 1211.58 93.2334 165
   2   5   6 1126.81 96.0968 161
   2   5   6 1194.66 92.2840 151
  -2   5  -6 1022.97 87.5965 147
   2   5   6 1069.65 97.4712 145
   2  -5   6 1272.89 101.171 134
  -2   5  -6 1212.46 100.402 138
   2   5   6 1156.17 101.036 140
   2   5   6 916.688 99.0307 150
   2  -5   6 1344.81 115.124  67
  -2   5  -6 1224.35 94.5046  75
  -2   5  -6 1329.05 98.0183  74
  -2   5  -6 1330.63 100.986  73
   2   5   6 1190.31 97.0523 133
   2  -5   6 1440.27 110.289 132
  -2   5  -6 1195.05 90.2708 129
   2   5   6 1080.84 104.764 112
   2  -5   6 1278.08 106.906  99
   2  -5   6 1178.92 100.184  91
  -2   5  -6 1288.64 106.290  88
   2   5   6 1188.20 105.106  92
  -2   5  -6 1055.04 85.1094  85
  -2  -5  -7 20745.6 962.006  43
   2  -5   7 19089.5 792.892  52
  -2  -5  -7 18412.7 910.811  28
   2   5   7 16343.2 907.007  17
   2   5   7 20210.0 775.966 161
   2   5   7 18711.9 778.105 155
  -2   5  -7 18890.9 777.372 156
  -2   5  -7 19085.8 764.758 165
   2   5   7 17062.3 773.319 150
   2   5   7 19160.3 762.222 151
   2  -5   7 19256.8 784.333 152
  -2   5  -7 19296.0 780.507 149
   2  -5   7 20452.9 781.121 134
  -2   5  -7 19784.5 782.222 138
   2   5   7 18828.6 773.663 145
   2   5   7 20461.0 783.227 140
   2  -5   7 18006.0 777.152  56
  -2   5  -7 19224.1 775.087  74
   2  -5   7 18274.3 772.340  66
  -2   5  -7 19655.9 773.992  75
   2  -5   7 20480.9 788.812 132
   2   5   7 18431.9 771.590 133
   2  -5   7 18657.4 782.894  99
  -2   5  -7 18433.5 760.030  85
  -2   5  -7 19025.8 780.942  88
   2   5   7 18589.3 785.753  92
  -2  -5  -8 1103.99 198.410  46
  -2  -5  -8 538.371 149.005  43
  -2  -5  -8 882.498 179.032  22
   2  -5   8 749.848 165.495  16
   2  -5   8 678.623 195.956  27
   2  -5   8 840.513 92.2760 152
  -2   5  -8 824.485 93.6400 156
   2   5   8 749.948 86.0309 161
  -2   5  -8 670.014 75.8089 165
   2   5   8 938.463 97.8451 155
   2   5   8 920.090 90.7634 145
  -2   5  -8 820.815 92.1253 138
  -2   5  -8 624.700 87.1227 149
   2   5   8 972.225 95.3539 140
  -2   5  -8 819.201 89.6765  74
   2  -5   8 868.284 88.0531  66
   2  -5   8 669.592 80.0647  72
  -2   5  -8 808.095 89.4029  75
   2  -5   8 756.439 90.2829  56
   2  -5   8 962.268 103.363 132
   2   5   8 916.612 87.9672 133
  -2   5  -8 991.900 101.529 115
  -2   5  -8 825.182 90.8497  88
  -2   5  -8 820.130 78.7009  85
   2  -5   8 697.718 85.1635  93
  -2  -5  -9 5641.23 409.642  43
  -2  -5  -9 4990.06 412.018  34
  -2  -5  -9 4991.58 391.007  46
   2  -5   9 4815.57 437.399  27
   2  -5   9 4864.72 387.679  23
   2   5   9 5308.27 265.796 155
   2   5   9 5865.48 260.515 161
  -2   5  -9 5033.41 242.917 165
   2  -5   9 5214.89 264.180 152
  -2   5  -9 5626.20 266.716 156
   2   5   9 5190.45 254.827 145
  -2   5  -9 5366.37 266.122 149
  -2   5  -9 5294.89 262.211 138
  -2   5  -9 5892.00 273.377  65
  -2  -5  -9 4653.25 240.940  73
   2   5   9 5315.12 277.914 123
   2  -5   9 5414.89 264.886 133
   2  -5   9 5422.91 273.209 132
  -2   5  -9 5569.97 267.728 124
   2   5   9 5162.24 253.735 133
  -2   5  -9 5415.54 267.312 115
   2  -5   9 5199.17 268.561 100
  -2   5  -9 5383.90 249.284  85
  -2   5  -9 5097.16 258.358  88
   2  -5   9 4917.94 246.518  93
  -2   5 -10 2198.13 236.123  44
  -2  -5 -10 2236.10 251.280  34
  -2  -5 -10 2397.27 247.767  43
  -2  -5 -10 2118.32 222.846  46
  -2   5 -10 2421.81 140.309 156
   2   5  10 2544.63 143.837 155
   2  -5  10 2308.70 139.578 152
   2   5  10 2070.77 125.644 145
  -2   5 -10 2279.78 138.092 149
  -2   5 -10 2103.21 133.605 138
  -2   5 -10 2449.67 144.680  65
  -2  -5 -10 2158.10 124.109  74
   2   5  10 2144.21 146.474 123
   2  -5  10 2195.09 137.525 133
  -2   5 -10 2220.13 139.628 124
   2  -5  10 2187.33 143.804 132
  -2   5 -10 1999.54 135.922 115
   2  -5  10 2180.08 141.201 100
  -2   5 -10 1977.08 121.189  85
   2  -5  10 1940.35 127.264  92
  -2   5 -10 2097.59 128.811  88
   2   5  10 2048.01 144.533  92
   2   5  11 5734.16 248.747 155
   2   5  11 5560.77 246.422 160
   2  -5  11 5374.14 250.091 159
   2  -5  11 5078.54 237.624 152
  -2   5 -11 5635.90 245.375 149
   2   5  11 5490.20 255.450 123
   2  -5  11 5693.52 248.094 133
  -2   5 -11 5632.60 249.293 124
  -2  -5 -11 5153.79 243.378  59
  -2   5 -11 5376.82 245.413  65
  -2   5 -11 5591.89 249.491 115
   2  -5  11 5478.34 245.334 100
   2   5  11 5496.87 246.746 117
  -2  -5 -11 4845.82 232.039  75
   2  -5  12 296.835 39.5066 159
   2   5  12 256.944 34.9383 160
   2  -5  12 280.943 35.5539 133
   2   5  12 268.839 36.2302 119
   2   5  12 271.378 34.3332 117
  -2   5 -12 265.953 35.4984 115
  -2  -5 -12 245.105 32.2865  85
  -2   6  12 242.048 45.7222 145
  -2   6  12 247.095 41.2838 140
   2   6 -12 139.403 33.6657 129
  -2  -6  12 165.012 43.2504 132
   2   6 -12 199.697 34.1254 124
  -2   6  12 176.915 41.0157 155
   2  -6 -12 210.305 37.1361  80
   2   6 -12 229.453 40.5165  78
  -2   6  11 2380.39 138.371 155
  -2   6  11 2285.33 122.193 161
  -2  -6  11 2430.25 143.187 134
  -2   6  11 2452.26 139.257 140
   2  -6 -11 2194.79 121.456  63
  -2  -6  11 2434.70 143.405  72
   2  -6 -11 2230.12 128.193  61
   2   6 -11 2504.91 130.772 124
   2   6 -11 2375.20 134.447 129
   2  -6 -11 2190.59 116.002 130
  -2  -6  11 2385.57 142.873 132
   2  -6 -11 2230.73 116.903  97
  -2   6  11 2270.42 126.875  95
  -2  -6  11 2219.40 144.106  93
  -2  -6  11 2467.02 143.019  87
  -2   6  10 661.655 84.3372 140
  -2  -6  10 690.512 88.5717 134
   2   6 -10 487.051 64.5746  65
   2  -6 -10 555.066 61.2841  63
  -2  -6  10 713.134 94.6414  72
   2   6 -10 554.700 70.3810 124
   2   6 -10 741.582 82.5030 129
  -2  -6  10 665.926 84.3698 132
  -2   6  10 582.468 75.5152 155
   2   6 -10 637.565 78.0620 156
  -2   6  10 614.353 58.9499 151
  -2   6  10 676.892 70.7346 161
  -2  -6  10 679.696 89.6826  87
  -2   6  10 802.813 79.8865  95
  -2  -6   9 15179.4 805.613  33
   2  -6  -9 13573.3 787.906  39
   2  -6  -9 15489.1 835.700  28
  -2  -6   9 15521.5 846.542  27
  -2   6   9 14545.0 822.687  19
  -2  -6   9 14994.6 639.230 153
  -2   6   9 14829.7 644.509 155
  -2   6   9 15155.1 630.761 151
   2   6  -9 15805.4 629.985 135
  -2   6   9 15703.5 652.604 140
  -2  -6   9 15868.8 656.619 134
  -2  -6   9 15913.8 669.640  72
   2   6  -9 15579.1 641.158  65
   2  -6  -9 16081.1 630.610  63
  -2  -6   9 15576.3 655.625  62
  -2  -6   9 15984.1 655.795 132
   2   6  -9 15182.4 634.549 124
  -2   6   9 15173.2 645.823  95
  -2  -6   9 14917.2 646.055  76
  -2  -6   9 15719.2 665.216  87
   2  -6  -8 11157.8 623.438  35
[truncated: 1,186,430 more chars]
