# Supplementary material for: Crystal structure of 4-(benzo[d]thia­zol-2-yl)-1,2-dimethyl-1H-pyrazol-3(2H)-one
Source: Acta Crystallogr E Crystallogr Commun. 2024 Feb 16;80(Pt 3):289–91. doi: 10.1107/S2056989024001257 (PMC10915665; doi:10.1107/S2056989024001257)
Supplement: Supplementary file 2 [file e-80-00289-Isup2.hkl]

data_I                                                                          
_shelx_title ' elg_ha20 in P2(1)/c'                                             
_shelx_refln_list_code          4                                               
_shelx_F_calc_maximum      169.68                                               
_exptl_crystal_F_000       512.00                                               
_reflns_d_resolution_high  0.7892                                               
                                                                                
loop_                                                                           
 _space_group_symop_operation_xyz                                               
 'x, y, z'                                                                      
 '-x, y+1/2, -z+1/2'                                                            
 '-x, -y, -z'                                                                   
 'x, -y-1/2, z-1/2'                                                             
                                                                                
_cell_length_a     8.7831                                                       
_cell_length_b    11.6621                                                       
_cell_length_c    11.0017                                                       
_cell_angle_alpha  90.000                                                       
_cell_angle_beta   97.946                                                       
_cell_angle_gamma  90.000                                                       
                                                                                
_shelx_F_squared_multiplier     1.000                                           
                                                                                
loop_                                                                           
 _refln_index_h                                                                 
 _refln_index_k                                                                 
 _refln_index_l                                                                 
 _refln_F_squared_calc                                                          
 _refln_F_squared_meas                                                          
 _refln_F_squared_sigma                                                         
 _refln_observed_status                                                         
   1   0   0       7390.49       7618.10       251.11 o                         
   2   0   0         47.24         53.31         1.40 o                         
   3   0   0       4424.75       4467.05        62.08 o                         
   4   0   0       1198.73       1110.24        14.00 o                         
   5   0   0       2035.87       2061.31        29.96 o                         
   6   0   0        323.41        342.02         3.56 o                         
   7   0   0        802.77        812.78         7.09 o                         
   8   0   0        614.97        642.84         6.10 o                         
   9   0   0         18.11         24.57         0.87 o                         
  10   0   0          5.28          4.43         0.48 o                         
  11   0   0          4.62          4.20         0.81 o                         
   1   1   0        229.77        257.78         4.74 o                         
   2   1   0        392.07        464.54         5.60 o                         
   3   1   0          0.89          2.76         0.52 o                         
   4   1   0        139.03        134.21         1.67 o                         
   5   1   0       1212.90       1237.88        11.64 o                         
   6   1   0         79.08         77.52         0.85 o                         
   7   1   0         28.61         29.34         0.56 o                         
   8   1   0        210.58        205.61         1.91 o                         
   9   1   0        510.54        499.31         5.43 o                         
  10   1   0        203.60        208.27         2.51 o                         
   0   2   0          4.01          6.73         0.90 o                         
   1   2   0       3176.25       3320.93        43.90 o                         
   2   2   0       1350.00       1434.85        15.97 o                         
   3   2   0         74.87         77.33         1.24 o                         
   4   2   0       4018.29       4199.65        31.57 o                         
   5   2   0        878.80        862.22         6.90 o                         
   6   2   0        104.84        120.49         1.10 o                         
   7   2   0        169.43        153.16         1.52 o                         
   8   2   0        179.20        177.48         1.63 o                         
   9   2   0        182.63        171.59         1.77 o                         
  10   2   0         47.10         40.72         0.65 o                         
   1   3   0        494.27        518.15         6.22 o                         
   2   3   0        469.27        460.77         5.61 o                         
   3   3   0        980.07        950.49        12.16 o                         
   4   3   0       1177.98       1312.58        13.89 o                         
   5   3   0        997.63       1022.64         7.90 o                         
   6   3   0        179.09        176.72         1.64 o                         
   7   3   0         20.36         18.12         0.43 o                         
   8   3   0          4.33          3.37         0.33 o                         
   9   3   0         54.69         57.62         0.84 o                         
  10   3   0         19.06         19.70         0.59 o                         
   0   4   0       5648.44       5392.42       136.35 o                         
   1   4   0        156.92        121.18         1.80 o                         
   2   4   0        530.96        582.45         6.99 o                         
   3   4   0        512.87        532.57         5.90 o                         
   4   4   0         67.95         57.45         1.28 o                         
   5   4   0          0.20          0.96         0.25 o                         
   6   4   0         22.74         21.89         0.48 o                         
   7   4   0         61.86         59.31         0.81 o                         
   8   4   0          7.22          8.97         0.37 o                         
   9   4   0         59.16         59.06         0.80 o                         
  10   4   0         42.02         37.56         1.09 o                         
   1   5   0          7.20          4.35         0.45 o                         
   2   5   0        345.11        315.46         3.65 o                         
   3   5   0         45.77         64.36         1.09 o                         
   4   5   0        160.98        172.32         1.82 o                         
   5   5   0        759.40        739.57         4.94 o                         
   6   5   0          8.62          9.36         0.35 o                         
   7   5   0         19.79         17.96         0.46 o                         
   8   5   0          1.22          1.50         0.32 o                         
   9   5   0         26.85         26.57         0.53 o                         
  10   5   0        118.98        108.46         2.53 o                         
   0   6   0        231.98        276.46         6.95 o                         
   1   6   0        473.48        494.33         6.83 o                         
   2   6   0         17.56         20.67         0.76 o                         
   3   6   0          0.92          2.18         0.35 o                         
   4   6   0        146.04        131.70         1.48 o                         
   5   6   0        368.38        370.84         2.89 o                         
   6   6   0         16.88         16.57         0.48 o                         
   7   6   0         54.56         52.19         0.83 o                         
   8   6   0        124.65        118.52         1.30 o                         
   9   6   0         22.80         20.68         0.51 o                         
  10   6   0          0.17         -0.20         0.31 o                         
   1   7   0         22.33         20.95         0.76 o                         
   2   7   0       2073.43       2148.43        14.14 o                         
   3   7   0       1485.73       1487.72         9.65 o                         
   4   7   0        231.11        215.68         2.08 o                         
   5   7   0         76.95         73.21         0.95 o                         
   6   7   0        173.39        166.76         1.93 o                         
   7   7   0        107.15        107.41         1.26 o                         
   8   7   0         31.59         28.75         0.58 o                         
   9   7   0         20.80         19.61         0.55 o                         
   0   8   0          0.01          2.37         0.33 o                         
   1   8   0        323.02        372.81         2.50 o                         
   2   8   0          1.62          2.03         0.25 o                         
   3   8   0         62.93         57.85         0.76 o                         
   4   8   0       1092.93       1031.11         7.36 o                         
   5   8   0         47.36         41.45         0.70 o                         
   6   8   0         69.19         64.84         1.08 o                         
   7   8   0         64.29         61.69         0.87 o                         
   8   8   0          3.40          3.25         0.32 o                         
   9   8   0         34.00         35.51         0.91 o                         
   1   9   0        127.75        131.49         1.22 o                         
   2   9   0        298.93        282.24         2.17 o                         
   3   9   0          4.39          5.35         0.38 o                         
   4   9   0        288.31        297.31         2.55 o                         
   5   9   0         14.35         13.84         0.53 o                         
   6   9   0          0.05          0.31         0.31 o                         
   7   9   0         37.32         43.16         0.62 o                         
   8   9   0         45.72         39.23         1.18 o                         
   0  10   0        446.50        444.94         4.74 o                         
   1  10   0        232.72        225.10         2.02 o                         
   2  10   0        366.51        348.08         3.11 o                         
   3  10   0        605.08        608.94         5.53 o                         
   4  10   0        290.25        293.28         2.92 o                         
   5  10   0         19.42         18.91         0.57 o                         
   6  10   0          4.10          3.82         0.34 o                         
   7  10   0         34.39         37.31         0.65 o                         
   8  10   0         34.02         31.12         1.14 o                         
   1  11   0        167.34        162.10         1.76 o                         
   2  11   0        286.84        286.60         2.99 o                         
   3  11   0          7.97          7.72         0.44 o                         
   4  11   0         14.24         13.70         0.50 o                         
   5  11   0        100.04         95.63         1.21 o                         
   6  11   0         10.92         10.10         0.40 o                         
   7  11   0         25.53         23.57         0.63 o                         
   0  12   0        394.91        427.59         6.11 o                         
   1  12   0        300.30        315.72         3.72 o                         
   2  12   0        120.47        117.42         1.66 o                         
   3  12   0          4.60          3.26         0.52 o                         
   4  12   0         57.66         63.62         1.02 o                         
   5  12   0         46.73         48.95         1.03 o                         
   6  12   0          0.95          0.60         0.27 o                         
   1  13   0        128.67        129.92         2.45 o                         
   2  13   0         19.55         20.44         0.96 o                         
   3  13   0          3.42          4.20         0.49 o                         
   4  13   0        118.79        125.45         2.53 o                         
   5  13   0         95.40         91.22         2.35 o                         
   0  14   0          5.63          5.73         0.88 o                         
   1  14   0         70.30         66.67         2.50 o                         
   2  14   0          7.44          6.53         0.83 o                         
   3  14   0        184.61        178.56         6.60 o                         
 -11   1   1        141.34        117.52         2.24 o                         
 -10   1   1         43.17         41.46         0.83 o                         
  -9   1   1          8.50          8.39         0.39 o                         
  -8   1   1         12.68         11.23         0.40 o                         
  -7   1   1         28.14         26.37         0.51 o                         
  -6   1   1        326.39        358.96         2.49 o                         
  -5   1   1        236.60        233.24         2.28 o                         
  -4   1   1        143.82        163.49         1.98 o                         
  -3   1   1        892.50        966.88        11.09 o                         
  -1   1   1       2399.45       2393.90        27.20 o                         
   0   1   1       1568.84       1702.28        25.98 o                         
   1   1   1       3242.19       3353.69        44.51 o                         
   2   1   1        316.70        353.71         5.01 o                         
   3   1   1        187.43        192.84         2.65 o                         
   4   1   1        244.31        282.48         3.10 o                         
   5   1   1        250.49        276.19         2.91 o                         
   6   1   1         61.55         70.90         0.86 o                         
   7   1   1         88.84         88.71         0.88 o                         
   8   1   1          4.49          3.97         0.33 o                         
   9   1   1        256.93        257.91         2.79 o                         
  10   1   1         23.56         21.24         0.72 o                         
 -10   2   1         29.86         30.11         0.58 o                         
  -9   2   1        142.92        149.68         2.01 o                         
  -8   2   1         12.45         11.42         0.40 o                         
  -7   2   1         19.22         20.27         0.51 o                         
  -6   2   1        285.74        304.13         2.25 o                         
  -5   2   1         17.33         18.36         0.54 o                         
  -4   2   1         10.98         12.11         0.46 o                         
  -3   2   1         76.85         89.40         2.02 o                         
  -2   2   1       4591.50       4798.24        54.24 o                         
  -1   2   1      19560.59      18862.09       211.78 o                         
   0   2   1          0.84          0.39         0.36 o                         
   1   2   1          1.62          1.64         0.37 o                         
   2   2   1        971.88        965.07        11.31 o                         
   3   2   1        307.40        325.32         3.57 o                         
   4   2   1        127.31        170.21         1.89 o                         
   5   2   1       1269.80       1358.69         9.43 o                         
   6   2   1        239.81        243.41         1.87 o                         
   7   2   1        126.92        128.86         1.43 o                         
   8   2   1        104.21        104.35         1.09 o                         
   9   2   1          3.53          3.73         0.35 o                         
  10   2   1        114.29        115.36         1.58 o                         
 -10   3   1        165.32        155.29         1.80 o                         
  -9   3   1          1.21          1.31         0.30 o                         
  -8   3   1         93.10         91.44         1.54 o                         
  -7   3   1        368.48        381.20         2.82 o                         
  -6   3   1        134.04        136.68         1.26 o                         
  -5   3   1        247.29        261.20         2.58 o                         
  -4   3   1        776.79        776.26         7.89 o                         
  -3   3   1        285.99        326.89         6.78 o                         
  -2   3   1         33.62         43.40         1.11 o                         
  -1   3   1       5070.49       5093.66        52.36 o                         
   0   3   1        131.62        117.39         2.18 o                         
   1   3   1         51.58         50.86         1.11 o                         
   2   3   1          0.31          2.54         0.63 o                         
   3   3   1        239.25        226.76         3.32 o                         
   4   3   1        199.30        215.19         2.63 o                         
   5   3   1         28.08         26.38         0.53 o                         
   6   3   1        271.80        260.33         1.92 o                         
   7   3   1        190.39        186.63         1.60 o                         
   8   3   1          0.08          0.41         0.31 o                         
   9   3   1        254.77        248.04         2.62 o                         
  10   3   1         94.87         80.68         1.60 o                         
 -10   4   1         16.72         11.87         0.45 o                         
  -9   4   1         14.59         13.97         0.42 o                         
  -8   4   1         37.08         38.36         0.73 o                         
  -7   4   1        218.19        229.50         2.07 o                         
  -6   4   1        100.61         93.99         0.94 o                         
  -5   4   1        119.41        131.96         1.27 o                         
  -4   4   1         58.19         48.60         1.15 o                         
  -3   4   1        158.21        146.16         2.23 o                         
  -2   4   1         74.75         70.02         1.73 o                         
  -1   4   1        233.85        238.00         3.11 o                         
   0   4   1       2057.57       2148.00        43.73 o                         
   1   4   1        601.81        603.68         6.74 o                         
   2   4   1       1208.33       1222.17        16.99 o                         
   3   4   1        900.73        970.43         9.74 o                         
   4   4   1        640.53        670.13         6.39 o                         
   5   4   1        173.02        147.39         1.27 o                         
   6   4   1        652.97        656.08         4.31 o                         
   7   4   1         27.33         24.96         0.49 o                         
   8   4   1        562.95        531.74         4.30 o                         
   9   4   1        246.75        249.34         3.15 o                         
  10   4   1         10.78          9.11         0.34 o                         
 -10   5   1          8.39          7.46         0.39 o                         
  -9   5   1         94.70         94.51         1.47 o                         
  -8   5   1        508.71        504.99         4.03 o                         
  -7   5   1         68.38         63.79         0.90 o                         
  -6   5   1         12.08         12.86         0.37 o                         
  -5   5   1        458.03        413.31         3.32 o                         
  -4   5   1         80.53         67.54         0.99 o                         
  -3   5   1         70.31         59.05         1.33 o                         
  -2   5   1         16.98         13.09         0.63 o                         
  -1   5   1        382.41        353.50         3.91 o                         
   0   5   1         78.67         66.24         1.83 o                         
   1   5   1       1085.28       1210.65        14.32 o                         
   2   5   1        100.53        121.87         1.91 o                         
   3   5   1        489.74        543.64         6.26 o                         
   4   5   1          8.64         13.57         0.39 o                         
   5   5   1         56.76         60.36         0.99 o                         
   6   5   1         91.93         98.29         1.09 o                         
   7   5   1          1.14          1.27         0.30 o                         
   8   5   1         44.10         35.50         0.65 o                         
   9   5   1          0.54          0.70         0.34 o                         
  10   5   1         40.25         32.30         0.95 o                         
 -10   6   1        124.23        109.71         2.34 o                         
  -9   6   1         12.35         12.49         0.42 o                         
  -8   6   1         59.79         59.14         0.85 o                         
  -7   6   1         53.05         53.63         0.88 o                         
  -6   6   1        364.26        356.29         2.77 o                         
  -5   6   1        226.83        225.05         2.25 o                         
  -4   6   1        289.33        247.75         2.21 o                         
  -3   6   1         16.44         10.92         0.44 o                         
  -2   6   1       1556.04       1516.95        16.48 o                         
  -1   6   1        887.03        927.15         9.70 o                         
   0   6   1          2.36          3.41         0.58 o                         
   1   6   1       2558.59       2613.64        30.66 o                         
   2   6   1        473.19        425.77         5.75 o                         
   3   6   1          0.55          0.30         0.34 o                         
   4   6   1        694.67        677.85         4.68 o                         
   5   6   1        491.49        481.48         3.60 o                         
   6   6   1         76.01         67.15         1.03 o                         
   7   6   1         26.91         27.47         0.58 o                         
   8   6   1          7.52          7.94         0.42 o                         
   9   6   1         77.43         76.77         1.32 o                         
  -9   7   1          9.28          9.93         0.42 o                         
  -8   7   1          1.11          1.49         0.29 o                         
  -7   7   1         45.99         43.09         0.69 o                         
  -6   7   1        158.22        168.51         1.60 o                         
  -5   7   1         39.34         36.47         0.65 o                         
  -4   7   1        265.43        234.90         2.02 o                         
  -3   7   1         36.12         36.49         0.56 o                         
  -2   7   1        148.68        150.72         1.42 o                         
  -1   7   1        421.89        369.77         3.98 o                         
   0   7   1        214.63        186.03         2.98 o                         
   1   7   1          1.98          1.56         0.38 o                         
   2   7   1        348.93        400.50         3.07 o                         
   3   7   1       1467.74       1434.82         9.32 o                         
   4   7   1        596.36        559.90         4.37 o                         
   5   7   1         29.73         31.59         0.84 o                         
   6   7   1        518.17        510.68         4.19 o                         
   7   7   1        196.15        205.39         2.20 o                         
   8   7   1         55.23         60.07         0.83 o                         
   9   7   1         86.40         76.73         1.35 o                         
  -9   8   1         48.74         45.85         1.00 o                         
  -8   8   1          2.82          1.88         0.31 o                         
  -7   8   1        293.77        288.98         2.56 o                         
  -6   8   1        948.18        936.54         7.17 o                         
  -5   8   1        817.64        811.68         6.50 o                         
  -4   8   1         11.04         10.05         0.44 o                         
  -3   8   1       2433.26       2387.85        16.22 o                         
  -2   8   1        455.92        451.11         3.42 o                         
  -1   8   1          1.78          3.53         0.25 o                         
   0   8   1        133.83        123.97         0.98 o                         
   1   8   1        450.28        432.65         2.89 o                         
   2   8   1       1296.69       1260.80         8.07 o                         
   3   8   1         84.23         81.84         0.84 o                         
   4   8   1        163.52        156.26         1.72 o                         
   5   8   1         85.08         77.12         0.99 o                         
   6   8   1         95.16         85.94         1.12 o                         
   7   8   1          7.19          7.75         0.35 o                         
   8   8   1        235.93        218.34         2.33 o                         
   9   8   1        238.54        211.58         4.25 o                         
  -8   9   1        168.24        165.15         1.97 o                         
  -7   9   1        111.45        104.06         1.52 o                         
  -6   9   1          0.01          0.24         0.34 o                         
  -5   9   1          8.32          9.70         0.40 o                         
  -4   9   1        831.07        855.58         7.03 o                         
  -3   9   1        554.57        576.81         4.67 o                         
  -2   9   1         97.18         89.93         1.09 o                         
  -1   9   1        447.98        424.03         3.21 o                         
   0   9   1        568.04        562.67         3.92 o                         
   1   9   1       1090.00       1114.86         7.30 o                         
   2   9   1          2.61          3.21         0.30 o                         
   3   9   1        370.34        350.60         2.83 o                         
   4   9   1        378.50        368.01         3.44 o                         
   5   9   1         13.11         10.38         0.46 o                         
   6   9   1         39.54         35.55         0.65 o                         
   7   9   1        290.87        303.14         3.04 o                         
   8   9   1        177.72        168.59         2.43 o                         
  -8  10   1         15.55         12.31         0.48 o                         
  -7  10   1         21.64         22.92         0.48 o                         
  -6  10   1        139.76        152.81         1.69 o                         
  -5  10   1         10.28          8.04         0.44 o                         
  -4  10   1         85.09         76.65         1.19 o                         
  -3  10   1        649.49        621.19         5.26 o                         
  -2  10   1        717.85        693.71         5.87 o                         
  -1  10   1        405.64        399.57         3.05 o                         
   0  10   1         21.30         20.17         0.50 o                         
   1  10   1        820.00        842.60         6.57 o                         
   2  10   1        195.08        196.83         1.84 o                         
   3  10   1        678.07        666.42         5.24 o                         
   4  10   1        348.46        341.30         3.53 o                         
   5  10   1        675.60        660.55         7.71 o                         
   6  10   1          1.67          1.63         0.33 o                         
   7  10   1          1.18          0.92         0.30 o                         
  -7  11   1         47.89         44.00         1.38 o                         
  -6  11   1         11.41         11.03         0.45 o                         
  -5  11   1          5.01          3.96         0.44 o                         
  -4  11   1         65.54         63.40         1.05 o                         
  -3  11   1        135.19        130.48         1.46 o                         
  -2  11   1         12.56         12.09         0.47 o                         
  -1  11   1        266.59        265.88         2.54 o                         
   0  11   1        645.32        637.13         5.54 o                         
   1  11   1         33.18         28.39         0.68 o                         
   2  11   1         93.30         99.61         1.22 o                         
   3  11   1        119.55        127.62         1.73 o                         
   4  11   1        371.60        371.46         4.12 o                         
   5  11   1         51.23         55.40         0.92 o                         
   6  11   1        378.07        376.79         4.16 o                         
   7  11   1         53.93         50.95         1.37 o                         
  -6  12   1        333.72        320.44         5.16 o                         
  -5  12   1        153.73        161.98         2.34 o                         
  -4  12   1          0.29          0.30         0.37 o                         
  -3  12   1         28.24         30.92         0.75 o                         
  -2  12   1          5.29          5.50         0.45 o                         
  -1  12   1         20.28         21.39         0.65 o                         
   0  12   1         70.16         70.47         1.62 o                         
   1  12   1        207.90        206.75         2.38 o                         
   2  12   1          5.57          6.95         0.49 o                         
   3  12   1         31.03         26.19         0.69 o                         
   4  12   1         15.54         12.99         0.55 o                         
   5  12   1          1.14          0.65         0.36 o                         
   6  12   1         30.48         24.65         0.75 o                         
  -5  13   1         18.80         14.76         0.72 o                         
  -4  13   1          3.54          2.52         0.42 o                         
  -3  13   1         17.19         21.68         0.70 o                         
  -2  13   1        210.32        211.56         3.32 o                         
  -1  13   1         78.14         81.43         1.75 o                         
   0  13   1          4.62          3.41         0.48 o                         
   1  13   1         69.74         64.12         1.31 o                         
   2  13   1        127.60        125.98         3.31 o                         
   3  13   1         57.38         58.54         1.49 o                         
   4  13   1        100.15        102.48         1.79 o                         
   5  13   1         12.73          9.30         0.99 o                         
  -3  14   1         18.57         16.43         1.12 o                         
  -2  14   1         17.56         18.12         0.96 o                         
  -1  14   1         19.33         16.19         1.09 o                         
   0  14   1          9.66          8.20         0.59 o                         
   1  14   1        111.48        112.85         2.60 o                         
   2  14   1         74.64         65.57         2.10 o                         
   3  14   1         26.41         25.18         1.64 o                         
 -11   0   2        342.83        276.61         8.35 o                         
 -10   0   2         15.65         12.12         0.63 o                         
  -9   0   2          0.69          0.83         0.42 o                         
  -8   0   2         13.96         14.05         0.65 o                         
  -7   0   2         94.18         98.87         1.50 o                         
  -6   0   2       1155.22       1200.60        11.90 o                         
  -5   0   2         22.48         19.03         0.87 o                         
  -4   0   2        160.43        142.01         2.30 o                         
  -3   0   2          0.46          3.15         0.57 o                         
  -2   0   2       8530.00       8839.94       116.76 o                         
  -1   0   2       2546.67       2538.88        39.02 o                         
   0   0   2       1811.83       1813.53        31.50 o                         
   1   0   2        409.62        380.06         7.09 o                         
   2   0   2       7483.30       8064.36       151.11 o                         
   3   0   2       5769.30       5976.36        73.76 o                         
   4   0   2       1005.50       1099.21        13.30 o                         
   5   0   2         98.96         91.99         1.87 o                         
   6   0   2        544.62        513.89         4.94 o                         
   7   0   2        264.06        250.60         2.79 o                         
   8   0   2         88.47         89.72         1.49 o                         
   9   0   2        123.87        122.57         2.09 o                         
  10   0   2        270.07        250.69         8.68 o                         
 -11   1   2          0.28          0.75         0.33 o                         
 -10   1   2        193.45        202.10         2.85 o                         
  -9   1   2        131.67        132.78         1.35 o                         
  -8   1   2          4.79          5.18         0.37 o                         
  -7   1   2       1211.45       1204.69         9.25 o                         
  -6   1   2       1392.42       1373.93         8.89 o                         
  -5   1   2        234.17        244.49         2.57 o                         
  -4   1   2          1.22          1.45         0.40 o                         
  -3   1   2       1690.53       1651.90        15.75 o                         
  -2   1   2      27564.71      26917.37       300.07 o                         
  -1   1   2       1739.21       1783.86        22.77 o                         
   0   1   2        726.79        642.25        12.42 o                         
   1   1   2       1577.55       1475.89        15.71 o                         
   2   1   2        107.24         94.59         1.66 o                         
   3   1   2        130.31        131.63         1.77 o                         
   4   1   2        433.51        475.49         4.61 o                         
   5   1   2        653.63        674.40         5.01 o                         
   6   1   2        120.13        130.87         1.15 o                         
   7   1   2        600.82        575.79         4.07 o                         
   8   1   2        152.13        152.86         1.51 o                         
   9   1   2          0.55          0.53         0.30 o                         
  10   1   2          0.77          0.29         0.25 o                         
 -11   2   2          1.19          1.07         0.39 o                         
 -10   2   2         19.02         22.07         0.52 o                         
  -9   2   2        113.31        125.67         1.34 o                         
  -8   2   2        146.73        149.49         1.59 o                         
  -7   2   2         14.96         16.62         0.48 o                         
  -6   2   2          0.42          1.32         0.24 o                         
  -5   2   2       1179.12       1119.43         9.55 o                         
  -4   2   2         77.65         91.15         1.40 o                         
  -3   2   2        969.52        923.10        10.25 o                         
  -2   2   2      28792.06      28298.88       281.33 o                         
  -1   2   2        744.74        744.44         9.57 o                         
   0   2   2          1.66          2.88         0.36 o                         
   1   2   2        450.57        511.28         6.59 o                         
   2   2   2       1572.94       1614.09        17.99 o                         
   3   2   2       2438.80       2466.99        26.10 o                         
   4   2   2          4.68          3.27         0.44 o                         
   5   2   2        108.48        110.61         0.97 o                         
   6   2   2        481.35        512.82         3.54 o                         
   7   2   2       1062.00       1069.88         7.27 o                         
   8   2   2        156.73        157.41         1.49 o                         
   9   2   2          3.33          2.29         0.32 o                         
  10   2   2          7.87          9.48         0.32 o                         
 -10   3   2         79.85         82.19         1.13 o                         
  -9   3   2         81.32         79.83         1.03 o                         
  -8   3   2         38.86         41.16         0.73 o                         
  -7   3   2        266.29        255.04         2.04 o                         
  -6   3   2        397.09        371.43         3.10 o                         
  -5   3   2        325.46        350.54         2.92 o                         
  -4   3   2        385.31        429.56         4.47 o                         
  -3   3   2       1387.18       1355.27        13.71 o                         
  -2   3   2        170.31        143.00         2.23 o                         
  -1   3   2          6.70          5.38         0.52 o                         
   0   3   2       1237.79       1282.04        17.07 o                         
   1   3   2        109.95        112.79         1.88 o                         
   2   3   2        611.23        648.43        10.17 o                         
   3   3   2        266.92        293.64         4.69 o                         
   4   3   2        143.20        177.12         2.61 o                         
   5   3   2          4.30          7.87         0.29 o                         
   6   3   2         67.76         65.10         0.81 o                         
   7   3   2        578.78        551.91         3.90 o                         
   8   3   2        523.29        523.27         4.38 o                         
   9   3   2         14.08         12.30         0.44 o                         
  10   3   2        122.38        105.46         1.89 o                         
 -10   4   2         71.87         73.38         1.32 o                         
  -9   4   2         35.69         34.97         0.86 o                         
  -8   4   2          0.54          0.55         0.31 o                         
  -7   4   2         26.52         28.18         0.50 o                         
  -6   4   2         49.69         46.01         0.70 o                         
  -5   4   2        103.95         88.83         1.05 o                         
  -4   4   2        127.56        114.00         1.69 o                         
  -3   4   2       1187.97       1270.18        14.38 o                         
  -2   4   2         23.46         29.76         0.74 o                         
  -1   4   2        358.67        356.13         4.43 o                         
   0   4   2        735.48        775.60        10.55 o                         
   1   4   2         19.96         22.96         1.27 o                         
   2   4   2       5473.46       5759.24        81.28 o                         
   3   4   2       4643.07       4913.67        46.57 o                         
   4   4   2          0.47          2.42         0.65 o                         
   5   4   2        183.15        188.60         1.51 o                         
   6   4   2        199.41        181.86         1.49 o                         
   7   4   2          0.49          0.75         0.29 o                         
   8   4   2         28.36         28.34         0.60 o                         
   9   4   2        222.44        217.71         2.45 o                         
  10   4   2        181.30        169.45         3.61 o                         
 -10   5   2         19.40         16.93         0.50 o                         
  -9   5   2          3.29          3.31         0.33 o                         
  -8   5   2        212.76        219.64         2.31 o                         
  -7   5   2        110.12        110.85         1.07 o                         
  -6   5   2        222.10        220.82         1.98 o                         
  -5   5   2        298.36        310.31         2.72 o                         
  -4   5   2        393.16        405.33         3.47 o                         
  -3   5   2        127.73        114.02         2.03 o                         
  -2   5   2         14.25          3.88         0.46 o                         
  -1   5   2         41.37         44.22         1.26 o                         
   0   5   2       1107.55       1153.36        14.34 o                         
   1   5   2       1593.54       1569.92        18.78 o                         
   2   5   2          9.86         16.48         0.69 o                         
   3   5   2         12.72         17.16         0.74 o                         
   4   5   2         57.68         52.94         0.68 o                         
   5   5   2         54.74         41.61         0.70 o                         
   6   5   2          1.86          2.06         0.32 o                         
   7   5   2          6.72          5.67         0.35 o                         
   8   5   2         21.01         21.21         0.55 o                         
   9   5   2         57.19         53.05         1.30 o                         
  10   5   2          8.08          7.58         0.93 o                         
 -10   6   2         10.78          7.47         0.51 o                         
  -9   6   2          1.56          0.95         0.31 o                         
  -8   6   2         72.42         68.10         0.89 o                         
  -7   6   2        317.94        315.00         2.58 o                         
  -6   6   2        358.99        352.41         2.67 o                         
  -5   6   2        630.75        629.14         4.74 o                         
  -4   6   2        930.60        942.02         7.33 o                         
  -3   6   2        112.31        132.44         1.71 o                         
  -2   6   2        259.17        232.41         3.07 o                         
  -1   6   2         55.45         79.51         2.12 o                         
   0   6   2        775.93        846.92        11.13 o                         
   1   6   2          6.29          6.69         0.69 o                         
   2   6   2          4.41          5.32         0.68 o                         
   3   6   2         15.04         11.46         0.38 o                         
   4   6   2         18.17         21.04         0.46 o                         
   5   6   2        323.24        328.02         2.57 o                         
   6   6   2          4.38          7.39         0.38 o                         
   7   6   2         10.95         11.36         0.44 o                         
   8   6   2          4.30          4.27         0.38 o                         
   9   6   2         29.47         21.61         0.51 o                         
  -9   7   2          0.11          0.61         0.31 o                         
  -8   7   2         17.53         12.02         0.42 o                         
  -7   7   2         42.95         44.37         0.77 o                         
  -6   7   2        342.49        335.35         2.57 o                         
  -5   7   2        175.54        183.83         1.74 o                         
  -4   7   2         44.71         34.61         0.62 o                         
  -3   7   2        125.59        105.91         1.16 o                         
  -2   7   2          0.11          1.56         0.30 o                         
  -1   7   2         28.06         33.56         0.57 o                         
   0   7   2         17.26         27.37         0.59 o                         
   1   7   2         41.08         52.46         0.77 o                         
   2   7   2         28.86         29.76         0.52 o                         
   3   7   2         27.56         29.82         0.51 o                         
   4   7   2          2.16          2.00         0.30 o                         
   5   7   2        321.22        329.88         2.58 o                         
   6   7   2        374.18        355.14         2.98 o                         
   7   7   2         18.84         13.49         0.41 o                         
   8   7   2         36.14         33.36         0.72 o                         
   9   7   2         14.45         14.58         0.44 o                         
  -9   8   2          0.69          0.36         0.28 o                         
  -8   8   2          3.93          4.00         0.33 o                         
  -7   8   2          1.72          1.25         0.31 o                         
  -6   8   2         15.31         14.15         0.44 o                         
  -5   8   2          1.78          1.90         0.37 o                         
  -4   8   2        980.34        952.80         7.29 o                         
  -3   8   2         26.75         18.35         0.47 o                         
  -2   8   2        310.15        287.51         2.35 o                         
  -1   8   2         61.87         72.68         0.79 o                         
   0   8   2        360.93        381.75         2.68 o                         
   1   8   2        818.25        847.57         5.71 o                         
   2   8   2         53.50         43.38         0.60 o                         
   3   8   2         44.60         38.07         0.58 o                         
   4   8   2         69.08         63.78         0.85 o                         
   5   8   2        110.50        113.36         1.58 o                         
   6   8   2          0.04          0.41         0.30 o                         
   7   8   2         15.22         13.59         0.45 o                         
   8   8   2          8.38          9.04         0.35 o                         
  -8   9   2          7.74          6.10         0.35 o                         
  -7   9   2          5.80          3.68         0.31 o                         
  -6   9   2        111.85        110.44         1.19 o                         
  -5   9   2        278.09        282.17         2.57 o                         
  -4   9   2         37.46         31.11         0.66 o                         
  -3   9   2        299.31        293.30         2.84 o                         
  -2   9   2         33.32         38.57         0.66 o                         
  -1   9   2         50.32         52.40         0.67 o                         
   0   9   2         88.89         85.70         0.91 o                         
   1   9   2         13.00          9.83         0.37 o                         
   2   9   2        719.81        703.65         5.01 o                         
   3   9   2          4.05          3.41         0.34 o                         
   4   9   2          8.75          6.90         0.39 o                         
   5   9   2         10.41          9.64         0.42 o                         
   6   9   2          6.79          7.37         0.40 o                         
   7   9   2         16.11         12.37         0.45 o                         
   8   9   2         53.58         43.13         1.51 o                         
  -8  10   2          7.40          6.82         0.45 o                         
  -7  10   2          0.08          0.66         0.30 o                         
  -6  10   2          3.86          4.44         0.39 o                         
  -5  10   2         31.65         30.22         0.71 o                         
  -4  10   2         43.56         40.16         0.75 o                         
  -3  10   2         48.00         54.27         0.85 o                         
  -2  10   2         92.63         96.87         1.14 o                         
  -1  10   2        222.68        219.08         2.18 o                         
   0  10   2         16.37         13.94         0.46 o                         
   1  10   2         90.43         90.34         1.08 o                         
   2  10   2        587.28        571.77         4.31 o                         
   3  10   2        305.25        298.05         2.74 o                         
   4  10   2         59.37         51.88         0.87 o                         
   5  10   2          0.43          1.94         0.36 o                         
   6  10   2         77.14         73.76         1.12 o                         
   7  10   2        555.74        544.89         6.37 o                         
  -7  11   2         41.45         39.28         0.75 o                         
  -6  11   2        236.70        254.18         3.35 o                         
  -5  11   2         72.03         75.16         1.21 o                         
  -4  11   2         35.41         34.29         0.69 o                         
  -3  11   2         45.94         49.82         0.88 o                         
  -2  11   2        195.00        206.33         2.17 o                         
  -1  11   2        239.29        253.31         2.58 o                         
   0  11   2        717.45        705.69         6.78 o                         
   1  11   2         27.70         29.29         0.72 o                         
   2  11   2          8.53         10.38         0.48 o                         
   3  11   2          3.80          5.72         0.52 o                         
   4  11   2         53.91         49.49         0.99 o                         
   5  11   2        166.48        178.67         2.10 o                         
   6  11   2          4.31          2.91         0.32 o                         
  -6  12   2         65.72         57.79         1.42 o                         
  -5  12   2        221.36        216.80         3.63 o                         
  -4  12   2         67.54         68.05         1.16 o                         
  -3  12   2          5.78          5.03         0.46 o                         
  -2  12   2         54.45         51.21         0.98 o                         
  -1  12   2        354.10        348.26         4.82 o                         
   0  12   2         83.03         88.58         1.39 o                         
   1  12   2        452.06        460.98         6.00 o                         
   2  12   2        582.35        584.24         6.70 o                         
   3  12   2        411.85        426.22         5.08 o                         
   4  12   2        158.11        153.03         2.04 o                         
   5  12   2         19.42         16.49         0.48 o                         
   6  12   2        137.82        128.93         4.80 o                         
  -5  13   2         11.14         11.14         0.64 o                         
  -4  13   2        128.31        127.58         3.68 o                         
  -3  13   2        149.04        154.55         2.62 o                         
  -2  13   2         22.95         22.41         0.76 o                         
  -1  13   2         26.46         24.90         1.22 o                         
   0  13   2         78.89         80.70         1.51 o                         
   1  13   2          5.27          7.46         0.61 o                         
   2  13   2         59.68         61.88         1.50 o                         
   3  13   2         21.71         20.89         0.78 o                         
   4  13   2          2.66          2.21         0.38 o                         
  -3  14   2          2.29          2.06         0.51 o                         
  -2  14   2        228.78        222.05         5.80 o                         
  -1  14   2        308.15        319.03        10.66 o                         
   0  14   2         78.11         77.57         1.83 o                         
   1  14   2         56.78         49.50         1.72 o                         
   2  14   2         68.31         71.11         1.72 o                         
 -11   1   3         24.68         22.17         1.28 o                         
 -10   1   3          0.30          0.33         0.29 o                         
  -9   1   3          1.80          1.86         0.34 o                         
  -8   1   3        295.46        314.29         2.53 o                         
  -7   1   3          7.37          7.96         0.36 o                         
  -6   1   3        249.53        250.50         2.03 o                         
  -5   1   3        232.34        249.09         2.45 o                         
  -4   1   3        300.08        289.72         2.72 o                         
  -3   1   3       1742.40       1813.95        19.36 o                         
  -2   1   3        573.68        630.86         7.41 o                         
  -1   1   3        878.16        806.13         8.28 o                         
   0   1   3        558.45        585.49         7.29 o                         
   1   1   3         69.28         62.15         1.09 o                         
   2   1   3          7.31          8.88         0.46 o                         
   3   1   3       1171.24       1378.53        13.01 o                         
   4   1   3         62.20         88.49         1.46 o                         
   5   1   3        152.45        153.25         1.28 o                         
   6   1   3         27.60         26.06         0.47 o                         
   7   1   3        608.79        626.98         4.73 o                         
   8   1   3        315.00        314.86         2.94 o                         
   9   1   3         11.43         10.76         0.40 o                         
  10   1   3          6.22          4.74         0.30 o                         
 -10   2   3          1.05          0.84         0.31 o                         
  -9   2   3          0.79          0.20         0.31 o                         
  -8   2   3         27.21         28.47         0.59 o                         
  -7   2   3        174.22        179.65         1.94 o                         
  -6   2   3          0.83          0.84         0.25 o                         
  -5   2   3         95.12         86.05         1.05 o                         
  -4   2   3        107.16        144.85         1.90 o                         
  -3   2   3         41.08         39.53         1.13 o                         
  -2   2   3         44.20         39.76         1.05 o                         
  -1   2   3       2100.98       2072.47        27.83 o                         
   0   2   3        402.66        423.65         4.56 o                         
   1   2   3        169.56        153.27         2.15 o                         
   2   2   3        486.62        549.53         6.03 o                         
   3   2   3         92.51         86.72         1.26 o                         
   4   2   3        891.44        981.76         9.15 o                         
   5   2   3         79.53         73.50         0.81 o                         
   6   2   3         55.22         53.64         0.77 o                         
   7   2   3         53.27         51.35         0.76 o                         
   8   2   3         73.54         72.92         0.95 o                         
   9   2   3         42.47         40.91         0.74 o                         
  10   2   3          0.15         -0.01         0.24 o                         
 -10   3   3         22.60         23.32         0.49 o                         
  -9   3   3         11.15         10.47         0.43 o                         
  -8   3   3         40.65         39.62         0.69 o                         
  -7   3   3         21.49         18.79         0.48 o                         
  -6   3   3         70.07         78.74         0.88 o                         
  -5   3   3          1.82          0.95         0.27 o                         
  -4   3   3        946.21       1024.06        10.22 o                         
  -3   3   3       2840.32       2947.85        29.73 o                         
  -2   3   3        633.05        635.41         6.70 o                         
  -1   3   3       1213.62       1243.16        14.92 o                         
   0   3   3        444.16        412.88         5.16 o                         
   1   3   3        453.17        447.01         6.07 o                         
   2   3   3         45.58         59.77         1.15 o                         
   3   3   3        172.51        178.70         2.74 o                         
   4   3   3        907.25        999.79         7.22 o                         
   5   3   3          5.58          4.81         0.29 o                         
   6   3   3        388.61        382.13         2.89 o                         
   7   3   3        386.12        393.50         3.16 o                         
   8   3   3         42.13         36.93         0.67 o                         
   9   3   3         12.67          9.92         0.40 o                         
  10   3   3        141.01        121.43         2.26 o                         
 -10   4   3         64.12         56.57         1.23 o                         
  -9   4   3          8.32          7.08         0.39 o                         
  -8   4   3         99.52        102.39         1.09 o                         
  -7   4   3        208.11        198.88         1.78 o                         
  -6   4   3         26.77         26.35         0.58 o                         
  -5   4   3        120.65        117.29         1.21 o                         
  -4   4   3       1702.59       1714.40        16.70 o                         
  -3   4   3       5598.21       5811.92        58.04 o                         
  -2   4   3          5.80          4.60         0.45 o                         
  -1   4   3       2748.51       2850.40        31.29 o                         
   0   4   3       1077.96       1068.51        13.55 o                         
   1   4   3        403.99        398.82         5.43 o                         
   2   4   3          6.36          9.16         0.64 o                         
   3   4   3       1410.22       1475.41        14.63 o                         
   4   4   3         34.00         15.98         0.36 o                         
   5   4   3        387.70        370.30         2.57 o                         
   6   4   3          0.22          1.04         0.30 o                         
   7   4   3         64.43         61.98         0.80 o                         
   8   4   3          0.55          1.20         0.34 o                         
   9   4   3          4.30          2.07         0.33 o                         
 -10   5   3         16.54         14.60         0.48 o                         
  -9   5   3        195.41        202.54         2.63 o                         
  -8   5   3        263.51        268.65         2.41 o                         
  -7   5   3        108.08        106.34         1.11 o                         
  -6   5   3        387.67        376.07         2.85 o                         
  -5   5   3         11.12         10.08         0.38 o                         
  -4   5   3        290.56        284.24         2.79 o                         
  -3   5   3        274.04        250.56         3.29 o                         
  -2   5   3        111.02         89.56         1.52 o                         
  -1   5   3       1494.85       1439.33        15.57 o                         
   0   5   3         81.11         69.70         1.93 o                         
   1   5   3         13.56          8.06         0.82 o                         
   2   5   3       1420.54       1413.64        20.37 o                         
   3   5   3          4.95         10.83         0.37 o                         
   4   5   3        261.29        271.87         1.96 o                         
   5   5   3        493.56        496.48         3.60 o                         
   6   5   3        502.40        469.68         3.77 o                         
   7   5   3         11.77         11.46         0.42 o                         
   8   5   3         13.23         14.99         0.54 o                         
   9   5   3        125.19        119.40         1.64 o                         
 -10   6   3          6.71          4.51         0.38 o                         
  -9   6   3         54.22         54.24         0.88 o                         
  -8   6   3         39.26         40.21         0.80 o                         
  -7   6   3        231.53        235.57         2.02 o                         
  -6   6   3          9.09          7.06         0.39 o                         
  -5   6   3        859.85        864.10         6.58 o                         
  -4   6   3        533.26        530.45         3.98 o                         
  -3   6   3         33.05         21.80         0.54 o                         
  -2   6   3        225.39        241.51         3.10 o                         
  -1   6   3       1180.69       1166.63        14.88 o                         
   0   6   3       2451.37       2609.14        31.00 o                         
   1   6   3       2823.32       2932.97        34.24 o                         
   2   6   3          0.07          0.87         0.30 o                         
   3   6   3        398.59        399.31         2.84 o                         
   4   6   3        759.46        750.70         5.32 o                         
   5   6   3          8.80          8.28         0.38 o                         
   6   6   3        477.91        416.45         3.44 o                         
   7   6   3        455.19        457.24         4.31 o                         
   8   6   3        282.31        282.85         4.65 o                         
   9   6   3         68.83         67.49         1.32 o                         
  -9   7   3        150.05        156.28         2.19 o                         
  -8   7   3        210.51        223.22         2.35 o                         
  -7   7   3         83.64         85.18         0.97 o                         
  -6   7   3        220.19        229.95         2.22 o                         
  -5   7   3        919.49        911.34         6.84 o                         
  -4   7   3        248.90        256.69         2.27 o                         
  -3   7   3          0.18          0.78         0.28 o                         
  -2   7   3        170.80        152.65         1.33 o                         
  -1   7   3        760.34        750.18         5.36 o                         
   0   7   3        675.61        691.64         5.69 o                         
   1   7   3         10.56         11.97         0.36 o                         
   2   7   3        357.31        321.71         2.62 o                         
   3   7   3         53.93         51.23         0.66 o                         
   4   7   3         87.68         76.94         0.93 o                         
   5   7   3         67.49         69.63         0.86 o                         
   6   7   3        138.62        145.91         1.80 o                         
   7   7   3        295.61        285.93         2.94 o                         
   8   7   3         38.31         34.41         0.85 o                         
   9   7   3         48.68         39.82         1.46 o                         
  -9   8   3          0.77          0.79         0.35 o                         
  -8   8   3          0.32          0.61         0.32 o                         
  -7   8   3          0.97          1.62         0.34 o                         
  -6   8   3         30.79         35.55         0.78 o                         
  -5   8   3         19.21         22.86         0.57 o                         
  -4   8   3        869.76        850.89         6.94 o                         
  -3   8   3       1024.32        989.14         6.99 o                         
  -2   8   3        106.60        100.38         1.04 o                         
  -1   8   3         92.43         91.92         0.99 o                         
   0   8   3        353.07        331.27         2.57 o                         
   1   8   3        172.56        155.35         1.53 o                         
   2   8   3         16.77         14.15         0.45 o                         
   3   8   3        745.78        742.96         5.30 o                         
   4   8   3        359.97        340.88         2.97 o                         
   5   8   3        473.73        479.75         3.67 o                         
   6   8   3        159.47        157.61         1.78 o                         
   7   8   3         44.31         41.53         0.72 o                         
   8   8   3        126.73        125.75         2.23 o                         
  -8   9   3        205.12        207.55         2.53 o                         
  -7   9   3          7.98          8.15         0.42 o                         
  -6   9   3         65.83         65.53         0.90 o                         
  -5   9   3        775.37        767.40         6.74 o                         
  -4   9   3        251.93        251.16         2.42 o                         
  -3   9   3          5.77          4.54         0.38 o                         
  -2   9   3        171.90        150.42         1.56 o                         
  -1   9   3         78.70         82.58         0.98 o                         
   0   9   3          2.94          2.67         0.31 o                         
   1   9   3        928.69        919.36         6.97 o                         
   2   9   3        726.43        688.89         5.29 o                         
   3   9   3        189.16        178.49         1.56 o                         
   4   9   3        350.74        373.05         3.21 o                         
   5   9   3         21.11         26.39         0.58 o                         
   6   9   3        156.79        159.76         1.67 o                         
   7   9   3         18.32         16.30         0.53 o                         
   8   9   3          4.29          2.57         0.43 o                         
  -8  10   3        217.19        180.05         3.67 o                         
  -7  10   3        159.84        165.59         2.68 o                         
  -6  10   3        200.87        206.38         2.22 o                         
  -5  10   3          3.36          2.81         0.38 o                         
  -4  10   3         22.24         22.48         0.55 o                         
  -3  10   3         58.66         55.98         0.94 o                         
  -2  10   3        225.42        212.83         2.25 o                         
  -1  10   3         35.41         41.94         0.82 o                         
   0  10   3        168.89        174.60         1.82 o                         
   1  10   3        906.62        870.81         7.04 o                         
   2  10   3        426.69        415.45         3.54 o                         
   3  10   3         68.45         65.00         0.93 o                         
   4  10   3        685.92        662.24         5.52 o                         
   5  10   3         33.10         31.58         0.71 o                         
   6  10   3         16.41         15.90         0.63 o                         
   7  10   3         16.64         14.22         0.45 o                         
  -7  11   3          5.03          4.12         0.31 o                         
  -6  11   3        132.01        131.48         2.38 o                         
  -5  11   3        210.21        230.22         2.70 o                         
  -4  11   3         20.58         20.80         0.62 o                         
  -3  11   3         28.02         30.44         0.70 o                         
  -2  11   3         95.63         99.63         1.61 o                         
  -1  11   3        451.59        471.46         4.53 o                         
   0  11   3         19.60         17.81         0.64 o                         
   1  11   3        400.32        417.96         4.03 o                         
   2  11   3        143.02        152.58         1.65 o                         
   3  11   3        133.39        130.51         1.64 o                         
   4  11   3          0.69          1.29         0.40 o                         
   5  11   3        299.28        318.61         4.17 o                         
   6  11   3         57.10         64.53         1.22 o                         
  -6  12   3          1.01          1.37         0.34 o                         
  -5  12   3          0.07          0.41         0.28 o                         
  -4  12   3        190.23        196.72         2.49 o                         
  -3  12   3        314.68        324.57         3.78 o                         
  -2  12   3         67.83         71.43         1.81 o                         
  -1  12   3        170.76        173.57         3.03 o                         
   0  12   3        407.79        396.91         7.42 o                         
   1  12   3         86.49         82.33         1.38 o                         
   2  12   3          0.80          1.70         0.39 o                         
   3  12   3         85.85         82.39         1.31 o                         
   4  12   3        154.45        160.88         2.26 o                         
   5  12   3         60.86         55.62         1.06 o                         
  -4  13   3         21.26         20.51         0.70 o                         
  -3  13   3        134.12        144.57         2.47 o                         
  -2  13   3        383.38        403.65         5.44 o                         
  -1  13   3        384.50        407.34         6.27 o                         
   0  13   3          0.03          1.02         0.50 o                         
   1  13   3         46.12         50.14         1.41 o                         
   2  13   3         56.09         60.66         2.25 o                         
   3  13   3          7.50          8.57         0.90 o                         
   4  13   3          5.89          3.84         0.81 o                         
  -2  14   3          5.29          6.54         0.58 o                         
  -1  14   3          2.27          2.39         0.75 o                         
   0  14   3          3.34          4.17         0.70 o                         
   1  14   3         55.80         49.12         2.25 o                         
   2  14   3         27.17         25.32         1.57 o                         
 -11   0   4          2.10          1.69         0.68 o                         
 -10   0   4         59.08         62.43         1.27 o                         
  -9   0   4        315.31        332.28         4.08 o                         
  -8   0   4        414.59        424.74         4.58 o                         
  -7   0   4        143.54        143.45         2.08 o                         
  -6   0   4          2.61          4.03         0.39 o                         
  -5   0   4          5.41          7.45         0.49 o                         
  -4   0   4        112.41        102.60         2.12 o                         
  -3   0   4         99.86         79.04         1.63 o                         
  -2   0   4        938.22        835.00        11.65 o                         
  -1   0   4        147.31        111.81         2.54 o                         
   0   0   4        671.83        696.40        11.10 o                         
   1   0   4        605.13        588.75         9.39 o                         
   2   0   4        723.15        766.30        12.39 o                         
   3   0   4       1091.43       1275.53        15.26 o                         
   4   0   4        191.89        208.29         3.33 o                         
   5   0   4       4552.96       4515.56        45.35 o                         
   6   0   4        720.49        754.12         7.44 o                         
   7   0   4        108.43        106.28         1.91 o                         
   8   0   4          1.61          1.10         0.48 o                         
   9   0   4        312.85        321.59         4.26 o                         
  10   0   4        165.49        156.36         5.45 o                         
 -10   1   4          0.20         -0.27         0.27 o                         
  -9   1   4         16.81         17.59         0.49 o                         
  -8   1   4        416.62        435.82         3.81 o                         
  -7   1   4        302.85        313.79         2.57 o                         
  -6   1   4         33.18         30.68         0.48 o                         
  -5   1   4        263.54        229.15         1.74 o                         
  -4   1   4        807.71        691.78         5.64 o                         
  -3   1   4        721.13        682.97         6.30 o                         
  -2   1   4        674.44        647.40         6.85 o                         
  -1   1   4         17.66         14.28         0.65 o                         
   0   1   4       2340.61       2237.87        20.64 o                         
   1   1   4       1346.14       1300.40        14.06 o                         
   2   1   4        420.43        467.30         4.24 o                         
   3   1   4          2.43          5.80         0.43 o                         
   4   1   4        116.51        116.77         1.24 o                         
   5   1   4         41.42         40.20         0.65 o                         
   6   1   4         16.21         16.62         0.50 o                         
   7   1   4        173.46        175.20         2.04 o                         
   8   1   4         11.33         12.90         0.51 o                         
   9   1   4          0.91          2.78         0.32 o                         
  10   1   4         49.52         38.63         0.93 o                         
 -10   2   4          1.12          1.25         0.28 o                         
  -9   2   4        295.71        303.45         2.80 o                         
  -8   2   4          1.00          0.68         0.37 o                         
  -7   2   4          3.82          3.79         0.34 o                         
  -6   2   4         65.44         60.44         0.74 o                         
  -5   2   4        434.05        430.74         3.23 o                         
  -4   2   4       4543.55       4761.06        44.80 o                         
  -3   2   4        343.86        340.00         3.58 o                         
  -2   2   4        941.99        876.06         9.09 o                         
  -1   2   4        116.34        105.39         1.57 o                         
   0   2   4       2480.67       2410.04        20.29 o                         
   1   2   4       4837.20       4881.50        42.98 o                         
   2   2   4        506.66        504.80         5.19 o                         
   3   2   4          5.93          8.96         0.58 o                         
   4   2   4        333.31        302.54         2.43 o                         
   5   2   4       1100.56       1067.02         6.84 o                         
   6   2   4        366.58        368.32         2.89 o                         
   7   2   4         54.70         49.30         0.88 o                         
   8   2   4        640.35        651.04         5.69 o                         
   9   2   4        243.46        250.90         2.73 o                         
  10   2   4         41.32         33.39         1.83 o                         
 -10   3   4          0.17          0.11         0.32 o                         
  -9   3   4         58.24         59.50         0.77 o                         
  -8   3   4        148.42        159.88         1.85 o                         
  -7   3   4         81.00         80.24         1.05 o                         
  -6   3   4        133.20        139.31         1.39 o                         
  -5   3   4        727.86        713.38         4.69 o                         
  -4   3   4       5419.67       5344.54        51.94 o                         
  -3   3   4        623.98        645.98         7.54 o                         
  -2   3   4          1.14          2.41         0.47 o                         
  -1   3   4       1519.26       1373.71        13.71 o                         
   0   3   4       2339.75       2244.47        22.00 o                         
   1   3   4       3334.01       3242.69        27.31 o                         
   2   3   4        811.16        905.77        10.92 o                         
   3   3   4        958.77       1011.06        10.68 o                         
   4   3   4        572.68        572.49         3.92 o                         
   5   3   4        126.77        132.30         1.21 o                         
   6   3   4         38.05         39.91         0.65 o                         
   7   3   4        340.55        345.79         3.46 o                         
   8   3   4        215.21        232.74         2.43 o                         
   9   3   4          5.33          5.76         0.34 o                         
 -10   4   4        181.38        178.27         2.18 o                         
  -9   4   4         78.75         85.39         1.06 o                         
  -8   4   4        156.41        161.81         1.52 o                         
  -7   4   4        333.92        353.66         3.45 o                         
  -6   4   4        137.28        140.59         1.48 o                         
  -5   4   4        237.40        249.35         2.48 o                         
  -4   4   4       1607.09       1670.89        14.53 o                         
  -3   4   4         73.04         65.88         1.51 o                         
  -2   4   4        939.38        964.11        10.83 o                         
  -1   4   4         74.51         80.33         1.39 o                         
   0   4   4         97.50        103.22         2.10 o                         
   1   4   4         33.62         25.80         0.70 o                         
   2   4   4          6.86         11.37         0.63 o                         
   3   4   4         33.47         48.03         0.58 o                         
   4   4   4        363.05        377.66         2.63 o                         
   5   4   4       1124.25       1115.40         6.87 o                         
   6   4   4        612.62        614.41         4.62 o                         
   7   4   4         10.83         10.92         0.41 o                         
   8   4   4         26.46         25.45         0.63 o                         
   9   4   4         26.14         24.28         0.57 o                         
 -10   5   4         18.90         16.18         0.59 o                         
  -9   5   4         14.14         13.28         0.52 o                         
  -8   5   4         63.23         64.42         0.96 o                         
  -7   5   4        566.08        600.75         4.91 o                         
  -6   5   4        278.54        279.33         2.53 o                         
  -5   5   4        512.07        503.55         4.21 o                         
  -4   5   4        141.71        124.38         1.51 o                         
  -3   5   4          0.74          0.93         0.38 o                         
  -2   5   4        528.21        584.68         7.17 o                         
  -1   5   4         67.26         74.85         1.34 o                         
   0   5   4       1097.83       1078.46        13.92 o                         
   1   5   4        473.52        451.74         5.88 o                         
   2   5   4         96.30         95.06         1.11 o                         
   3   5   4        546.22        565.69         4.12 o                         
   4   5   4        163.57        156.68         1.32 o                         
   5   5   4        114.53        102.64         1.03 o                         
   6   5   4         74.00         76.07         1.34 o                         
   7   5   4        130.49        135.00         1.66 o                         
   8   5   4          5.18          5.24         0.38 o                         
   9   5   4          3.81          3.20         0.34 o                         
  -9   6   4          2.69          4.21         0.39 o                         
  -8   6   4         85.27         84.71         1.08 o                         
  -7   6   4          5.88          5.61         0.38 o                         
  -6   6   4        260.32        263.67         2.38 o                         
  -5   6   4          0.22          0.48         0.35 o                         
  -4   6   4         25.57         16.22         0.47 o                         
  -3   6   4         64.61         68.19         1.18 o                         
  -2   6   4        159.14        143.37         1.60 o                         
  -1   6   4        307.20        299.09         2.89 o                         
   0   6   4        753.18        799.96         7.28 o                         
   1   6   4        292.10        291.57         2.32 o                         
   2   6   4         79.92         74.80         0.85 o                         
   3   6   4         34.66         33.81         0.53 o                         
   4   6   4         58.27         59.76         0.76 o                         
   5   6   4         18.99         14.14         0.47 o                         
   6   6   4         30.01         27.40         0.59 o                         
   7   6   4          2.91          1.76         0.37 o                         
   8   6   4         43.87         42.25         0.96 o                         
   9   6   4          2.69          0.76         0.31 o                         
  -9   7   4         12.57         11.62         0.35 o                         
  -8   7   4          0.13         -0.11         0.31 o                         
  -7   7   4          8.53          8.75         0.40 o                         
  -6   7   4        369.59        370.80         3.03 o                         
  -5   7   4         87.73         82.57         1.03 o                         
  -4   7   4         36.83         37.36         0.68 o                         
  -3   7   4          1.83          1.12         0.31 o                         
  -2   7   4          1.82          4.22         0.32 o                         
  -1   7   4         35.40         28.56         0.52 o                         
   0   7   4         33.82         27.45         0.61 o                         
   1   7   4         17.18         14.67         0.40 o                         
   2   7   4          3.11          3.72         0.29 o                         
   3   7   4        376.97        382.40         2.92 o                         
   4   7   4         87.19         81.43         1.05 o                         
   5   7   4         48.93         48.72         0.97 o                         
   6   7   4         32.61         32.72         0.58 o                         
   7   7   4         40.61         34.98         0.71 o                         
   8   7   4         90.98         89.99         2.04 o                         
  -9   8   4         45.50         45.01         1.21 o                         
  -8   8   4          9.46          8.92         0.34 o                         
  -7   8   4         31.83         32.96         0.62 o                         
  -6   8   4         18.37         15.25         0.54 o                         
  -5   8   4          0.74          0.43         0.33 o                         
  -4   8   4          0.68          0.21         0.34 o                         
  -3   8   4        120.98        119.77         1.31 o                         
  -2   8   4         15.46         16.69         0.42 o                         
  -1   8   4        180.05        187.18         1.73 o                         
   0   8   4          1.44          0.95         0.29 o                         
   1   8   4        559.72        553.19         4.03 o                         
   2   8   4         88.62         86.99         0.95 o                         
   3   8   4        109.41        116.34         1.12 o                         
   4   8   4        213.13        195.98         1.85 o                         
   5   8   4        505.48        480.96         3.94 o                         
   6   8   4         69.98         71.89         0.97 o                         
   7   8   4         18.94         15.49         0.68 o                         
   8   8   4          0.53          0.46         0.31 o                         
  -8   9   4         37.57         39.54         0.75 o                         
  -7   9   4         19.46         16.69         0.52 o                         
  -6   9   4         17.55         18.00         0.58 o                         
  -5   9   4         12.75         12.00         0.44 o                         
  -4   9   4        128.03        131.01         1.54 o                         
  -3   9   4         56.42         57.69         0.82 o                         
  -2   9   4         42.00         34.69         0.62 o                         
  -1   9   4          2.37          3.52         0.35 o                         
   0   9   4          1.80          3.89         0.37 o                         
   1   9   4         14.17         13.31         0.50 o                         
   2   9   4          0.00         -0.29         0.33 o                         
   3   9   4        372.42        363.24         2.81 o                         
   4   9   4         86.79         89.53         1.05 o                         
   5   9   4        150.24        153.29         1.60 o                         
   6   9   4         69.88         60.50         1.25 o                         
   7   9   4          7.38          6.87         0.42 o                         
  -7  10   4          0.52          0.09         0.30 o                         
  -6  10   4          1.90          1.49         0.34 o                         
  -5  10   4         26.46         26.93         0.92 o                         
  -4  10   4          3.15          1.52         0.39 o                         
  -3  10   4          8.90         11.68         0.50 o                         
  -2  10   4        352.88        339.91         3.44 o                         
  -1  10   4        320.70        313.31         3.30 o                         
   0  10   4          6.26          4.47         0.40 o                         
   1  10   4        127.25        134.18         1.46 o                         
   2  10   4         49.57         48.70         0.76 o                         
   3  10   4         56.72         59.69         0.82 o                         
   4  10   4         10.30         10.05         0.52 o                         
   5  10   4         37.33         37.06         0.74 o                         
   6  10   4         10.76          9.42         0.44 o                         
   7  10   4          9.52          7.70         0.44 o                         
  -7  11   4         54.91         50.50         2.33 o                         
  -6  11   4         18.09         15.58         0.44 o                         
  -5  11   4         69.71         64.60         1.21 o                         
  -4  11   4         23.25         20.51         0.82 o                         
  -3  11   4        133.41        126.00         1.70 o                         
  -2  11   4         28.01         26.08         0.73 o                         
  -1  11   4         25.13         27.93         0.95 o                         
   0  11   4        955.98        970.78         9.84 o                         
   1  11   4        316.84        311.45         3.03 o                         
   2  11   4         87.25         78.96         1.07 o                         
   3  11   4        105.64        116.18         1.50 o                         
   4  11   4         75.46         79.39         0.92 o                         
   5  11   4         75.35         78.25         1.34 o                         
   6  11   4          2.34          2.19         0.34 o                         
  -6  12   4         74.92         68.59         2.24 o                         
  -5  12   4          3.47          4.03         0.37 o                         
  -4  12   4         28.96         28.86         0.75 o                         
  -3  12   4          5.76          6.47         0.42 o                         
  -2  12   4          5.31          5.06         0.51 o                         
  -1  12   4         33.20         40.70         1.53 o                         
   0  12   4         44.69         47.03         1.20 o                         
   1  12   4         23.21         26.89         0.73 o                         
   2  12   4         36.98         38.82         0.84 o                         
   3  12   4         29.59         33.69         0.73 o                         
   4  12   4        129.15        123.51         2.12 o                         
   5  12   4         90.96         87.63         2.53 o                         
  -4  13   4        153.28        145.09         4.17 o                         
  -3  13   4        213.43        212.00         3.32 o                         
  -2  13   4        102.83         98.33         1.51 o                         
  -1  13   4        426.04        427.28         7.03 o                         
   0  13   4        161.39        172.92         3.00 o                         
   1  13   4         35.86         33.45         1.02 o                         
   2  13   4          4.01          4.96         1.46 o                         
   3  13   4         15.15         14.96         0.66 o                         
  -1  14   4          8.73          8.52         0.59 o                         
   0  14   4         92.78         74.90         3.56 o                         
   1  14   4        144.67        132.17         5.52 o                         
 -10   1   5          5.68          5.05         0.29 o                         
  -9   1   5          0.82          0.60         0.33 o                         
  -8   1   5         95.20         99.77         1.15 o                         
  -7   1   5          6.61          7.99         0.35 o                         
  -6   1   5          6.55          8.29         0.37 o                         
  -5   1   5          3.65          2.63         0.25 o                         
  -4   1   5        385.27        393.26         4.41 o                         
  -3   1   5          9.61         11.06         0.49 o                         
  -2   1   5          9.27         10.85         0.50 o                         
  -1   1   5         56.32         41.55         1.00 o                         
   0   1   5        211.76        218.27         2.31 o                         
   1   1   5        481.74        566.89         7.20 o                         
   2   1   5        408.39        437.53         4.85 o                         
   3   1   5        147.98        148.86         1.82 o                         
   4   1   5         70.12         79.22         1.23 o                         
   5   1   5        769.32        792.27         6.10 o                         
   6   1   5        897.77        869.74         6.69 o                         
   7   1   5         15.70         12.18         0.56 o                         
   8   1   5         77.65         74.06         1.06 o                         
   9   1   5         10.22         10.69         0.35 o                         
 -10   2   5         25.00         22.15         0.59 o                         
  -9   2   5          4.09          4.35         0.34 o                         
  -8   2   5         16.84         19.78         0.55 o                         
  -7   2   5          3.58          3.17         0.34 o                         
  -6   2   5          1.63          1.54         0.28 o                         
  -5   2   5        119.68        126.07         1.24 o                         
  -4   2   5          0.51          0.82         0.32 o                         
  -3   2   5        326.97        355.45         3.85 o                         
  -2   2   5          0.49          0.42         0.32 o                         
  -1   2   5         65.90         62.34         1.01 o                         
   0   2   5          8.21          9.85         0.47 o                         
   1   2   5         65.44         85.67         1.23 o                         
   2   2   5        569.94        729.08         9.78 o                         
   3   2   5         34.01         26.96         0.58 o                         
   4   2   5        444.46        428.44         3.26 o                         
   5   2   5         68.51         67.37         1.03 o                         
   6   2   5          0.29          0.83         0.36 o                         
   7   2   5          0.22          0.56         0.34 o                         
   8   2   5         31.59         36.41         0.72 o                         
   9   2   5         10.12         12.78         0.42 o                         
 -10   3   5        201.27        203.32         2.37 o                         
  -9   3   5        217.72        229.93         2.20 o                         
  -8   3   5        268.03        293.00         3.15 o                         
  -7   3   5        125.64        126.11         1.48 o                         
  -6   3   5        246.73        241.38         2.08 o                         
  -5   3   5        288.87        309.13         2.49 o                         
  -4   3   5         21.15         28.94         0.56 o                         
  -3   3   5       3259.30       3335.36        28.22 o                         
  -2   3   5        555.44        526.04         4.96 o                         
  -1   3   5         61.42         60.91         1.19 o                         
   0   3   5        243.74        221.95         2.91 o                         
   1   3   5        302.32        281.09         3.03 o                         
   2   3   5         25.04         37.81         0.88 o                         
   3   3   5         66.94         57.28         0.68 o                         
   4   3   5         69.26         67.93         0.76 o                         
   5   3   5        270.56        277.48         2.29 o                         
   6   3   5         24.55         22.09         0.68 o                         
   7   3   5          1.34          1.28         0.33 o                         
   8   3   5          6.43          5.85         0.44 o                         
   9   3   5         56.09         59.16         0.90 o                         
 -10   4   5         23.18         17.81         0.53 o                         
  -9   4   5          5.18          6.47         0.33 o                         
  -8   4   5         16.73         15.95         0.40 o                         
  -7   4   5        178.92        191.77         2.25 o                         
  -6   4   5        138.82        148.74         1.45 o                         
  -5   4   5        334.19        371.25         2.84 o                         
  -4   4   5          2.33          1.86         0.28 o                         
  -3   4   5        365.23        379.77         4.03 o                         
  -2   4   5        328.22        352.23         4.20 o                         
  -1   4   5        430.70        405.63         5.37 o                         
   0   4   5         45.26         38.42         0.84 o                         
   1   4   5        137.44        154.17         2.26 o                         
   2   4   5        856.06        880.03         6.44 o                         
   3   4   5        512.34        498.35         3.36 o                         
   4   4   5        110.37        110.45         1.09 o                         
   5   4   5         68.84         65.41         0.81 o                         
   6   4   5        307.21        305.94         2.51 o                         
   7   4   5        413.67        405.20         4.67 o                         
   8   4   5        250.03        256.26         2.81 o                         
   9   4   5         49.20         47.64         0.87 o                         
 -10   5   5        102.22         90.71         2.16 o                         
  -9   5   5         53.52         56.34         0.92 o                         
  -8   5   5          4.34          4.17         0.31 o                         
  -7   5   5        840.47        879.91         8.42 o                         
  -6   5   5       1178.48       1212.35         8.89 o                         
  -5   5   5       1936.90       1987.84        14.83 o                         
  -4   5   5        235.97        241.16         2.20 o                         
  -3   5   5        689.63        687.99         5.57 o                         
  -2   5   5       2233.06       2217.21        16.81 o                         
  -1   5   5       1081.88       1031.37         9.15 o                         
   0   5   5         14.35         19.60         0.60 o                         
   1   5   5       1022.29       1033.43         7.47 o                         
   2   5   5        983.52        948.66         6.09 o                         
   3   5   5         76.75         74.69         0.91 o                         
   4   5   5        433.73        431.55         3.06 o                         
   5   5   5        763.39        756.21         5.34 o                         
   6   5   5          0.74          2.78         0.35 o                         
   7   5   5          5.57          4.12         0.41 o                         
   8   5   5         59.27         60.85         1.05 o                         
   9   5   5          5.45          4.46         0.51 o                         
  -9   6   5         26.47         21.61         0.57 o                         
  -8   6   5         66.20         76.58         0.99 o                         
  -7   6   5         89.54         96.18         1.32 o                         
  -6   6   5        100.52        100.92         1.20 o                         
  -5   6   5       1361.00       1374.48        10.88 o                         
  -4   6   5        140.12        138.03         1.52 o                         
  -3   6   5         69.17         75.26         1.05 o                         
  -2   6   5         13.58          6.58         0.37 o                         
  -1   6   5         56.31         45.13         0.80 o                         
   0   6   5        658.32        647.10         4.94 o                         
   1   6   5        861.27        847.80         5.99 o                         
   2   6   5        354.61        347.24         2.65 o                         
   3   6   5       1782.06       1768.74        12.20 o                         
   4   6   5       1287.36       1247.00         9.00 o                         
   5   6   5         33.02         30.07         0.59 o                         
   6   6   5        125.51        140.68         1.74 o                         
   7   6   5        124.53        131.69         1.59 o                         
   8   6   5          5.49          6.28         0.46 o                         
  -9   7   5         22.68         21.08         0.41 o                         
  -8   7   5         17.49         18.59         0.45 o                         
  -7   7   5        180.11        191.27         1.98 o                         
  -6   7   5        731.91        764.28         6.13 o                         
  -5   7   5         37.21         43.61         0.96 o                         
  -4   7   5         38.48         38.52         0.69 o                         
  -3   7   5        326.32        345.05         3.01 o                         
  -2   7   5        383.71        362.91         3.02 o                         
  -1   7   5        121.07        114.32         1.26 o                         
   0   7   5        218.52        207.99         1.83 o                         
   1   7   5        475.96        433.93         3.36 o                         
   2   7   5          8.87         12.55         0.40 o                         
   3   7   5          0.75          1.07         0.32 o                         
   4   7   5        220.25        191.71         1.89 o                         
   5   7   5         51.69         54.80         1.02 o                         
   6   7   5        123.07        122.84         1.46 o                         
   7   7   5         56.01         52.84         1.10 o                         
   8   7   5         49.00         51.20         1.09 o                         
  -8   8   5        100.16        109.19         1.29 o                         
  -7   8   5         66.40         69.04         0.97 o                         
  -6   8   5          2.48          2.88         0.38 o                         
  -5   8   5          2.73          1.78         0.37 o                         
  -4   8   5         44.26         35.92         0.70 o                         
  -3   8   5         19.17         16.20         0.50 o                         
  -2   8   5        185.16        190.20         1.73 o                         
  -1   8   5       2158.81       2131.09        16.50 o                         
   0   8   5        712.38        661.63         4.77 o                         
   1   8   5         32.84         25.57         0.53 o                         
   2   8   5       1043.92       1072.56         7.57 o                         
   3   8   5         25.50         26.40         0.52 o                         
   4   8   5          4.15          2.73         0.34 o                         
   5   8   5          6.10          7.57         0.37 o                         
   6   8   5        231.43        230.11         2.55 o                         
   7   8   5        297.79        293.67         4.24 o                         
  -8   9   5          0.89          0.58         0.25 o                         
  -7   9   5         17.75         21.89         0.49 o                         
  -6   9   5         68.98         74.86         1.09 o                         
  -5   9   5         79.18         80.68         1.16 o                         
  -4   9   5          4.03          1.95         0.35 o                         
  -3   9   5        233.00        226.74         2.14 o                         
  -2   9   5        276.40        285.59         2.74 o                         
  -1   9   5        283.21        257.22         2.85 o                         
   0   9   5         36.25         31.74         0.60 o                         
   1   9   5        129.14        129.97         1.42 o                         
   2   9   5        851.76        840.16         6.51 o                         
   3   9   5          6.79          8.88         0.40 o                         
   4   9   5         15.74         11.97         0.47 o                         
   5   9   5        135.98        128.54         2.40 o                         
   6   9   5          4.50          4.28         0.41 o                         
   7   9   5          6.92          8.24         0.43 o                         
  -7  10   5        130.74        141.27         2.24 o                         
  -6  10   5        140.27        148.66         1.66 o                         
  -5  10   5        296.25        316.46         3.63 o                         
  -4  10   5         54.79         59.25         0.85 o                         
  -3  10   5          5.35          3.92         0.41 o                         
  -2  10   5        394.74        376.88         3.73 o                         
  -1  10   5        203.81        225.91         2.41 o                         
   0  10   5         54.37         54.23         0.97 o                         
   1  10   5         88.37         91.05         1.10 o                         
   2  10   5        255.71        279.25         2.57 o                         
   3  10   5        356.36        386.80         3.58 o                         
   4  10   5         13.32         14.40         0.49 o                         
   5  10   5         35.54         37.34         0.82 o                         
   6  10   5        150.32        144.05         3.29 o                         
  -6  11   5        139.79        151.25         2.57 o                         
  -5  11   5          6.14          4.53         0.36 o                         
  -4  11   5          3.38          5.67         0.37 o                         
  -3  11   5        101.94        111.49         1.44 o                         
  -2  11   5        201.33        195.37         2.33 o                         
  -1  11   5         13.54         13.46         0.64 o                         
   0  11   5         11.46         12.88         0.61 o                         
   1  11   5         27.98         30.94         0.77 o                         
   2  11   5        131.34        140.22         1.65 o                         
   3  11   5         21.31         22.02         0.57 o                         
   4  11   5        152.00        152.52         2.31 o                         
   5  11   5        132.03        126.33         2.10 o                         
  -5  12   5         80.04         84.72         1.60 o                         
  -4  12   5        310.26        321.72         4.75 o                         
  -3  12   5        408.14        434.10         5.27 o                         
  -2  12   5          4.96          5.43         0.52 o                         
  -1  12   5        719.36        758.60         9.93 o                         
   0  12   5        212.99        243.51         3.07 o                         
   1  12   5         90.67         98.39         1.42 o                         
   2  12   5        113.06        107.10         2.68 o                         
   3  12   5        146.90        147.88         2.30 o                         
   4  12   5         56.17         54.08         1.40 o                         
  -3  13   5         67.37         64.62         2.25 o                         
  -2  13   5         30.85         28.98         0.83 o                         
  -1  13   5         89.52         92.51         1.71 o                         
   0  13   5         24.72         22.26         0.92 o                         
   1  13   5        142.18        134.51         3.11 o                         
   2  13   5        100.60         97.86         4.09 o                         
 -10   0   6         36.05         38.33         1.41 o                         
  -9   0   6         24.10         25.52         1.26 o                         
  -8   0   6         14.29         12.78         0.55 o                         
  -7   0   6        298.07        303.93         3.94 o                         
  -6   0   6        976.11        992.57         8.96 o                         
  -5   0   6          8.68          9.37         0.53 o                         
  -4   0   6       1241.25       1214.31        11.19 o                         
  -3   0   6          6.80          6.17         0.48 o                         
  -2   0   6         24.62         18.82         1.24 o                         
  -1   0   6        949.08        934.16        10.90 o                         
   0   0   6         10.14         21.40         0.87 o                         
   1   0   6        496.70        616.34        13.89 o                         
   2   0   6        103.08         90.65         2.74 o                         
   3   0   6        120.60        123.41         1.87 o                         
   4   0   6        195.47        179.16         2.29 o                         
   5   0   6        315.39        319.78         3.94 o                         
   6   0   6        561.63        544.77         6.61 o                         
   7   0   6        111.74        107.08         2.41 o                         
   8   0   6        170.25        174.77         2.77 o                         
   9   0   6         19.47         16.01         0.60 o                         
 -10   1   6          1.96          4.08         0.28 o                         
  -9   1   6         93.81        111.97         1.77 o                         
  -8   1   6          0.84          0.95         0.36 o                         
  -7   1   6          4.57          3.20         0.28 o                         
  -6   1   6         46.44         42.79         0.99 o                         
  -5   1   6        637.92        627.11         4.99 o                         
  -4   1   6        486.35        466.17         3.50 o                         
  -3   1   6         22.61         24.90         0.58 o                         
  -2   1   6       2059.38       1934.72        18.28 o                         
  -1   1   6       3362.68       3217.60        28.93 o                         
   0   1   6        112.24         96.93         1.63 o                         
   1   1   6          0.78          1.17         0.42 o                         
   2   1   6        755.63        757.04         6.44 o                         
   3   1   6       2727.58       2732.58        17.35 o                         
   4   1   6        246.87        264.24         2.31 o                         
   5   1   6        594.81        583.86         4.38 o                         
   6   1   6        368.47        365.65         3.24 o                         
   7   1   6        312.06        342.28         3.47 o                         
   8   1   6          1.86          3.58         0.34 o                         
   9   1   6          2.87          2.39         0.30 o                         
 -10   2   6        198.83        195.18         2.77 o                         
  -9   2   6          9.19         10.24         0.42 o                         
  -8   2   6         61.46         66.69         1.02 o                         
  -7   2   6        106.23        110.11         1.35 o                         
  -6   2   6          2.11          2.46         0.45 o                         
  -5   2   6          1.23          2.18         0.30 o                         
  -4   2   6        498.05        488.68         3.60 o                         
  -3   2   6        398.53        385.80         3.43 o                         
  -2   2   6        489.58        460.94         4.17 o                         
  -1   2   6        334.04        333.10         3.11 o                         
   0   2   6        231.95        204.45         2.30 o                         
   1   2   6        772.38        721.52         9.28 o                         
   2   2   6          8.17          9.52         0.36 o                         
   3   2   6       1100.98       1110.78         7.97 o                         
   4   2   6        648.09        656.00         5.12 o                         
   5   2   6          3.85          4.25         0.35 o                         
   6   2   6        216.28        225.42         2.00 o                         
   7   2   6         80.69         84.88         1.15 o                         
   8   2   6        307.36        322.46         4.19 o                         
   9   2   6         36.41         32.71         0.66 o                         
 -10   3   6          0.38          0.18         0.28 o                         
  -9   3   6        298.39        336.17         3.35 o                         
  -8   3   6        267.91        289.26         2.50 o                         
  -7   3   6         39.30         39.95         0.68 o                         
  -6   3   6         29.49         34.00         0.64 o                         
  -5   3   6        239.53        236.05         2.30 o                         
  -4   3   6        621.91        615.24         4.82 o                         
  -3   3   6        275.16        278.87         2.27 o                         
  -2   3   6        449.95        406.26         3.74 o                         
  -1   3   6       1064.20        994.56         9.18 o                         
   0   3   6        359.36        383.10         4.05 o                         
   1   3   6         19.29         17.33         0.47 o                         
   2   3   6        506.78        469.83         3.37 o                         
   3   3   6        784.36        766.40         5.41 o                         
   4   3   6        134.72        126.72         1.24 o                         
   5   3   6         25.35         28.07         0.54 o                         
   6   3   6        171.12        181.64         1.64 o                         
   7   3   6         30.99         31.21         0.60 o                         
   8   3   6          0.28          0.62         0.41 o                         
   9   3   6         33.95         29.35         1.34 o                         
 -10   4   6         26.40         20.24         0.73 o                         
  -9   4   6        144.80        153.89         1.58 o                         
  -8   4   6         22.81         26.34         0.54 o                         
  -7   4   6        443.66        467.92         3.89 o                         
  -6   4   6       1845.70       1906.37        14.12 o                         
  -5   4   6          4.36          3.94         0.36 o                         
  -4   4   6          1.04          0.86         0.31 o                         
  -3   4   6        201.06        188.76         1.72 o                         
  -2   4   6          0.97          1.98         0.31 o                         
  -1   4   6         12.61         15.67         0.46 o                         
   0   4   6       1569.68       1544.57        11.32 o                         
   1   4   6        693.82        709.61         4.95 o                         
   2   4   6        311.74        306.02         2.37 o                         
   3   4   6         30.50         27.07         0.46 o                         
   4   4   6          3.30          3.99         0.33 o                         
   5   4   6        298.41        301.44         2.30 o                         
   6   4   6         37.25         37.04         0.71 o                         
   7   4   6         50.43         64.13         1.24 o                         
   8   4   6        197.17        225.35         3.19 o                         
  -9   5   6          2.99          4.89         0.30 o                         
  -8   5   6         68.33         77.33         0.79 o                         
  -7   5   6         15.98         14.58         0.44 o                         
  -6   5   6        494.89        502.04         4.04 o                         
  -5   5   6         87.13         94.08         1.21 o                         
  -4   5   6         18.92         16.00         0.46 o                         
  -3   5   6         36.19         32.67         0.64 o                         
  -2   5   6        367.95        344.58         2.98 o                         
  -1   5   6        322.04        311.42         2.62 o                         
   0   5   6         24.98         32.07         0.55 o                         
   1   5   6        355.21        379.53         3.07 o                         
   2   5   6         31.29         36.27         0.60 o                         
   3   5   6        474.07        471.28         3.46 o                         
   4   5   6        401.76        396.00         2.75 o                         
   5   5   6         43.82         48.76         0.93 o                         
   6   5   6        306.24        313.26         3.04 o                         
   7   5   6          0.31         -0.06         0.32 o                         
   8   5   6          3.89          5.25         0.39 o                         
  -9   6   6          1.51          1.12         0.26 o                         
  -8   6   6        138.72        137.42         1.16 o                         
  -7   6   6         71.16         71.26         1.19 o                         
  -6   6   6         24.74         23.77         0.68 o                         
  -5   6   6          2.28          1.72         0.36 o                         
  -4   6   6         13.41         14.63         0.51 o                         
  -3   6   6          0.38          0.32         0.38 o                         
  -2   6   6        648.23        605.35         5.09 o                         
  -1   6   6        451.30        409.35         3.66 o                         
   0   6   6          0.66          1.11         0.31 o                         
   1   6   6        532.73        525.49         4.04 o                         
   2   6   6         43.55         45.69         0.74 o                         
   3   6   6         20.39         20.36         0.55 o                         
   4   6   6         47.67         52.93         1.13 o                         
   5   6   6         35.88         35.94         0.72 o                         
   6   6   6         26.49         26.95         0.64 o                         
   7   6   6         80.42         77.68         1.29 o                         
   8   6   6         18.73         16.38         0.44 o                         
  -9   7   6         28.57         25.33         0.74 o                         
  -8   7   6          0.47          0.28         0.28 o                         
  -7   7   6        188.19        189.65         2.05 o                         
  -6   7   6          1.95          2.40         0.38 o                         
  -5   7   6         42.69         42.87         0.92 o                         
  -4   7   6          0.19          0.52         0.36 o                         
  -3   7   6         19.38         16.98         0.54 o                         
  -2   7   6        196.21        217.02         2.07 o                         
  -1   7   6         31.73         28.72         0.65 o                         
   0   7   6         79.56         73.86         0.96 o                         
   1   7   6         14.03         11.39         0.46 o                         
   2   7   6         13.11         14.51         0.44 o                         
   3   7   6        806.47        777.66         5.86 o                         
   4   7   6        160.00        161.98         1.70 o                         
   5   7   6         47.71         56.66         0.91 o                         
   6   7   6          4.86          6.28         0.41 o                         
   7   7   6          2.00          1.89         0.30 o                         
  -8   8   6          3.84          3.87         0.29 o                         
  -7   8   6          0.04          0.49         0.28 o                         
  -6   8   6         27.39         25.04         0.59 o                         
  -5   8   6         38.29         39.62         0.79 o                         
  -4   8   6        243.72        240.41         2.11 o                         
  -3   8   6        279.38        275.83         2.60 o                         
  -2   8   6          1.45          0.52         0.34 o                         
  -1   8   6         11.77         13.02         0.48 o                         
   0   8   6          0.01         -0.36         0.36 o                         
   1   8   6        324.36        329.90         2.80 o                         
   2   8   6          1.50          0.66         0.33 o                         
   3   8   6        119.73        119.03         1.51 o                         
   4   8   6          4.97          2.76         0.34 o                         
   5   8   6         28.53         20.28         0.53 o                         
   6   8   6         28.95         28.38         0.66 o                         
   7   8   6          1.70          0.90         0.35 o                         
  -7   9   6          9.91          9.07         0.38 o                         
  -6   9   6         19.18         15.08         0.55 o                         
  -5   9   6         55.97         53.22         0.82 o                         
  -4   9   6         66.27         59.90         0.87 o                         
  -3   9   6          1.72          1.06         0.39 o                         
  -2   9   6         40.17         41.28         0.79 o                         
  -1   9   6        463.05        441.88         4.12 o                         
   0   9   6        101.83         95.05         1.15 o                         
   1   9   6        122.48        129.03         1.41 o                         
   2   9   6        276.01        273.89         2.65 o                         
   3   9   6         12.36          9.58         0.45 o                         
   4   9   6          0.07          0.06         0.33 o                         
   5   9   6         50.78         49.24         0.96 o                         
   6   9   6          0.06          0.33         0.33 o                         
  -7  10   6          0.35          0.10         0.28 o                         
  -6  10   6          5.74          6.28         0.32 o                         
  -5  10   6         17.59         17.93         0.70 o                         
  -4  10   6         83.12         86.27         1.20 o                         
  -3  10   6         81.89         87.78         1.16 o                         
  -2  10   6         23.64         21.38         0.59 o                         
  -1  10   6          2.76          4.64         0.41 o                         
   0  10   6          5.34          6.94         0.46 o                         
   1  10   6         47.39         44.08         0.76 o                         
   2  10   6        184.47        183.38         2.08 o                         
   3  10   6         81.00         79.59         1.22 o                         
   4  10   6          9.05         10.48         0.50 o                         
   5  10   6          0.09          0.18         0.35 o                         
  -6  11   6         98.38         91.78         1.55 o                         
  -5  11   6         28.66         31.22         0.74 o                         
  -4  11   6          1.35          1.43         0.30 o                         
  -3  11   6         69.17         62.44         0.93 o                         
  -2  11   6          0.30          0.44         0.48 o                         
  -1  11   6         27.95         30.43         0.83 o                         
   0  11   6         20.84         23.94         0.66 o                         
   1  11   6          0.10         -0.34         0.34 o                         
   2  11   6          9.19          8.13         0.49 o                         
   3  11   6          3.44          3.56         0.42 o                         
   4  11   6          5.70          4.96         0.40 o                         
  -4  12   6          6.70          7.90         0.52 o                         
  -3  12   6         26.00         23.88         0.67 o                         
  -2  12   6        154.41        172.37         2.32 o                         
  -1  12   6         15.49         16.10         0.62 o                         
   0  12   6         26.52         29.06         0.72 o                         
   1  12   6         79.28         93.48         2.72 o                         
   2  12   6         12.48         13.80         0.92 o                         
   3  12   6         10.60          9.79         0.62 o                         
  -2  13   6        247.03        237.31         4.26 o                         
  -1  13   6        176.97        184.34         2.88 o                         
   0  13   6         25.79         25.25         1.04 o                         
   1  13   6         90.78         89.64         4.38 o                         
 -10   1   7        142.96        140.68         2.12 o                         
  -9   1   7         36.54         37.60         0.95 o                         
  -8   1   7         50.93         52.26         1.49 o                         
  -7   1   7          1.23          1.11         0.28 o                         
  -6   1   7         52.74         53.87         0.82 o                         
  -5   1   7        446.39        469.96         3.87 o                         
  -4   1   7        128.86        125.09         1.23 o                         
  -3   1   7         82.47         80.97         0.92 o                         
  -2   1   7         45.41         43.55         0.69 o                         
  -1   1   7        175.28        174.47         1.65 o                         
   0   1   7        466.28        509.01         4.16 o                         
   1   1   7        168.57        148.91         1.70 o                         
   2   1   7        189.48        185.69         1.67 o                         
   3   1   7        284.55        297.58         2.46 o                         
   4   1   7        420.65        404.95         3.25 o                         
   5   1   7         27.09         25.55         0.62 o                         
   6   1   7         79.33         84.04         1.08 o                         
   7   1   7          8.74          8.53         0.44 o                         
   8   1   7          1.99          2.62         0.26 o                         
 -10   2   7         23.89         20.99         0.67 o                         
  -9   2   7          6.42          7.95         0.49 o                         
  -8   2   7         13.16         13.65         0.49 o                         
  -7   2   7         25.42         24.41         0.52 o                         
  -6   2   7         24.65         23.54         0.52 o                         
  -5   2   7        178.85        183.58         1.89 o                         
  -4   2   7         20.36         22.97         0.49 o                         
  -3   2   7         13.08         11.98         0.46 o                         
  -2   2   7        152.12        142.64         1.38 o                         
  -1   2   7        415.78        450.08         3.44 o                         
   0   2   7        418.52        433.29         3.40 o                         
   1   2   7        305.54        284.11         2.46 o                         
   2   2   7         40.32         39.43         0.63 o                         
   3   2   7          5.46          3.50         0.33 o                         
   4   2   7       1335.06       1314.96         9.75 o                         
   5   2   7        223.54        208.48         2.09 o                         
   6   2   7        158.82        150.59         1.56 o                         
   7   2   7         16.50         20.53         0.50 o                         
   8   2   7          6.29          6.87         0.34 o                         
 -10   3   7          9.29          7.07         0.71 o                         
  -9   3   7        192.92        205.09         1.95 o                         
  -8   3   7         22.94         24.16         0.54 o                         
  -7   3   7          5.73          7.00         0.40 o                         
  -6   3   7         52.69         57.52         0.81 o                         
  -5   3   7        127.71        128.37         1.43 o                         
  -4   3   7        399.08        396.21         3.36 o                         
  -3   3   7        466.56        444.99         3.58 o                         
  -2   3   7         15.43         16.36         0.49 o                         
  -1   3   7          1.61          1.08         0.28 o                         
   0   3   7        480.92        449.34         3.70 o                         
   1   3   7        202.35        191.61         1.98 o                         
   2   3   7         45.95         43.53         0.78 o                         
   3   3   7       1068.93       1031.01         7.48 o                         
   4   3   7          1.18          1.87         0.35 o                         
   5   3   7         33.89         37.60         0.64 o                         
   6   3   7         57.53         64.04         0.88 o                         
   7   3   7          0.29          1.21         0.30 o                         
   8   3   7          2.42          2.08         0.33 o                         
  -9   4   7        240.67        252.14         3.54 o                         
  -8   4   7         52.50         58.13         0.81 o                         
  -7   4   7         32.97         33.29         0.63 o                         
  -6   4   7         58.11         55.80         0.91 o                         
  -5   4   7        542.57        564.51         4.41 o                         
  -4   4   7        231.26        244.48         2.24 o                         
  -3   4   7         14.45         16.57         0.51 o                         
  -2   4   7        153.46        141.70         1.53 o                         
  -1   4   7         15.53         14.64         0.42 o                         
   0   4   7         17.29         16.31         0.42 o                         
   1   4   7        208.37        201.98         1.79 o                         
   2   4   7       1489.97       1470.39        10.53 o                         
   3   4   7          0.69          0.98         0.32 o                         
   4   4   7        120.11        113.77         1.18 o                         
   5   4   7         33.75         39.77         0.68 o                         
   6   4   7         26.67         30.02         0.56 o                         
   7   4   7         32.50         38.55         1.11 o                         
   8   4   7         84.04         84.03         1.47 o                         
  -9   5   7         10.42         11.46         0.36 o                         
  -8   5   7         39.00         50.66         0.72 o                         
  -7   5   7         28.20         33.88         0.59 o                         
  -6   5   7         38.49         40.56         0.67 o                         
  -5   5   7        208.07        218.59         2.05 o                         
  -4   5   7        145.38        137.78         1.59 o                         
  -3   5   7        190.13        176.02         2.05 o                         
  -2   5   7         73.38         75.02         1.05 o                         
  -1   5   7        450.74        425.36         3.26 o                         
   0   5   7        147.32        135.91         1.41 o                         
   1   5   7       1154.63       1095.85         8.72 o                         
   2   5   7        609.35        582.81         4.74 o                         
   3   5   7        121.06        117.77         1.22 o                         
   4   5   7        221.11        221.84         2.47 o                         
   5   5   7        174.37        186.11         1.83 o                         
   6   5   7         26.70         25.79         0.58 o                         
   7   5   7        180.96        209.51         2.46 o                         
  -9   6   7         95.00         89.63         2.27 o                         
  -8   6   7        478.45        485.33         3.50 o                         
  -7   6   7        605.42        654.62         5.75 o                         
  -6   6   7         49.04         49.19         0.77 o                         
  -5   6   7          4.42          3.24         0.36 o                         
  -4   6   7         32.75         31.48         0.86 o                         
  -3   6   7        140.07        140.92         1.63 o                         
  -2   6   7        174.23        152.10         1.72 o                         
  -1   6   7        422.58        398.35         3.77 o                         
   0   6   7        328.01        329.57         2.74 o                         
   1   6   7          3.22          2.76         0.36 o                         
   2   6   7         82.66         78.83         1.60 o                         
   3   6   7          7.94         10.04         0.46 o                         
   4   6   7        117.82        105.22         1.30 o                         
   5   6   7        577.80        567.19         5.89 o                         
   6   6   7        283.75        324.57         3.51 o                         
   7   6   7          4.46          4.62         0.33 o                         
  -8   7   7        134.40        133.16         2.31 o                         
  -7   7   7        667.52        696.89         6.94 o                         
  -6   7   7          1.62          1.94         0.34 o                         
  -5   7   7        173.97        176.86         1.80 o                         
  -4   7   7        586.17        609.91         5.21 o                         
  -3   7   7       1161.94       1161.18         8.78 o                         
  -2   7   7        544.73        528.16         4.23 o                         
  -1   7   7        444.31        462.91         4.27 o                         
   0   7   7       2280.79       2300.70        17.52 o                         
   1   7   7        392.95        381.83         3.51 o                         
   2   7   7        134.63        128.38         1.62 o                         
   3   7   7         96.29         99.54         1.33 o                         
   4   7   7        102.32        108.00         1.47 o                         
   5   7   7        160.61        160.11         2.11 o                         
   6   7   7         28.30         28.16         0.57 o                         
   7   7   7          6.62          5.22         0.44 o                         
  -8   8   7          3.58          3.08         0.37 o                         
  -7   8   7        178.43        181.31         1.91 o                         
  -6   8   7         31.01         38.92         0.65 o                         
  -5   8   7        107.43        116.37         1.35 o                         
  -4   8   7          0.54          1.11         0.34 o                         
  -3   8   7        111.33         99.50         1.15 o                         
  -2   8   7         24.43         25.48         0.56 o                         
  -1   8   7         30.54         30.69         0.73 o                         
   0   8   7          1.14          2.33         0.36 o                         
   1   8   7        801.79        825.73         6.90 o                         
   2   8   7        371.04        380.99         3.48 o                         
   3   8   7         26.88         23.53         0.64 o                         
   4   8   7         30.63         40.83         0.86 o                         
   5   8   7        170.29        187.28         2.61 o                         
   6   8   7        117.98        126.40         2.31 o                         
  -7   9   7         38.08         43.25         0.75 o                         
  -6   9   7          1.49          1.11         0.31 o                         
  -5   9   7        125.18        133.78         1.48 o                         
  -4   9   7        463.78        464.99         4.13 o                         
  -3   9   7        340.45        358.57         3.18 o                         
  -2   9   7          2.64          3.20         0.38 o                         
  -1   9   7        130.87        137.61         1.88 o                         
   0   9   7        316.75        341.21         3.15 o                         
   1   9   7         85.65         92.61         1.27 o                         
   2   9   7        282.20        269.61         1.90 o                         
   3   9   7        172.69        187.45         2.48 o                         
   4   9   7        401.42        406.13         4.73 o                         
   5   9   7         44.76         44.96         0.94 o                         
  -6  10   7         64.14         74.92         1.11 o                         
  -5  10   7        183.97        208.42         2.24 o                         
  -4  10   7         62.92         61.91         0.95 o                         
  -3  10   7        316.21        328.97         3.14 o                         
  -2  10   7        151.83        169.06         2.10 o                         
  -1  10   7        131.18        144.73         1.87 o                         
   0  10   7         12.65         16.08         0.58 o                         
   1  10   7         37.30         37.57         0.78 o                         
   2  10   7         35.30         35.02         0.79 o                         
   3  10   7        139.19        141.20         2.69 o                         
   4  10   7         18.72         21.25         0.75 o                         
   5  10   7        112.55        108.14         3.68 o                         
  -5  11   7          0.06          0.04         0.27 o                         
  -4  11   7        168.48        171.89         2.52 o                         
  -3  11   7        242.77        265.51         3.11 o                         
  -2  11   7         14.36         18.06         0.62 o                         
  -1  11   7        102.81        105.26         1.40 o                         
   0  11   7        396.77        416.71         4.51 o                         
   1  11   7         25.33         23.06         0.68 o                         
   2  11   7          6.85          9.72         0.52 o                         
   3  11   7         76.16         78.71         1.49 o                         
   4  11   7        132.06        125.16         3.72 o                         
  -4  12   7          0.30          0.46         0.57 o                         
  -3  12   7          4.75          5.08         0.41 o                         
  -2  12   7          9.35          7.23         0.54 o                         
  -1  12   7         21.15         19.72         0.55 o                         
   0  12   7         70.18         76.68         1.59 o                         
   1  12   7         22.31         23.79         1.17 o                         
   2  12   7        215.58        218.73         4.43 o                         
  -9   0   8          5.35          4.68         0.58 o                         
  -8   0   8          4.24          4.13         0.54 o                         
  -7   0   8        143.98        151.91         2.33 o                         
  -6   0   8         55.68         57.93         1.39 o                         
  -5   0   8        323.91        339.88         3.74 o                         
  -4   0   8       1167.90       1111.98        10.87 o                         
  -3   0   8       1397.49       1397.28        14.29 o                         
  -2   0   8        232.85        227.00         2.78 o                         
  -1   0   8        893.33        865.26         8.04 o                         
   0   0   8        299.35        289.02         3.42 o                         
   1   0   8        108.20        107.64         2.01 o                         
   2   0   8        473.64        444.91         4.91 o                         
   3   0   8       1648.75       1595.85        16.03 o                         
   4   0   8       1170.11       1129.27        12.03 o                         
   5   0   8         45.88         46.76         1.04 o                         
   6   0   8        284.30        315.46         3.83 o                         
   7   0   8         61.06         61.11         1.11 o                         
   8   0   8         20.86         21.47         1.03 o                         
  -9   1   8         61.11         65.49         1.69 o                         
  -8   1   8         11.34         11.66         0.49 o                         
  -7   1   8        209.00        236.29         2.88 o                         
  -6   1   8        970.41       1013.02         8.04 o                         
  -5   1   8         96.23         98.46         1.16 o                         
  -4   1   8         39.65         36.98         0.83 o                         
  -3   1   8        608.09        583.11         4.50 o                         
  -2   1   8        203.24        174.28         1.60 o                         
  -1   1   8          1.43          0.69         0.26 o                         
   0   1   8        292.06        261.71         2.40 o                         
   1   1   8       1306.39       1244.74         9.03 o                         
   2   1   8        568.79        536.52         4.18 o                         
   3   1   8         78.99         71.46         0.92 o                         
   4   1   8        116.38        117.40         1.32 o                         
   5   1   8        144.52        148.80         1.56 o                         
   6   1   8        190.92        206.27         1.80 o                         
   7   1   8          0.07          0.15         0.25 o                         
   8   1   8         60.91         56.40         1.11 o                         
  -9   2   8         46.33         52.51         0.87 o                         
  -8   2   8        183.85        212.68         3.17 o                         
  -7   2   8         83.26         92.39         1.39 o                         
  -6   2   8         42.41         44.69         0.80 o                         
  -5   2   8          4.76          5.11         0.38 o                         
  -4   2   8        158.60        155.11         1.63 o                         
  -3   2   8         91.65         88.99         1.17 o                         
  -2   2   8         60.28         57.96         0.77 o                         
  -1   2   8          1.42          1.57         0.27 o                         
   0   2   8        509.85        493.67         3.91 o                         
   1   2   8        711.07        675.88         5.31 o                         
   2   2   8         35.96         36.17         0.68 o                         
   3   2   8        218.05        201.22         1.85 o                         
   4   2   8         11.18          9.14         0.41 o                         
   5   2   8          0.84          1.47         0.35 o                         
   6   2   8        136.93        153.72         1.46 o                         
   7   2   8         68.16         72.53         1.04 o                         
  -9   3   8         63.22         66.32         1.03 o                         
  -8   3   8          9.91          9.55         0.40 o                         
  -7   3   8         99.40        113.04         1.61 o                         
  -6   3   8         71.30         78.68         1.20 o                         
  -5   3   8         12.39         11.85         0.44 o                         
  -4   3   8        111.97        108.29         1.38 o                         
  -3   3   8        172.41        167.68         1.76 o                         
  -2   3   8        480.63        427.01         3.30 o                         
  -1   3   8        235.98        215.74         1.79 o                         
   0   3   8          2.42          2.67         0.30 o                         
   1   3   8       1077.25       1033.29         7.79 o                         
   2   3   8        351.51        345.38         4.27 o                         
   3   3   8         38.04         38.52         0.69 o                         
   4   3   8         66.68         60.70         0.86 o                         
   5   3   8        240.41        288.61         2.69 o                         
   6   3   8        234.46        266.52         2.52 o                         
   7   3   8         15.23         16.91         0.43 o                         
  -9   4   8         15.59         11.85         0.43 o                         
  -8   4   8         15.64         14.77         0.40 o                         
  -7   4   8         24.20         26.43         0.61 o                         
  -6   4   8          1.52          0.94         0.40 o                         
  -5   4   8          7.31          6.65         0.42 o                         
  -4   4   8        626.10        605.45         5.33 o                         
  -3   4   8        480.36        462.72         4.11 o                         
  -2   4   8         39.91         42.64         0.86 o                         
  -1   4   8        616.12        599.42         4.47 o                         
   0   4   8          7.05          7.19         0.33 o                         
   1   4   8         31.86         24.22         0.50 o                         
   2   4   8         15.90         19.24         0.52 o                         
   3   4   8          8.09          7.75         0.41 o                         
   4   4   8        511.40        520.42         4.00 o                         
   5   4   8         72.60         67.37         0.91 o                         
   6   4   8         42.79         44.21         0.97 o                         
   7   4   8         40.90         33.75         1.08 o                         
  -9   5   8         37.36         29.95         0.96 o                         
  -8   5   8        194.91        197.68         2.30 o                         
  -7   5   8          6.85          7.63         0.37 o                         
  -6   5   8         27.17         31.67         0.61 o                         
  -5   5   8         26.98         30.37         0.64 o                         
  -4   5   8         17.18         13.32         0.49 o                         
  -3   5   8         13.33          9.91         0.50 o                         
  -2   5   8        371.83        384.30         3.41 o                         
  -1   5   8        442.06        449.64         3.71 o                         
   0   5   8         59.22         57.47         0.89 o                         
   1   5   8          7.56          4.88         0.36 o                         
   2   5   8         30.00         25.21         0.62 o                         
   3   5   8        123.24        122.38         1.43 o                         
   4   5   8         12.58         17.50         0.54 o                         
   5   5   8        122.28        135.48         1.57 o                         
   6   5   8         91.62        112.25         1.65 o                         
   7   5   8          2.13          2.99         0.40 o                         
  -8   6   8        241.50        249.01         2.65 o                         
  -7   6   8          9.87          8.62         0.40 o                         
  -6   6   8         68.01         75.24         0.90 o                         
  -5   6   8        175.57        185.66         1.97 o                         
  -4   6   8         17.59         21.33         0.67 o                         
  -3   6   8         21.57         19.97         0.57 o                         
  -2   6   8        347.59        340.02         3.33 o                         
  -1   6   8        302.82        309.04         3.01 o                         
   0   6   8        113.61        119.57         1.29 o                         
   1   6   8        174.19        168.10         1.77 o                         
   2   6   8         22.20         24.08         0.57 o                         
   3   6   8        225.97        237.22         2.74 o                         
   4   6   8         64.16         65.10         1.27 o                         
   5   6   8          0.21          0.73         0.34 o                         
   6   6   8         38.84         39.82         0.98 o                         
  -8   7   8         36.94         28.50         0.67 o                         
  -7   7   8          7.83          8.85         0.35 o                         
  -6   7   8         51.83         53.05         0.79 o                         
  -5   7   8         45.15         44.85         0.82 o                         
  -4   7   8         33.67         34.79         0.80 o                         
  -3   7   8         54.78         49.93         0.80 o                         
  -2   7   8          9.00          8.21         0.48 o                         
  -1   7   8        148.45        147.59         1.71 o                         
   0   7   8         14.37         12.30         0.49 o                         
   1   7   8        495.85        488.54         4.35 o                         
   2   7   8        210.09        205.28         2.18 o                         
   3   7   8          0.37          1.22         0.46 o                         
   4   7   8         11.81         11.66         0.63 o                         
   5   7   8         14.43         12.42         0.45 o                         
   6   7   8          3.91          6.71         0.47 o                         
  -7   8   8          0.26          0.06         0.31 o                         
  -6   8   8        119.04        119.56         1.36 o                         
  -5   8   8          0.79          0.10         0.34 o                         
  -4   8   8        104.29        106.38         1.22 o                         
  -3   8   8          9.92          6.62         0.40 o                         
  -2   8   8         38.88         33.33         0.83 o                         
  -1   8   8          1.14          0.49         0.38 o                         
   0   8   8          0.40          0.78         0.35 o                         
   1   8   8         27.93         28.19         0.63 o                         
   2   8   8         14.98         17.08         0.53 o                         
   3   8   8         32.29         45.98         1.26 o                         
   4   8   8          0.77          0.98         0.38 o                         
   5   8   8         14.07         12.16         0.44 o                         
  -6   9   8          2.95          1.98         0.32 o                         
  -5   9   8          0.95          0.60         0.29 o                         
  -4   9   8         23.61         20.77         0.49 o                         
  -3   9   8          0.11          0.09         0.38 o                         
  -2   9   8         48.45         51.60         0.87 o                         
  -1   9   8         14.15         14.29         0.44 o                         
   0   9   8          1.68          2.41         0.34 o                         
   1   9   8         44.46         45.10         0.85 o                         
   2   9   8         31.81         32.19         0.69 o                         
   3   9   8          9.85          9.14         0.55 o                         
   4   9   8          4.97          4.88         0.36 o                         
   5   9   8         32.68         31.26         1.28 o                         
  -5  10   8          0.55          1.01         0.27 o                         
  -4  10   8          5.82          5.89         0.32 o                         
  -3  10   8         23.74         25.08         0.66 o                         
  -2  10   8          2.24          1.52         0.34 o                         
  -1  10   8         53.43         60.34         1.04 o                         
   0  10   8        112.30        114.51         1.55 o                         
   1  10   8          7.42          6.27         0.44 o                         
   2  10   8         63.12         71.36         1.16 o                         
   3  10   8          5.24          8.19         0.49 o                         
   4  10   8          6.07          6.31         0.63 o                         
  -4  11   8          0.07         -0.02         0.28 o                         
  -3  11   8        198.13        212.74         2.83 o                         
  -2  11   8         49.22         53.93         1.04 o                         
  -1  11   8         19.91         15.88         0.50 o                         
   0  11   8        272.62        282.75         3.36 o                         
   1  11   8         77.29         72.07         1.38 o                         
   2  11   8        106.08        116.10         2.10 o                         
  -1  12   8         23.33         22.25         1.55 o                         
   0  12   8          9.22          9.16         1.02 o                         
  -9   1   9          2.97          3.66         0.31 o                         
  -8   1   9          1.21          1.69         0.40 o                         
  -7   1   9         99.36        105.09         1.37 o                         
  -6   1   9         15.02         16.89         0.48 o                         
  -5   1   9         10.50         11.62         0.44 o                         
  -4   1   9          1.55          2.56         0.34 o                         
  -3   1   9         27.95         27.61         0.55 o                         
  -2   1   9        599.50        595.43         4.38 o                         
  -1   1   9        108.30        110.39         1.35 o                         
   0   1   9          3.69          3.24         0.32 o                         
   1   1   9        364.96        346.52         2.97 o                         
   2   1   9         46.76         46.59         0.78 o                         
   3   1   9          7.87          6.07         0.39 o                         
   4   1   9         14.31         10.32         0.43 o                         
   5   1   9          3.30          5.25         0.34 o                         
   6   1   9          0.49         -0.05         0.24 o                         
   7   1   9         13.41         13.62         0.43 o                         
  -9   2   9          0.11         -0.11         0.23 o                         
  -8   2   9          0.66          0.79         0.29 o                         
  -7   2   9        147.20        158.10         1.87 o                         
  -6   2   9        176.71        185.55         2.16 o                         
  -5   2   9         92.76         93.49         1.22 o                         
  -4   2   9          3.22          2.62         0.40 o                         
  -3   2   9         60.89         57.02         0.86 o                         
  -2   2   9          3.11          2.02         0.30 o                         
  -1   2   9         64.23         59.14         0.77 o                         
   0   2   9         47.08         41.35         0.69 o                         
   1   2   9         89.63         76.88         0.99 o                         
   2   2   9        178.94        173.92         1.82 o                         
   3   2   9         19.59         16.28         0.48 o                         
   4   2   9         81.55         77.67         1.37 o                         
   5   2   9         22.01         22.72         0.53 o                         
   6   2   9         13.10         12.83         0.40 o                         
   7   2   9          0.04         -0.08         0.34 o                         
  -9   3   9          0.09          0.04         0.28 o                         
  -8   3   9         70.10         74.01         1.29 o                         
  -7   3   9         22.32         22.35         0.64 o                         
  -6   3   9         13.90         13.61         0.45 o                         
  -5   3   9         79.63         77.66         1.27 o                         
  -4   3   9        238.24        238.17         3.21 o                         
  -3   3   9        388.05        392.60         3.38 o                         
  -2   3   9         64.34         61.42         0.90 o                         
  -1   3   9        782.37        710.78         5.33 o                         
   0   3   9       1141.41       1068.77         7.45 o                         
   1   3   9        143.74        136.97         1.48 o                         
   2   3   9       1462.87       1441.64        10.94 o                         
   3   3   9        319.90        320.86         3.53 o                         
   4   3   9         96.26         93.61         1.12 o                         
   5   3   9         45.50         60.47         0.83 o                         
   6   3   9        112.49        128.34         1.96 o                         
   7   3   9         53.67         53.55         1.32 o                         
  -8   4   9          1.93          1.56         0.26 o                         
  -7   4   9          8.78          8.85         0.34 o                         
  -6   4   9         19.76         18.73         0.49 o                         
  -5   4   9         20.71         19.45         0.55 o                         
  -4   4   9          2.16          0.94         0.39 o                         
  -3   4   9         13.10         12.10         0.52 o                         
  -2   4   9         49.16         48.93         1.01 o                         
  -1   4   9        158.10        158.12         1.55 o                         
   0   4   9        310.50        298.45         2.46 o                         
   1   4   9         17.31         19.04         0.46 o                         
   2   4   9        209.15        203.87         1.95 o                         
   3   4   9        118.33        103.73         1.34 o                         
   4   4   9         42.07         46.34         0.80 o                         
   5   4   9         22.48         24.94         0.56 o                         
   6   4   9          1.13          0.97         0.27 o                         
  -8   5   9          2.86          3.91         0.30 o                         
  -7   5   9         14.19         12.40         0.37 o                         
  -6   5   9         93.44         99.89         1.27 o                         
  -5   5   9        425.30        451.14         4.31 o                         
  -4   5   9        200.89        208.92         2.51 o                         
  -3   5   9          7.49          5.56         0.42 o                         
  -2   5   9        870.30        858.14         7.78 o                         
  -1   5   9        155.20        142.68         1.75 o                         
   0   5   9        344.90        339.49         2.85 o                         
   1   5   9        301.82        291.64         2.84 o                         
   2   5   9        173.68        161.82         1.70 o                         
   3   5   9        317.05        320.56         2.37 o                         
   4   5   9        117.96        141.73         1.78 o                         
   5   5   9         41.96         57.23         0.99 o                         
   6   5   9         42.77         40.55         0.80 o                         
  -8   6   9          1.44          1.52         0.35 o                         
  -7   6   9        277.34        294.86         2.85 o                         
  -6   6   9        106.16        112.07         1.45 o                         
  -5   6   9        370.07        383.89         3.55 o                         
  -4   6   9         99.68         95.86         1.27 o                         
  -3   6   9         47.11         46.96         0.90 o                         
  -2   6   9        481.29        470.48         4.64 o                         
  -1   6   9          0.88          0.35         0.35 o                         
   0   6   9         19.21         22.56         0.54 o                         
   1   6   9          5.59          7.79         0.44 o                         
   2   6   9          0.56          1.96         0.41 o                         
   3   6   9         32.75         29.00         0.71 o                         
   4   6   9         51.87         59.39         1.29 o                         
   5   6   9         76.87         91.93         1.37 o                         
   6   6   9          3.96          5.43         0.43 o                         
  -7   7   9         18.59         16.59         0.41 o                         
  -6   7   9         56.12         55.07         0.78 o                         
  -5   7   9         27.04         30.17         0.65 o                         
  -4   7   9         24.74         24.72         0.56 o                         
  -3   7   9          2.26          2.26         0.44 o                         
  -2   7   9        148.85        150.21         1.96 o                         
  -1   7   9        551.11        550.12         4.69 o                         
   0   7   9         72.73         76.85         0.98 o                         
   1   7   9          2.30          2.31         0.35 o                         
   2   7   9        381.45        403.87         5.81 o                         
   3   7   9        521.26        562.72         6.78 o                         
   4   7   9        167.37        192.75         2.64 o                         
   5   7   9         97.06        110.33         2.02 o                         
  -6   8   9        262.43        260.84         3.75 o                         
  -5   8   9          8.29         10.21         0.40 o                         
  -4   8   9         11.07         11.60         0.43 o                         
  -3   8   9        513.74        545.71         5.84 o                         
  -2   8   9        306.41        337.56         3.24 o                         
  -1   8   9         50.26         51.42         0.94 o                         
   0   8   9         59.99         61.73         0.89 o                         
   1   8   9        166.50        180.57         1.75 o                         
   2   8   9         40.64         45.58         0.87 o                         
   3   8   9         32.09         37.73         0.96 o                         
   4   8   9        265.03        295.04         1.71 o                         
  -6   9   9         31.63         32.63         1.07 o                         
  -5   9   9        164.35        177.95         3.46 o                         
  -4   9   9        114.67        127.02         1.45 o                         
  -3   9   9         64.53         60.30         0.83 o                         
  -2   9   9        318.00        323.09         4.19 o                         
  -1   9   9        475.85        475.55         3.53 o                         
   0   9   9        225.71        222.05         1.46 o                         
   1   9   9         17.33         17.09         0.54 o                         
   2   9   9         92.84        105.61         1.61 o                         
   3   9   9        196.97        209.33         3.28 o                         
   4   9   9         64.56         67.69         1.56 o                         
  -4  10   9          0.65          0.04         0.27 o                         
  -3  10   9         66.45         71.12         1.11 o                         
  -2  10   9        170.71        191.35         1.69 o                         
  -1  10   9         58.24         63.15         1.07 o                         
   0  10   9        546.12        593.03         7.00 o                         
   1  10   9        146.86        155.02         2.52 o                         
   2  10   9        141.96        145.84         2.55 o                         
  -2  11   9          0.62          0.49         0.41 o                         
  -1  11   9         86.68         95.43         2.14 o                         
   0  11   9         17.83         19.34         0.92 o                         
  -8   0  10        395.75        420.20        15.68 o                         
  -7   0  10         83.36         84.59         1.59 o                         
  -6   0  10          6.60          5.73         1.20 o                         
  -5   0  10        113.98        113.35         1.95 o                         
  -4   0  10         10.88          7.41         0.54 o                         
  -3   0  10         18.93         16.90         0.65 o                         
  -2   0  10        481.11        444.35         7.20 o                         
  -1   0  10       1266.57       1169.26        12.96 o                         
   0   0  10        502.80        486.19         5.99 o                         
   1   0  10        124.69        111.86         1.73 o                         
   2   0  10         15.45         12.89         0.66 o                         
   3   0  10          3.73          2.75         0.55 o                         
   4   0  10          0.86          1.09         0.39 o                         
   5   0  10        104.16        122.24         1.91 o                         
   6   0  10         71.00         67.98         1.52 o                         
  -8   1  10          3.79          4.89         0.43 o                         
  -7   1  10         76.69         79.70         0.93 o                         
  -6   1  10         73.54         76.83         1.59 o                         
  -5   1  10          0.69          1.40         0.35 o                         
  -4   1  10        620.31        629.67         5.31 o                         
  -3   1  10        332.80        331.92         3.58 o                         
  -2   1  10        188.65        190.34         1.97 o                         
  -1   1  10         18.95         18.02         0.51 o                         
   0   1  10        498.47        478.06         4.04 o                         
   1   1  10        693.29        666.40         5.19 o                         
   2   1  10         56.59         56.91         0.80 o                         
   3   1  10         60.40         75.59         1.06 o                         
   4   1  10        582.37        656.79         5.98 o                         
   5   1  10         87.86         95.41         1.18 o                         
   6   1  10          1.18          1.37         0.27 o                         
  -8   2  10        104.13        113.03         2.09 o                         
  -7   2  10         15.08         14.61         0.47 o                         
  -6   2  10        281.81        304.95         3.13 o                         
  -5   2  10        434.41        451.90         4.65 o                         
  -4   2  10         50.75         50.13         0.82 o                         
  -3   2  10        219.41        223.28         2.03 o                         
  -2   2  10          3.34          1.99         0.36 o                         
  -1   2  10        299.59        285.28         2.52 o                         
   0   2  10         16.71         14.71         0.46 o                         
   1   2  10        440.50        432.17         3.71 o                         
   2   2  10        707.38        677.00         5.58 o                         
   3   2  10         35.94         45.15         0.69 o                         
   4   2  10          8.00         10.69         0.40 o                         
   5   2  10         20.20         17.93         0.48 o                         
   6   2  10         71.10         78.22         1.15 o                         
  -8   3  10         81.76         82.69         1.73 o                         
  -7   3  10         17.43         17.22         0.45 o                         
  -6   3  10        166.20        177.01         2.17 o                         
  -5   3  10          5.33          5.67         0.44 o                         
  -4   3  10         82.90         86.38         1.17 o                         
  -3   3  10        181.63        186.40         2.07 o                         
  -2   3  10         20.39         21.38         0.58 o                         
  -1   3  10         29.91         24.56         0.52 o                         
   0   3  10         21.86         20.88         0.47 o                         
   1   3  10         69.12         62.62         0.83 o                         
   2   3  10         24.06         21.83         0.54 o                         
   3   3  10        110.86        106.87         1.27 o                         
   4   3  10        168.69        179.06         1.92 o                         
   5   3  10         23.05         20.18         0.45 o                         
   6   3  10         28.02         29.35         1.00 o                         
  -8   4  10          0.68          1.49         0.36 o                         
  -7   4  10          5.35          5.05         0.33 o                         
  -6   4  10          0.21          0.39         0.27 o                         
  -5   4  10          7.93          6.05         0.39 o                         
  -4   4  10         13.10         11.39         0.48 o                         
  -3   4  10        139.16        136.91         1.84 o                         
  -2   4  10        223.74        218.22         2.79 o                         
  -1   4  10         55.87         54.81         0.83 o                         
   0   4  10          8.82          9.96         0.40 o                         
   1   4  10        187.42        187.64         1.85 o                         
   2   4  10          7.65          9.43         0.43 o                         
   3   4  10        182.82        195.70         2.21 o                         
   4   4  10          5.66          8.56         0.43 o                         
   5   4  10         12.79         16.42         0.41 o                         
  -7   5  10         57.66         55.76         0.92 o                         
  -6   5  10         12.75         13.49         0.38 o                         
  -5   5  10          0.01          0.47         0.35 o                         
  -4   5  10         41.16         42.68         1.03 o                         
  -3   5  10        298.08        301.26         3.34 o                         
  -2   5  10          0.34          0.47         0.37 o                         
  -1   5  10        561.22        541.64         5.09 o                         
   0   5  10        136.45        132.78         1.48 o                         
   1   5  10          4.81          4.83         0.39 o                         
   2   5  10         61.29         66.87         0.94 o                         
   3   5  10        131.11        133.71         1.79 o                         
   4   5  10         64.10         58.49         1.01 o                         
   5   5  10          7.45          7.18         0.38 o                         
  -7   6  10         13.68         13.03         0.43 o                         
  -6   6  10         35.16         35.41         0.61 o                         
  -5   6  10          1.84          2.27         0.31 o                         
  -4   6  10        100.77        106.19         1.31 o                         
  -3   6  10         37.50         39.26         0.79 o                         
  -2   6  10         22.51         19.63         0.61 o                         
  -1   6  10        175.92        175.95         2.18 o                         
   0   6  10          0.34          0.55         0.36 o                         
   1   6  10         50.46         45.13         0.81 o                         
   2   6  10         83.34         85.47         1.27 o                         
   3   6  10         13.39         16.23         0.52 o                         
   4   6  10         10.30         11.40         0.45 o                         
   5   6  10          9.06          7.78         0.46 o                         
  -6   7  10         14.68         13.58         0.40 o                         
  -5   7  10          8.42          7.31         0.33 o                         
  -4   7  10        126.52        126.31         1.42 o                         
  -3   7  10         70.38         71.62         1.58 o                         
  -2   7  10          0.76          0.48         0.35 o                         
  -1   7  10          0.25          0.19         0.35 o                         
   0   7  10        107.02        104.88         1.40 o                         
   1   7  10        161.97        174.36         1.99 o                         
   2   7  10          2.53          2.40         0.34 o                         
   3   7  10          3.26          2.64         0.35 o                         
   4   7  10         61.77         67.86         1.35 o                         
  -5   8  10          4.30          5.26         0.34 o                         
  -4   8  10         23.86         24.02         0.48 o                         
  -3   8  10          7.20          7.32         0.32 o                         
  -2   8  10         42.32         44.56         0.86 o                         
  -1   8  10         46.93         47.65         0.74 o                         
   0   8  10        143.98        151.19         1.74 o                         
   1   8  10          1.21          0.34         0.33 o                         
   2   8  10         45.33         46.68         0.96 o                         
   3   8  10          1.59          0.35         0.29 o                         
  -4   9  10          5.86          5.10         0.32 o                         
  -3   9  10          5.95          6.74         0.45 o                         
  -2   9  10          0.00          0.13         0.28 o                         
  -1   9  10         11.44         10.40         0.50 o                         
   0   9  10         15.61         17.58         0.49 o                         
   1   9  10         34.81         34.34         0.76 o                         
   2   9  10          0.04          0.11         0.27 o                         
  -2  10  10         18.94         17.48         0.75 o                         
  -1  10  10          3.43          1.97         0.40 o                         
   0  10  10         53.29         52.21         1.81 o                         
  -7   1  11          0.20         -0.24         0.26 o                         
  -6   1  11         24.99         23.23         0.63 o                         
  -5   1  11          0.64          0.83         0.33 o                         
  -4   1  11         33.23         35.08         0.75 o                         
  -3   1  11          1.00          1.51         0.33 o                         
  -2   1  11        246.17        229.54         2.25 o                         
  -1   1  11        231.93        223.09         2.22 o                         
   0   1  11          4.88          4.67         0.33 o                         
   1   1  11         35.12         36.93         0.69 o                         
   2   1  11          8.27          4.54         0.33 o                         
   3   1  11          4.40          4.29         0.34 o                         
   4   1  11         32.04         36.94         0.63 o                         
   5   1  11          0.06          0.08         0.20 o                         
  -7   2  11         16.89         16.49         0.44 o                         
  -6   2  11         21.27         21.15         0.49 o                         
  -5   2  11         80.66         86.33         1.05 o                         
  -4   2  11         65.39         65.97         1.05 o                         
  -3   2  11        250.40        248.20         2.64 o                         
  -2   2  11        406.26        400.20         4.26 o                         
  -1   2  11          0.64          0.52         0.31 o                         
   0   2  11         69.16         70.92         0.81 o                         
   1   2  11          0.20          0.32         0.31 o                         
   2   2  11          2.88          4.47         0.34 o                         
   3   2  11         32.05         44.46         0.65 o                         
   4   2  11         22.60         21.53         0.50 o                         
   5   2  11          1.14          1.91         0.28 o                         
  -7   3  11          3.72          5.23         0.30 o                         
  -6   3  11          3.23          3.34         0.33 o                         
  -5   3  11         21.05         19.17         0.57 o                         
  -4   3  11        290.47        298.09         3.41 o                         
  -3   3  11         12.29         12.12         0.48 o                         
  -2   3  11         23.16         22.55         0.73 o                         
  -1   3  11         28.23         25.57         0.69 o                         
   0   3  11          0.72          0.58         0.34 o                         
   1   3  11         51.12         47.27         0.93 o                         
   2   3  11         14.27         16.45         0.48 o                         
   3   3  11         70.07         83.04         1.07 o                         
   4   3  11          5.42          4.65         0.33 o                         
   5   3  11         33.47         31.70         0.76 o                         
  -7   4  11        255.01        245.02         4.37 o                         
  -6   4  11        149.64        154.11         2.10 o                         
  -5   4  11        104.67        102.22         1.57 o                         
  -4   4  11        420.55        427.51         5.04 o                         
  -3   4  11        110.93        107.76         1.67 o                         
  -2   4  11         61.70         59.26         1.23 o                         
  -1   4  11         47.16         43.01         0.92 o                         
   0   4  11        667.28        638.97         7.42 o                         
   1   4  11        278.67        268.46         2.77 o                         
   2   4  11         33.91         31.76         0.61 o                         
   3   4  11         11.03         10.61         0.43 o                         
   4   4  11          9.85          8.66         0.38 o                         
  -6   5  11          1.24          1.25         0.25 o                         
  -5   5  11         28.48         24.34         0.64 o                         
  -4   5  11          3.34          3.62         0.39 o                         
  -3   5  11        139.89        142.70         2.05 o                         
  -2   5  11         25.28         26.03         0.72 o                         
  -1   5  11          9.38          8.23         0.43 o                         
   0   5  11        669.55        683.09         7.27 o                         
   1   5  11        253.94        252.95         3.14 o                         
   2   5  11        160.25        166.25         2.01 o                         
   3   5  11          8.63          9.91         0.51 o                         
   4   5  11         81.66         99.86         2.60 o                         
  -6   6  11          0.10          0.07         0.28 o                         
  -5   6  11         28.48         29.51         0.58 o                         
  -4   6  11        128.43        135.57         1.72 o                         
  -3   6  11        191.70        190.16         2.54 o                         
  -2   6  11         69.75         71.20         1.04 o                         
  -1   6  11        214.56        220.00         3.18 o                         
   0   6  11         78.26         80.21         1.39 o                         
   1   6  11         24.89         25.98         0.74 o                         
   2   6  11          0.91          2.12         0.37 o                         
   3   6  11         61.59         66.06         1.45 o                         
  -5   7  11         40.51         40.00         0.75 o                         
  -4   7  11          0.03          0.08         0.27 o                         
  -3   7  11         78.35         77.19         1.34 o                         
  -2   7  11        227.42        226.92         2.59 o                         
  -1   7  11          1.30          2.11         0.30 o                         
   0   7  11         31.69         32.13         0.78 o                         
   1   7  11         70.58         75.91         2.04 o                         
   2   7  11        310.86        328.19         7.60 o                         
   3   7  11        226.39        246.31         5.09 o                         
  -4   8  11        239.17        223.63         4.00 o                         
  -3   8  11        121.03        112.93         1.64 o                         
  -2   8  11          4.70          5.06         0.32 o                         
  -1   8  11          0.74          0.55         0.26 o                         
   0   8  11        117.42        122.07         2.03 o                         
   1   8  11        166.15        166.51         3.43 o                         
  -1   9  11         39.20         39.39         1.22 o                         
  -6   0  12        414.00        422.49        11.60 o                         
  -5   0  12          2.01          1.45         0.48 o                         
  -4   0  12        265.28        264.90         4.56 o                         
  -3   0  12          0.92          1.11         0.50 o                         
  -2   0  12         33.35         31.26         0.98 o                         
  -1   0  12         73.61         74.48         1.25 o                         
   0   0  12        151.01        140.01         3.77 o                         
   1   0  12         85.30        103.18         1.97 o                         
   2   0  12        376.80        413.54         7.21 o                         
   3   0  12         17.71         21.55         0.76 o                         
   4   0  12         34.86         35.83         0.92 o                         
  -6   1  12         40.08         39.68         1.08 o                         
  -5   1  12        139.48        136.49         3.27 o                         
  -4   1  12         34.51         28.95         0.74 o                         
  -3   1  12        184.36        175.03         2.00 o                         
  -2   1  12         18.37         16.00         0.47 o                         
  -1   1  12        426.62        409.21         4.50 o                         
   0   1  12         90.40         85.08         1.08 o                         
   1   1  12         42.76         38.90         0.74 o                         
   2   1  12         83.27         85.27         1.10 o                         
   3   1  12        147.23        149.46         1.79 o                         
   4   1  12         31.93         28.72         0.62 o                         
  -6   2  12        138.52        135.78         2.85 o                         
  -5   2  12        275.89        279.21         4.38 o                         
  -4   2  12         65.33         62.58         1.10 o                         
  -3   2  12         51.34         48.10         0.86 o                         
  -2   2  12        296.17        291.00         3.29 o                         
  -1   2  12         76.06         74.46         1.13 o                         
   0   2  12         79.50         78.06         1.20 o                         
   1   2  12        101.33        101.12         1.27 o                         
   2   2  12        129.37        137.22         1.63 o                         
   3   2  12          8.26         12.29         0.37 o                         
   4   2  12         81.23         72.72         1.35 o                         
  -6   3  12         51.24         48.71         1.06 o                         
  -5   3  12        101.12        101.40         1.63 o                         
  -4   3  12         83.22         80.33         1.28 o                         
  -3   3  12         50.77         46.15         0.92 o                         
  -2   3  12        284.10        275.43         3.21 o                         
  -1   3  12        497.93        491.66         5.44 o                         
   0   3  12        170.50        175.53         2.29 o                         
   1   3  12          0.29         -0.32         0.32 o                         
   2   3  12         94.01         91.07         1.25 o                         
   3   3  12         68.40         71.70         1.29 o                         
  -6   4  12         52.50         49.23         1.22 o                         
  -5   4  12          6.64          6.84         0.36 o                         
  -4   4  12         12.03         12.32         0.54 o                         
  -3   4  12        197.08        197.00         2.44 o                         
  -2   4  12          8.85          8.30         0.46 o                         
  -1   4  12          1.05          1.20         0.35 o                         
   0   4  12         29.93         26.44         0.74 o                         
   1   4  12         87.84         85.77         1.39 o                         
   2   4  12         63.62         56.47         1.32 o                         
   3   4  12          1.02          0.87         0.22 o                         
  -5   5  12          8.15          6.27         0.32 o                         
  -4   5  12         54.64         46.78         0.92 o                         
  -3   5  12        133.78        125.35         2.27 o                         
  -2   5  12          4.32          4.14         0.45 o                         
  -1   5  12        116.79        122.23         1.89 o                         
   0   5  12         19.25         19.58         0.56 o                         
   1   5  12         37.66         42.91         0.92 o                         
   2   5  12         10.44          8.21         0.41 o                         
  -4   6  12         52.93         50.82         0.94 o                         
  -3   6  12         98.22         95.96         1.57 o                         
  -2   6  12          5.49          6.24         0.42 o                         
  -1   6  12         18.50         14.31         0.62 o                         
   0   6  12          0.51          0.44         0.36 o                         
   1   6  12         84.87         72.53         1.43 o                         
   2   6  12         41.92         34.72         1.90 o                         
  -3   7  12          8.79          7.69         0.68 o                         
  -2   7  12          7.84          7.69         0.39 o                         
  -1   7  12        111.25        107.97         1.91 o                         
   0   7  12         57.67         54.11         1.35 o                         
  -5   1  13         17.65         13.50         0.39 o                         
  -4   1  13        268.05        242.41         4.00 o                         
  -3   1  13         57.59         51.00         1.34 o                         
  -2   1  13          3.43          3.33         0.38 o                         
  -1   1  13          0.29          0.39         0.26 o                         
   0   1  13         27.61         24.65         0.72 o                         
   1   1  13         14.90         16.99         0.54 o                         
   2   1  13         11.58          9.86         0.44 o                         
  -5   2  13         18.86         14.97         0.83 o                         
  -4   2  13          0.09         -0.18         0.27 o                         
  -3   2  13          0.69          0.33         0.32 o                         
  -2   2  13         30.72         25.44         0.92 o                         
  -1   2  13         93.32         89.09         1.80 o                         
   0   2  13          1.23          2.21         0.44 o                         
   1   2  13         32.15         35.66         0.77 o                         
   2   2  13          5.20          3.86         0.40 o                         
  -4   3  13          0.47          0.33         0.25 o                         
  -3   3  13         42.53         37.29         1.13 o                         
  -2   3  13          4.73          3.40         0.35 o                         
  -1   3  13         16.74         15.07         0.48 o                         
   0   3  13         24.84         26.40         0.80 o                         
   1   3  13          4.63          4.76         0.41 o                         
  -4   4  13         30.95         22.68         1.04 o                         
  -3   4  13          5.41          4.57         0.34 o                         
  -2   4  13         75.08         69.80         1.96 o                         
  -1   4  13         19.90         16.49         0.72 o                         
   0   4  13         13.70         13.62         0.55 o                         
   1   4  13         11.33         10.97         0.59 o                         
  -2   5  13        169.15        142.81         2.25 o                         
  -1   5  13          3.20          2.96         0.35 o                         
                                                                                
